# Supplementary material for: Systematic review of studies generating individual participant data on the efficacy of drugs for treating soil-transmitted helminthiases and the case for data-sharing
Source: PLoS Negl Trop Dis. 2017 Oct 31;11(10):e0006053. doi: 10.1371/journal.pntd.0006053 (PMC5681297; doi:10.1371/journal.pntd.0006053)
Supplement: S1 Dataset — (XLSX) [file pntd.0006053.s006.xlsx]

## Sheet: 0. Elimination
0.1 Publication reference and source									0.1 Full-text elimination process			92	128	129
X0_authors	X0_pubYear	X0_pubTitle	X0_pubJournal	X0_pubDOI	X_ID	X0_refType	X0_lang	X1_source	X2_elimReason	X3_treat	X4_pre	X4_post	X5_inTime	X6_eligible	X7_others	X5_timingNotes	X8_status	X5_timeFirstFU	#notes
Z. Zerdo, T. Yohanes and B. Tariku	2016	Soil-Transmitted Helminth Reinfection and Associated Risk Factors among School-Age Children in Chencha District, Southern Ethiopia: A Cross-Sectional Study	Journal of Parasitology Research	http://dx.doi.org/10.1155/2016/4737891	X001	journal article	English	search	follow-up too long	1	1	1	0	0				90	reinfection study; deworming by 3 x 400mg albendazole
M. M. Van Der Zalm, N. Van Soelen, A. M. Mandalakas, M. Jacobsen, A. K. Detjen, F. M. Marx, H. M. S. Grewal, M. F. Cotton, G. Walzl and A. C. Hesseling	2016	The effect of deworming on tests of tuberculosis infection in children with recent tuberculosis exposure a randomized controlled trial	Pediatric Infectious Disease Journal	http://dx.doi.org/10.1097/INF.0000000000001115	X002	journal article	English	search	follow-up too long	1	1	1	0	0				90	diagnosis of infection only, does not appear to have been a quantitative measure of infection intensity. Also unclear for the late deworming group if there was a further post-treatment assessment
B. Speich, W. Moser, S. M. Ali, S. M. Ame, M. Albonico, J. Hattendorf and J. Keiser	2016	Efficacy and reinfection with soil-transmitted helminths 18-weeks post-treatment with albendazole-ivermectin, albendazole-mebendazole, albendazole-oxantel pamoate and mebendazole	Parasites & Vectors [Electronic Resource]	http://dx.doi.org/10.1186/s13071-016-1406-8	X003	journal article	English	search	redundant - reporting on a retained study	1	1	1	0	0	X019			126	18 week results, X019 Speich 2015 reports 3 week results
M. J. Park, B. Laksono, A. Clements, R. Sadler and D. Stewart	2016	Worm-free children: an integrated approach to reduction of soil-transmitted helminth infections in Central Java	Reviews on Environmental Health	http://dx.doi.org/10.1515/reveh-2015-0053	X004	journal article	English	search	follow-up too long	1	1	1	0	0				240
C. N. Ogbuagu, O. Nwaorgu, E. N. Ogbuagu and U. Amazigo	2016	Moringa oleifera leaf powder role in reinfection pattern of soil-transmitted helminth infection amongst children in Nigeria	International Journal of Infectious Diseases	http://dx.doi.org/10.1016/j.ijid.2016.02.797	X005	conference abstract	English	search	none	1	1	1	1	1				60	multiple followups; one at 2 months is mentioned
M. Nisha	2016	Molecular approach to detect Albendazole resistance in Trichuris trichiura among Orang Asli in Malaysia	International Journal of Infectious Diseases	http://dx.doi.org/10.1016/j.ijid.2016.02.794	X006	conference abstract	English	search	none	1	1	1	1	1				30
W. Moser, S. M. Ali, S. M. Ame, B. Speich, M. Puchkov, J. Huwyler, M. Albonico, J. Hattendorf and J. Keiser	2016	Efficacy and safety of oxantel pamoate in school-aged children infected with Trichuris trichiura on Pemba Island, Tanzania: a parallel, randomised, controlled, dose-ranging study	The Lancet Infectious Diseases	http://dx.doi.org/10.1016/S1473-3099(15)00271-6	X007	journal article	English	search	none	1	1	1	1	1				23
R. J. Krause, K. G. Koski, E. Pons, O. Sinisterra and M. E. Scott	2016	Ascaris and hookworm transmission in preschool children in rural Panama: Role of subsistence agricultural activities	Parasitology	http://dx.doi.org/10.1017/S0031182016000366	X008	journal article	English	search	follow-up too long	1	1	1	0	0				105
S. Kepha, F. Nuwaha, B. Nikolay, P. Gichuki, C. S. Mwandawiro, P. N. Mwinzi, M. R. Odiere, T. Edwards, E. Allen and S. J. Brooker	2016	Effect of Repeated Anthelminthic Treatment on Malaria in School Children in Kenya: A Randomized, Open-Label, Equivalence Trial	Journal of Infectious Diseases	http://dx.doi.org/10.1093/infdis/jiv382	X009	journal article	English	search	follow-up too long	1	1	1	0	0				90
A. V. Easton, R. G. Oliveira, E. M. O'Connell, S. Kepha, C. S. Mwandawiro, S. M. Njenga, J. H. Kihara, C. Mwatele, M. R. Odiere, S. J. Brooker, J. P. Webster, R. M. Anderson and T. B. Nutman	2016	Multi-parallel qPCR provides increased sensitivity and diagnostic breadth for gastrointestinal parasites of humans: Field-based inferences on the impact of mass deworming	Parasites and Vectors	http://dx.doi.org/10.1186/s13071-016-1314-y	X010	journal article	English	search	none	1	1	1	1	1				21
B. de Gier, M. Campos Ponce, M. Perignon, M. Fiorentino, K. Khov, C. Chamnan, M. R. de Boer, M. E. Parker, K. Burja, M. A. Dijkhuizen, J. Berger, K. Polman and F. T. Wieringa	2016	Micronutrient-Fortified Rice Can Increase Hookworm Infection Risk: A Cluster Randomized Trial	PloS one	10.1371/journal.pone.0145351	X011	journal article	English	search	follow-up too long	1	1	1	0	0				90
K. Chen, H. M. N. Xie, W. Z. Tian, X. L. Zheng and A. C. Jiang	2016	Effect of single-dose albendazole and vitamin A supplementation on the iron status of pre-school children in Sichuan, China	British Journal of Nutrition	10.1017/s0007114516000350	X012	journal article	English	search	follow-up too long	1	1	1	0	0				90
R. B. G. Azeredo-Coutinho, M. I. Pimentel, G. M. Zanini, M. F. Madeira, J. I. Cataldo, A. O. Schubach, L. P. Quintella, C. X. de Mello and S. C. F. Mendonca	2016	Intestinal helminth coinfection is associated with mucosal lesions and poor response to therapy in American tegumentary leishmaniasis	Acta Tropica	http://dx.doi.org/10.1016/j.actatropica.2015.10.015	X013	journal article	English	search	retrospective					0
V. D. Zavoikin, N. I. Tumolskaya, M. V. Mazmanyan, O. P. Zelya and D. V. Tikhonova	2015	[Experience in Treating Helminthism with Micronized Albendazole (Gelmodol)]	Meditsinskaia Parazitologiia i Parazitarnye Bolezni		X014	full text obtained but not translated	Russian	search	full text not translated / available					0
E. Tefera, T. Belay, S. K. Mekonnen, A. Zeynudin and T. Belachew	2015	Therapeutic efficacy of different brands of albendazole against soil transmitted helminths among students of Mendera Elementary School, Jimma, Southwest Ethiopia	The Pan African medical journal	http://dx.doi.org/10.11604/pamj.2015.22.252.6501	X015	journal article	English	search	none	1	1	1	1	1				14
K. R. Talaat, S. Babu, P. Menon, N. Kumarasamy, J. Sharma, J. Arumugam, K. Dhakshinamurthy, R. Srinivasan, S. Poongulali, W. J. Gu, M. P. Fay, S. Swaminathan and T. B. Nutman	2015	Treatment of W. bancrofti (Wb) in HIV/Wb Coinfections in South India	Plos Neglected Tropical Diseases	10.1371/journal.pntd.0003622	X016	journal article	English	search	other parasites	1	1	0		0					Bancroftian filariasis and HIV
I. P. Sunish, R. Rajendran, A. Munirathinam, M. Kalimuthu, V. Ashok Kumar, J. Nagaraj and B. K. Tyagi	2015	Impact on prevalence of intestinal helminth infection in school children administered with seven annual rounds of diethyl carbamazine (DEC) with albendazole	Indian Journal of Medical Research, Supplement		X017	journal article	English	search	none	1	1	1	1	1	X394; X419			21	IPD would clarify which individuals were present at baseline and follow up
P. Steinmann, L. Rinaldi, G. Cringoli, Z. W. Du, H. Marti, J. Y. Jiang, H. Zhou, X. N. Zhou and J. Utzinger	2015	Morphological diversity of Trichuris spp. eggs observed during an anthelminthic drug trial in Yunnan, China, and relative performance of parasitologic diagnostic tools	Acta Tropica	http://dx.doi.org/10.1016/j.actatropica.2014.08.018	X018	journal article	English	search	redundant - reporting on a retained study	1	1	1	1	0	X264
B. Speich, S. M. Ali, S. M. Ame, I. I. Bogoch, R. Alles, J. Huwyler, M. Albonico, J. Hattendorf, J. Utzinger and J. Keiser	2015	Efficacy and safety of albendazole plus ivermectin, albendazole plus mebendazole, albendazole plus oxantel pamoate, and mebendazole alone against Trichuris trichiura and concomitant soil-transmitted helminth infections: A four-arm, randomised controlled trial	The Lancet Infectious Diseases	http://dx.doi.org/10.1016/S1473-3099%2814%2971050-3	X019	journal article	English	search	none	1	1	1	1	1	X003			20.5
B. Speich, S. M. Ali, S. M. Ame, M. Albonico, J. Utzinger and J. Keiser	2015	Quality control in the diagnosis of Trichuris trichiura and Ascaris lumbricoides using the Kato-Katz technique: experience from three randomised controlled trials	Parasites & Vectors	10.1186/s13071-015-0702-z	X020	journal article	English	search	redundant - reporting on a retained study	1	1	1	1	0	X019; X052; X137
J. E. Siza, G. M. Kaatano, J. Y. Chai, K. S. Eom, H. J. Rim, T. S. Yong, D. Y. Min, S. Y. Chang, Y. Ko and J. M. Changalucha	2015	Prevalence of schistosomes and soil-transmitted helminths among schoolchildren in lake Victoria basin, Tanzania	Korean Journal of Parasitology	http://dx.doi.org/10.3347/kjp.2015.53.5.515	X021	journal article	English	search	prevalence	1	1	0		0					no follow-ups after the MDA
J. E. Siza, G. M. Kaatano, J. Y. Chai, K. S. Eom, H. J. Rim, T. S. Yong, D. Y. Min, S. Y. Chang, Y. Ko and J. M. Changalucha	2015	Prevalence of schistosomes and soil-transmitted helminths and morbidity associated with schistosomiasis among adult population in lake Victoria basin, Tanzania	Korean Journal of Parasitology	http://dx.doi.org/10.3347/kjp.2015.53.5.525	X022	journal article	English	search	prevalence	1	1	0		0					no follow-ups after the MDA
S. Satya Deepti and L. Nandini	2015	Effects of deworming during pregnancy on maternal and perinatal outcomes: A randomized controlled trial	Research Journal of Pharmaceutical, Biological and Chemical Sciences		X023	journal article	English	search	none	1	1	1	1	1		varying follow-up; pregnancy	retained in varying follow-up category		some IPD may be relevant; if the patient was late in third trimester and follow-up stool sample was taken early after delivery
S. D. S. Pion, C. B. Chesnais, J. Bopda, F. Louya, P. U. Fischer, A. C. Majewski, G. J. Weil, M. Boussinesq and F. Missamou	2015	The impact of two semiannual treatments with albendazole alone on lymphatic filariasis and soil-transmitted helminth infections: A community-based study in the Republic of Congo	American Journal of Tropical Medicine and Hygiene	http://dx.doi.org/10.4269/ajtmh.14-0661	X024	journal article	English	search	follow-up too long	1	1	1	0	0	X055				assessment after 2 rounds MDA, 6 months apart
R. R. Pillai, R. Elango, R. O. Ball, A. V. Kurpad and P. B. Pencharz	2015	Lysine requirements of moderately undernourished school-aged Indian children are reduced by treatment for intestinal parasites as measured by the indicator amino acid oxidation technique	Journal of Nutrition	http://dx.doi.org/10.3945/jn.114.208439	X025	journal article	English	search	none	1	1	1	1	1		in time (see comments); very short; varying follow-up; IPD would clarify	re-checked; retained as IPD could clarify	4	reference Kurpad 2003 states 4 day follow-up; states each child completed study within 1.5 months; aim was to clear infection so treatment varied according to persistence of infection
M. V. Periago, R. C. Diniz, S. A. Pinto, A. Yakovleva, R. Correa-Oliveira, D. J. Diemert and J. M. Bethony	2015	The right tool for the job: Detection of soil-transmitted helminths in areas co-endemic for other helminths	PLoS Neglected Tropical Diseases	http://dx.doi.org/10.1371/journal.pntd.0003967	X026	journal article	English	search	none	1	1	1	1	1				10.5
S. V. Nery, S. Campbell, S. Llewllyn, R. Andrews, D. Gray, R. Traub, J. S. McCarthy and A. Clements	2015	WASH for WORMS: A cluster randomised controlled trial of the impact of a community-based WASH programme on soil-transmitted helminth infections in Timor-Leste - midpoint results at six months follow-up	Tropical Medicine and International Health	http://dx.doi.org/10.1111/tmi.12575	X027	journal article	English	search	follow-up too long	1	1	1	0	0	X058
A. Mulu, B. Anagaw, A. Gelaw, F. Ota, A. Kassu and S. Yifru	2015	Effect of deworming on Th2 immune response during HIV-helminths co-infection	Journal of Translational Medicine	http://dx.doi.org/10.1186/s12967-015-0600-3	X028	journal article	English	search	follow-up too long	1	1	1	0	0
M. O. Mireku, M. J. Boivin, L. L. Davidson, S. Ouedraogo, G. K. Koura, M. J. Alao, A. Massougbodji, M. Cot and F. Bodeau-Livinec	2015	Impact of helminth infection during pregnancy on cognitive and motor functions of one-year-old children	PLoS neglected tropical diseases	http://dx.doi.org/10.1371/journal.pntd.0003463	X029	journal article	English	search	none	1	1	1	1	1		varying follow-up; pregnancy
I. Malhotra, M. McKibben, P. Mungai, E. McKibben, X. Wang, L. J. Sutherland, E. M. Muchiri, C. H. King, C. L. King and A. D. LaBeaud	2015	Effect of Antenatal Parasitic Infections on Anti-vaccine IgG Levels in Children: A Prospective Birth Cohort Study in Kenya	PLoS Neglected Tropical Diseases	http://dx.doi.org/10.1371/journal.pntd.0003466	X030	journal article	English	search	follow-up too long	1	1	1	0	0				90	treatment can only at least have been given at beginning of 3rd trimester, with follow up sample taken at delivery
K. Korzeniewski, A. Augustynowicz, A. Smolen and A. Lass	2015	Epidemiology of intestinal parasitic infections in school children in Ghazni Province, eastern afghanistan	Pakistan Journal of Medical Sciences	http://dx.doi.org/10.12669/pjms.316.8889	X031	journal article	English	search	prevalence	1	1	0		0			re-checked; eliminated		no post-treatment parasitology; this is primarily a prevalence study
K. Korzeniewski, A. Augustynowicz and A. Lass	2015	Deworming campaign in eastern afghanistan - prevalence of intestinal parasites and adoption of treatment strategy	Tropical Journal of Pharmaceutical Research	http://dx.doi.org/10.4314/tjpr.v14i12.21	X032	journal article	English	search	prevalence	1	1	0		0			re-checked; rejected		prevalence only
S. M. Kinung'hi, P. Magnussen, C. Kishamawe, J. Todd and B. J. Vennervald	2015	The impact of anthelmintic treatment intervention on malaria infection and anaemia in school and preschool children in Magu district, Tanzania: an open label randomised intervention trial	BMC infectious diseases	http://dx.doi.org/10.1186/s12879-015-0864-5	X033	journal article	English	search	follow-up too long	1	1	1	0	0
S. Kepha, F. Nuwaha, B. Nikolay, P. Gichuki, C. S. Mwandawiro, P. N. Mwinzi, M. R. Odiere, T. Edwards, E. Allen and S. J. Brooker	2015	Effect of repeated anthelminthic treatment on malaria in school children in Kenya: a randomized, open label, equivalence trial	J Infect Dis	10.1093/infdis/jiv382	X034	journal article	English	search	follow-up too long	1	1	1	0	0				210
S. A. Joseph, M. Casapia, A. Montresor, E. Rahme, B. J. Ward, G. S. Marquis, L. Pezo, B. Blouin, M. Maheu-Giroux and T. W. Gyorkos	2015	The Effect of Deworming on Growth in One-Year-Old Children Living in a Soil-Transmitted Helminth-Endemic Area of Peru: A Randomized Controlled Trial	PLoS Neglected Tropical Diseases	http://dx.doi.org/10.1371/journal.pntd.0004020	X035	journal article	English	search	follow-up too long	1	1	1	0	0				180	there is an erratum:
D. Glinz, R. F. Hurrell, A. A. Righetti, C. Zeder, L. G. Adiossan, H. Tjalsma, J. Utzinger, M. B. Zimmermann, E. K. N'Goran and R. Wegmuller	2015	In Ivorian school-age children, infection with hookworm does not reduce dietary iron absorption or systemic iron utilization, whereas afebrile Plasmodium falciparum infection reduces iron absorption by half	American Journal of Clinical Nutrition	http://dx.doi.org/10.3945/ajcn.114.090175	X036	journal article	English	search; Schisto	none	1	1	1	1	1				14
T. C. Favre, A. P. Pereira, L. C. Beck, A. F. Galvao and O. S. Pieri	2015	School-based and community-based actions for scaling-up diagnosis and treatment of schistosomiasis toward its elimination in an endemic area of Brazil	Acta tropica	http://dx.doi.org/10.1016/j.actatropica.2015.04.024	X037	journal article	English	search	follow-up too long	1	1	1	0	0
J. Y. Chai, W. M. Sohn, B. K. Jung, T. S. Yong, K. S. Eom, D. Y. Min, B. Insisiengmay, S. Insisiengmay, B. Phommasack and H. J. Rim	2015	Intestinal helminths recovered from humans in Xieng Khouang Province, Lao PDR with a particular note on Haplorchis pumilio infection	Korean Journal of Parasitology	http://dx.doi.org/10.3347/kjp.2015.53.4.439	X038	journal article	English	search	prevalence	1	1	0		0					appears to essentially be a prevalence survey; recovered worms of various species soon after treatment but no post-treatment efficacy measure
S. Bruckner, S. T. Agnandji, S. Berberich, E. Bache, J. F. Fernandes, B. Schweiger, M. Massinga Loembe, T. Engleitner, B. Lell, B. Mordmuller, A. A. Adegnika, M. Yazdanbakhsh, P. G. Kremsner and M. Esen	2015	Effect of Antihelminthic Treatment on Vaccine Immunogenicity to a Seasonal Influenza Vaccine in Primary School Children in Gabon: A Randomized Placebo-Controlled Trial.[Erratum appears in PLoS Negl Trop Dis. 2015 Jun;9(6):e0003891; PMID: 26107633]	PLoS Neglected Tropical Diseases [electronic resource]	http://dx.doi.org/10.1371/journal.pntd.0003768	X039	journal article	English	search	none	1	1	1	1	1				28	treatment at day -28, then vaccination at day 0 along with a stool sample; NB there is an erratum
S. Belew, M. Getachew, S. Suleman, T. Mohammed, H. Deti, M. D'Hondt, E. Wynendaele, Z. Mekonnen, J. Vercruysse, L. Duchateau, B. De Spiegeleer and B. Levecke	2015	Assessment of Efficacy and Quality of Two Albendazole Brands Commonly Used against Soil-Transmitted Helminth Infections in School Children in Jimma Town, Ethiopia	PLoS Neglected Tropical Diseases	http://dx.doi.org/10.1371/journal.pntd.0004057	X040	journal article	English	search	none	1	1	1	1	1				14
T. Bekana, Z. Mekonnen, A. Zeynudin, M. Ayana, M. Getachew, J. Vercruysse and B. Levecke	2015	Comparison of Kato-Katz thick-smear and McMaster egg counting method for the assessment of drug efficacy against soil-transmitted helminthiasis in school children in Jimma Town, Ethiopia	Transactions of the Royal Society of Tropical Medicine & Hygiene	http://dx.doi.org/10.1093/trstmh/trv073	X041	journal article	English	search	redundant - reporting on a retained study	1	1	1	1	0	X165			14
B. Barda, J. Coulibaly and J. Keiser	2015	Assessment of the safety and efficacy of oral Moxidectin, Synriam, Synriam-Praziquantel combination versus Praziquantel in schoolchildren infected with Schistosoma haematobium and Schistosoma mansoni	Tropical Medicine and International Health Conference: 9th European Congress on Tropical Medicine and International Health Basel Switzerland Conference Start: 20150906 Conference End: 20150910 Conference Publication: (var pagings)	http://dx.doi.org/10.1111/tmi.12575	X042	conference abstract	English	search	no drug of interest	1	1	1	1	0			late elimination	21	no drug of interest mentioned
R. Anuradha, S. Munisankar, Y. Bhootra, J. Jagannathan, C. Dolla, P. Kumaran, K. Shen, T. B. Nutman and S. Babu	2015	Systemic cytokine profiles in Strongyloides stercoralis infection and alterations following treatment	Infection and Immunity	http://dx.doi.org/10.1128/IAI.01354-15	X043	journal article	English	search	other parasites	1	1	1	1	0					no STH parasite of interest was found in the participants - only Strongyloides
K. Ahmad, K. Usmanghani, N. Akhtar and H. Nazar	2015	Clinical assessment of coded Unani formulation D-worm and mebandazole for the treatment of hook worm, roundworm and whip worm	Pakistan Journal of Pharmaceutical Sciences		X044	journal article	English	search	unclear aspect (see notes)	1	1	1	unclear	0			re-checked; remains unclear		follow up for a "minimum of 4 months", but no indication of when the next stool samples are taken. General protocol in doubt.
E. Abate, D. Elias, A. Getachew, S. Alemu, E. Diro, S. Britton, A. Aseffa, O. Stendahl and T. Schon	2015	Effects of albendazole on the clinical outcome and immunological responses in helminth co-infected tuberculosis patients: A double blind randomised clinical trial	International Journal for Parasitology	http://dx.doi.org/10.1016/j.ijpara.2014.09.006	X045	journal article	English	search	follow-up too long	1	1	1	0	0				84
K. Yasukawa	2014	Oxantel pamoate-albendazole for Trichuris trichiura infection	The New England journal of medicine	http://dx.doi.org/10.1056/NEJMc1403068	X046	journal article	English	search	comments and replies					0	reply to X052				reply to a retained study
P. Yap, F. W. Wu, Z. W. Du, J. Hattendorf, R. Chen, J. Y. Jiang, S. Kriemler, S. J. Krauth, X. N. Zhou, J. Utzinger and P. Steinmann	2014	Effect of deworming on physical fitness of school-aged children in Yunnan, China: a double-blind, randomized, placebo-controlled trial	PLoS neglected tropical diseases	http://dx.doi.org/10.1371/journal.pntd.0002983	X047	journal article	English	search	none	1	1	1	1	1	X084			30
L. L. Xu, B. Jiang, J. H. Duan, S. F. Zhuang, Y. C. Liu, S. Q. Zhu, L. P. Zhang, H. B. Zhang, S. H. Xiao and X. N. Zhou	2014	Efficacy and safety of praziquantel, tribendimidine and mebendazole in patients with co-infection of Clonorchis sinensis and other helminths	PLoS neglected tropical diseases	http://dx.doi.org/10.1371/journal.pntd.0003046	X048	journal article	English	search	none	1	1	1	1	1				21
S. D. Van der Werff, K. Vereecken, K. van der Laan, M. Campos Ponce, R. Junco Diaz, F. A. Nunez, L. Rojas Rivero, M. Bonet Gorbea and K. Polman	2014	Impact of periodic selective mebendazole treatment on soil-transmitted helminth infections in Cuban schoolchildren	Tropical Medicine and International Health	http://dx.doi.org/10.1111/tmi.12290	X049	journal article	English	search	follow-up too long	1	1	1	0	0				180
O. Staudacher, J. Heimer, F. Steiner, Y. Kayonga, J. M. Havugimana, R. Ignatius, A. Musemakweri, F. Ngabo, G. Harms, J. B. Gahutu and F. P. Mockenhaupt	2014	Soil-transmitted helminths in southern highland Rwanda: associated factors and effectiveness of school-based preventive chemotherapy	Tropical medicine & international health : TM & IH	http://dx.doi.org/10.1111/tmi.12321	X050	journal article	English	search	none	1	1	1	1	1				14
B. Speich, J. Utzinger, H. Marti, S. M. Ame, S. M. Ali, M. Albonico and J. Keiser	2014	Comparison of the Kato-Katz method and ether-concentration technique for the diagnosis of soil-transmitted helminth infections in the framework of a randomised controlled trial	European Journal of Clinical Microbiology and Infectious Diseases	http://dx.doi.org/10.1007/s10096-013-2019-1	X051	journal article	English	search	redundant - reporting on a retained study	1	1	1	1	0	X137			21
B. Speich, S. M. Ame, S. M. Ali, R. Alles, J. Huwyler, J. Hattendorf, J. Utzinger, M. Albonico and J. Keiser	2014	Oxantel pamoate-albendazole for trichuris trichiura infection	New England Journal of Medicine	http://dx.doi.org/10.1056/NEJMoa1301956	X052	journal article	English	search	none	1	1	1	1	1				20.5
F. Samuel, A. Degarege and B. Erko	2014	Efficacy and side effects of albendazole currently in use against Ascaris, Trichuris and hookworm among school children in Wondo Genet, southern Ethiopia	Parasitology International	http://dx.doi.org/10.1016/j.parint.2013.10.014	X053	journal article	English	search	none	1	1	1	1	1				21
A. I. Popescu and R. Greblescu	2014	Toxocara infection in patients with asthma and benefits of antihelmintic therapy	Allergy: European Journal of Allergy and Clinical Immunology	http://dx.doi.org/10.1111/all.12493	X054	conference abstract	English	search	other parasites	1				0					Toxocara; probably not an endemic region for STH
S. D. Pion, C. B. Chesnais, J. Bopda, F. Louya, A. C. Majewski, P. U. Fischer, G. J. Weil, M. Boussinesq and F. Missamou	2014	The impact of mass drug administration with albendazole alone on lymphatic filariasis in the republic of Congo	American Journal of Tropical Medicine and Hygiene		X055	conference abstract	English	search	redundant - reporting on a rejected study	1	1	1	0	0	X024				conference abstract mentions no early follow up
C. N. Ogbuagu, O. Nwaorgu, N. Ozumba, E. N. Ogbuagu and D. Ezeagwuna	2014	Anthropometric changes in school children on moringa oleifera nutrient supplement in Nigeria	International Journal of Infectious Diseases	http://dx.doi.org/10.1016/j.ijid.2014.03.1036	X056	conference abstract	English	search	other outcomes	1	1	0	0	0					conference abstract mentions no post-treatment parasitological measurement. It is possible that this is the same as the included study X005, but different numbers of participants are mentioned, and parasitological data and follow-ups are reported in X005 but not here.
S. M. Njenga, F. M. Mutungi, C. N. Wamae, M. T. Mwanje, K. K. Njiru and M. J. Bockarie	2014	Once a year school-based deworming with praziquantel and albendazole combination may not be adequate for control of urogenital schistosomiasis and hookworm infection in Matuga District, Kwale County, Kenya	Parasites & vectors	http://dx.doi.org/10.1186/1756-3305-7-74	X057	journal article	English	search	follow-up too long	1	1	1	0	0				90
S. V. Nery, S. Campbell, S. Llewllyn, R. Andrews, D. Gray, R. Traub, J. S. McCarthy and A. Clements	2014	Impact of wash and albendazole distribution on infection with soil-transmitted helminths in timorleste: Initial results of a cluster randomized trial	American Journal of Tropical Medicine and Hygiene		X058	conference abstract	English	search	redundant - reporting on a rejected study	1	1	1	0	0	X027
E. M. McClure, S. R. Meshnick, P. Mungai, I. Malhotra, C. L. King, R. L. Goldenberg, M. G. Hudgens, A. M. Siega-Riz and A. E. Dent	2014	The Association of Parasitic Infections in Pregnancy and Maternal and Fetal Anemia: A Cohort Study in Coastal Kenya	PLoS Neglected Tropical Diseases	http://dx.doi.org/10.1371/journal.pntd.0002724	X059	journal article	English	search	none	1	1	1	1	1		varying follow-up; pregnancy	retained in varying follow-up category		some IPD may be relevant; patients were recruited and treated 20-32 weeks gestation, if patient recruited late in that period then delivery (follow up time) could be within 60 days of treatment
J. S. McCarthy	2014	Oxantel pamoate-albendazole for Trichuris trichiura infection	The New England journal of medicine	http://dx.doi.org/10.1056/NEJMc1403068	X060	journal article	English	search	comments and replies					0	reply to X052				reply to a retained study
B. Levecke, A. Montresor, M. Albonico, S. M. Ame, J. M. Behnke, J. M. Bethony, C. D. Noumedem, D. Engels, B. Guillard, A. C. Kotze, A. J. Krolewiecki, J. S. McCarthy, Z. Mekonnen, M. V. Periago, H. Sopheak, L. A. Tchuem-Tchuente, T. T. Duong, N. T. Huong, A. Zeynudin and J. Vercruysse	2014	Assessment of anthelmintic efficacy of mebendazole in school children in six countries where soil-transmitted helminths are endemic	PLoS neglected tropical diseases	http://dx.doi.org/10.1371/journal.pntd.0003204	X061	journal article	English	search	none	1	1	1	1	1	X099			11	multi-centre trial: 6 countries, therefore 6 cohorts
B. H. Kumar, K. Jain and R. Jain	2014	A study of prevalence of intestinal worm infestation and efficacy of anthelminthic drugs	Medical Journal Armed Forces India	http://dx.doi.org/10.1016/j.mjafi.2013.12.009	X062	journal article	English	search	none	1	1	1	1	1				17.5
V. Khieu, J. Hattendorf, F. Schar, H. Marti, M. C. Char, S. Muth and P. Odermatt	2014	Strongyloides stercoralis infection and re-infection in a cohort of children in Cambodia	Parasitology International	10.1016/j.parint.2014.06.001	X063	journal article	English	search	other parasites	1	0	0	0	0					Strongyloides focus
J. Keiser, B. Speich and J. Utzinger	2014	Oxantel pamoate-albendazole for Trichuris trichiura infection	The New England journal of medicine		X064	journal article	English	search	comments and replies					0	reply to X052				reply to a retained study
S. A. Joseph, M. Casapia and T. W. Gyorkos	2014	The effect of deworming timing and frequency on growth in early preschool-age children: Results of a randomized-controlled trial of mebendazole in one to two-year old children in the Peruvian Amazon	American Journal of Tropical Medicine and Hygiene		X065	conference abstract	English	search	other outcomes	1	1	0	0	0					parasitological measurement is mentioned in one of the references (ref. 14; Joseph 2014)
T. Inpankaew, F. Schar, A. Dalsgaard, V. Khieu, W. Chimnoi, C. Chhoun, D. Sok, H. Marti, S. Muth, P. Odermatt and R. J. Traub	2014	High prevalence of Ancylostoma ceylanicum hookworm infections in humans, Cambodia, 2012	Emerging Infectious Diseases	http://dx.doi.org/10.3201/eid2006.131770	X066	journal article	English	search	prevalence	1	1	0	0	0					prevalence of Ancylostoma ceylanicum as well as Necator americanus and A. duodenale; there is MDA in the village, so not really part of the study
E. Hurlimann, C. A. Houngbedji, P. B. N'Dri, D. Banninger, J. T. Coulibaly, P. Yap, K. D. Silue, E. K. N'Goran, G. Raso and J. Utzinger	2014	Effect of deworming on school-aged children's physical fitness, cognition and clinical parameters in a malaria-helminth co-endemic area of Cote d'Ivoire	BMC Infectious Diseases	http://dx.doi.org/10.1186/1471-2334-14-411	X067	journal article	English	search	follow-up too long	1	1	1	0	0				150
B. B. Hamidu, E. J. Tettevi, J. A. Larbi and M. Y. Osei-Atweneboana	2014	The efficacy of albendazole and levamisole drug combination in individuals with reduced efficacy for single-dose albendazole treatment against hookworm infections	American Journal of Tropical Medicine and Hygiene		X068	conference abstract	English	search	none	1	1	1	1	1					can't find another report of this but it was in 2014
B. Gelaye, A. Kumie, N. Aboset, Y. Berhane and M. A. Williams	2014	School-based intervention: evaluating the role of water, latrines and hygiene education on trachoma and intestinal parasitic infections in Ethiopia	Journal of Water Sanitation and Hygiene for Development	10.2166/washdev.2013.060	X069	journal article	English	search	follow-up too long	1	1	1	0	0				210
A. Echazu, P. Vargas, M. Juarez, P. Cajal, R. Cimino, D. Cruz, R. Ruiz, V. Heredia, G. Paredes, L. M. Arias and A. J. Krolewiecki	2014	The impact of community deworming against soil transmitted helminthiases on prevalence, worm burden and morbidity in a high prevalence area of argentinean Gran Chaco	American Journal of Tropical Medicine and Hygiene		X070	conference abstract	English	search	follow-up too long	1	1	1	0	0				180	can't find another report of this but it was in 2014
A. P. De Moira, C. M. Fitzsimmons, F. M. Jones, S. Wilson, P. Cahen, E. Tukahebwa, H. Mpairwe, J. K. Mwatha, J. M. Bethony, P. S. Skov, N. B. Kabatereine and D. W. Dunne	2014	Suppression of basophil histamine release and other IgE-dependent responses in childhood Schistosoma mansoni/hookworm coinfection	Journal of Infectious Diseases	http://dx.doi.org/10.1093/infdis/jiu234	X071	journal article	English	search	redundant - reporting on a retained study	1	1	1	1	0	X092			35
B. De Gier, M. C. Ponce, M. Perignon, M. Fiorentino, K. Kuong, C. Chamnan, M. Parker, K. Burja, J. Berger, K. Polman and F. Wieringa	2014	Rice fortified with iron and other micronutrients impacts hookworm infection risk in schoolchildren	American Journal of Tropical Medicine and Hygiene		X072	conference abstract	English	search	follow-up too long	1	1	1	0	0	X011
T. Clasen, S. Boisson, P. Routray, B. Torondel, M. Bell, O. Cumming, J. Ensink, M. Freeman, M. Jenkins, M. Odagiri, S. Ray, A. Sinha, M. Suar and W. P. Schmidt	2014	Effectiveness of a rural sanitation programme on diarrhoea, soil-transmitted helminth infection, and child malnutrition in Odisha, India: A cluster-randomised trial	The Lancet Global Health		X073	journal article	English	search	follow-up too long	1	1	1	0	0				850
M. Chachage, L. Podola, P. Clowes, A. Nsojo, A. Bauer, O. Mgaya, D. Kowour, G. Froeschl, L. Maboko, M. Hoelscher, E. Saathoff and C. Geldmacher	2014	Helminth-Associated Systemic Immune Activation and HIV Co-receptor Expression: Response to Albendazole/Praziquantel Treatment	PLoS Neglected Tropical Diseases	http://dx.doi.org/10.1371/journal.pntd.0002755	X074	journal article	English	search	none	1	1	1	1	1		varying follow-up	retained and assigned a 60-day follow-up	60	some IPD may be relevant; follow-ups between 1-3 months; this has been assigned a follow-up time of 60 days, as the study protocol suggests they aimed for a 6-week follow-up.
M. M. Cabada, M. Lopez, E. Arque and A. C. White	2014	Prevalence of soil-transmitted helminths after mass albendazole administration in an indigenous community of the Manu jungle in Peru	Pathogens and Global Health	http://dx.doi.org/10.1179/2047773214Y.0000000142	X075	journal article	English	search	prevalence	1	0	1	1	0					"unexpected MDA" before a prevalence survey…
J. Brown, K. Baisley, B. Kavishe, J. Changalucha, A. Andreasen, P. Mayaud, B. Gumodoka, S. Kapiga, R. Hayes and D. Watson-Jones	2014	Impact of malaria and helminth infections on immunogenicity of the human papillomavirus-16/18 AS04-adjuvanted vaccine in Tanzania	Vaccine	10.1016/j.vaccine.2013.11.061	X076	journal article	English	search	other outcomes	1	1	0	0	0
C. Bird, S. Ame, M. Albonico and Q. Bickle	2014	Do shoes reduce hookworm infection in school-aged children on pemba Island, Zanzibar? A pragmatic trial	Transactions of the Royal Society of Tropical Medicine and Hygiene	http://dx.doi.org/10.1093/trstmh/tru037	X077	journal article	English	search	none	1	1	1	1	1				21
P. Behra and K. Goswami	2014	The impact of deworming on child mortality in programmatic conditions	National Medical Journal of India		X078	journal article	English	search	comments and replies					0	comment on X126				reply to a rejected study; this is a comment on Awasthi, DEVTA paper
S. K. Attah, K. Kataliko, M. M. Nigo, M. Kpawor, N. O. Opoku, E. Kanza, D. Bakajika, H. Howard, G. Mambandu, K. Kasonia, M. Vaillant, C. Halleux, P. L. Olliaro and A. C. Kuesel	2014	Effect of a single dose of 8 mg moxidectin or 150 mug/kg ivermectin on intestinal helminths in participants of a clinical trial conducted in Northeast DRC, Liberia and Ghana	American Journal of Tropical Medicine and Hygiene		X079	conference abstract	English	search	none	1	1	1	1	1				30	3 countries, 3 cohorts
H. M. Al-Mekhlafi, T. S. Anuar, E. M. Al-Zabedi, M. T. Al-Maktari, M. A. Mahdy, A. Ahmed, A. A. Sallam, W. A. Abdullah, N. Moktar and J. Surin	2014	Does vitamin A supplementation protect schoolchildren from acquiring soil-transmitted helminthiasis? A randomized controlled trial	Parasites & vectors	http://dx.doi.org/10.1186/1756-3305-7-367	X080	journal article	English	search	none	1	1	1	1	1				13	pre-trial deworming
A. K. Al-Delaimy, H. M. Al-Mekhlafi, Y. A. L. Lim, N. A. Nasr, H. Sady, W. M. Atroosh and R. Mahmud	2014	Developing and evaluating health education learning package (HELP) to control soil-transmitted helminth infections among Orang Asli children in Malaysia	Parasites and Vectors	http://dx.doi.org/10.1186/1756-3305-7-416	X081	journal article	English	search	none	1	1	1	1	1				13	pre-trial treatment but followups continue into trial
A. A. Adegnika, J. F. Zinsou, S. Issifou, U. Ateba-Ngoa, R. F. Kassa, E. N. Feugap, Y. J. Honkpehedji, J. C. Dejon Agobe, H. M. Kenguele, M. Massinga-Loembe, S. T. Agnandji, B. Mordmuller, M. Ramharter, M. Yazdanbakhsh, P. G. Kremsner and B. Lell	2014	Randomized, controlled, assessor-blind clinical trial to assess the efficacy of single- versus repeated-dose albendazole to treat ascaris lumbricoides, trichuris trichiura, and hookworm infection	Antimicrobial Agents & Chemotherapy	http://dx.doi.org/10.1128/AAC.01317-13	X082	journal article	English	search	none	1	1	1	1	1				42
J. L. Zumaquero-Rios, J. Sarracent-Perez, R. Rojas-Garcia, L. Rojas-Rivero, Y. Martinez-Tovilla, M. A. Valero and S. Mas-Coma	2013	Fascioliasis and Intestinal Parasitoses Affecting Schoolchildren in Atlixco, Puebla State, Mexico: Epidemiology and Treatment with Nitazoxanide	PLoS Neglected Tropical Diseases	http://dx.doi.org/10.1371/journal.pntd.0002553	X083	journal article	English	search	none	1	1	1	1	1				7	followups weekly until clear of parasites
P. Yap, Z. W. Du, F. W. Wu, J. Y. Jiang, R. Chen, X. N. Zhou, J. Hattendorf, J. Utzinger and P. Steinmann	2013	Rapid re-infection with soil-transmitted helminths after triple-dose albendazole treatment of school-aged children in yunnan, people's republic of China	American Journal of Tropical Medicine and Hygiene	http://dx.doi.org/10.4269/ajtmh.13-0009	X084	journal article	English	search	redundant - reporting on a retained study	1	1	1	1	0	X047			30
A. E. Wiria, F. Hamid, L. J. Wammes, M. M. Kaisar, L. May, M. A. Prasetyani, S. Wahyuni, Y. Djuardi, I. Ariawan, H. Wibowo, B. Lell, R. Sauerwein, G. T. Brice, I. Sutanto, L. van Lieshout, A. J. de Craen, R. van Ree, J. J. Verweij, R. Tsonaka, J. J. Houwing-Duistermaat, A. J. Luty, E. Sartono, T. Supali and M. Yazdanbakhsh	2013	The effect of three-monthly albendazole treatment on malarial parasitemia and allergy: a household-based cluster-randomized, double-blind, placebo-controlled trial.[Erratum appears in PLoS One. 2013;8(9). doi:10.1371/annotation/fd262a2e-9dc2-40de-ac18-a46d5b92ce9e]	PLoS ONE [Electronic Resource]	http://dx.doi.org/10.1371/journal.pone.0057899	X085	journal article	English	search	follow-up too long	1	1	1	0	0				270
S. D. Van der Werff, J. W. R. Twisk, M. Wordemann, M. C. Ponce, R. J. Diaz, F. A. Nunez, L. R. Rivero, M. B. Gorbea and K. Polman	2013	Deworming is not a risk factor for the development of atopic diseases: A longitudinal study in Cuban school children	Clinical and Experimental Allergy	http://dx.doi.org/10.1111/cea.12129	X086	journal article	English	search	follow-up too long	1	1	1	0	0				180
M. H. Tee, Y. Y. Lee, N. A. Majid, N. M. Noori and S. Mahendra Raj	2013	Growth reduction among primary schoolchildren with light trichuriasis in Malaysia treated with albendazole	Southeast Asian Journal of Tropical Medicine and Public Health		X087	journal article	English	search	other outcomes	1	1	0	0	0					growth is primary outcome measure
T. Supali, Y. Djuardi, M. Bradley, R. Noordin, P. Ruckert and P. U. Fischer	2013	Impact of Six Rounds of Mass Drug Administration on Brugian Filariasis and Soil-Transmitted Helminth Infections in Eastern Indonesia	PLoS Neglected Tropical Diseases	http://dx.doi.org/10.1371/journal.pntd.0002586	X088	journal article	English	search	follow-up too long	1	1	1	0	0	X337			365	impact of MDA, not strictly longitudinal follow-up
F. Schar, P. Odermatt, V. Khieu, M. Panning, S. Duong, S. Muth, H. Marti and S. Kramme	2013	Evaluation of real-time PCR for Strongyloides stercoralis and hookworm as diagnostic tool in asymptomatic schoolchildren in Cambodia	Acta Tropica	http://dx.doi.org/10.1016/j.actatropica.2012.12.012	X089	journal article	English	search	diagnostics	1	1	0		0					aim is to evaluate PCR diagnostics
M. Sanza, F. I. Totanes, P. L. Chua and V. Y. B. Jr	2013	Monitoring the impact of a mebendazole mass drug administration initiative for soil-transmitted helminthiasis (STH) control in the Western Visayas Region of the Philippines from 2007 through 2011	Acta Tropica	http://dx.doi.org/10.1016/j.actatropica.2013.03.017	X090	journal article	English	search	follow-up too long	1	1	1	0	0
M. B. Qian, P. Yap, Y. C. Yang, H. Liang, Z. H. Jiang, W. Li, J. Utzinger, X. N. Zhou and J. Keiser	2013	Accuracy of the Kato-Katz method and formalin-ether concentration technique for the diagnosis of Clonorchis sinensis, and implication for assessing drug efficacy	Parasites & Vectors	10.1186/1756-3305-6-314	X091	journal article	English	search	other parasites	1	0	0		0					STH parasites of interest not mentioned
A. Pinot de Moira, F. M. Jones, S. Wilson, E. Tukahebwa, C. M. Fitzsimmons, J. K. Mwatha, J. M. Bethony, N. B. Kabatereine and D. W. Dunne	2013	Effects of treatment on IgE responses against parasite allergen-like proteins and immunity to reinfection in childhood schistosome and hookworm coinfections	Infection & Immunity	http://dx.doi.org/10.1128/IAI.00748-12	X092	journal article	English	search	none	1	1	1	1	1	X071			35
B. Ogbondah and K. E. Douglas	2013	Effects on packed cell volume and parasitic worm load from deworming pupils of a public school in Rivers State, Nigeria	Nigerian journal of medicine : journal of the National Association of Resident Doctors of Nigeria		X093	journal article	English	search	follow-up too long	1	1	1	0	0			full-text assessed; elimination	120	follow up too long
J. Ndibazza, E. L. Webb, S. Lule, H. Mpairwe, M. Akello, G. Oduru, M. Kizza, H. Akurut, L. Muhangi, P. Magnussen, B. Vennervald and A. Elliott	2013	Associations between maternal helminth and malaria infections in pregnancy and clinical malaria in the offspring: A birth cohort in Entebbe, Uganda	Journal of Infectious Diseases	http://dx.doi.org/10.1093/infdis/jit397	X094	journal article	English	search	other outcomes	1	1	0		0	EMaBS				Entebbe Mother and Baby Study; this is focused on outcomes for the pregnancy, of infection.
K. D. Mwambete, J. Tunzo and M. Justin-Temu	2013	Prevalence and management of helminthiasis among underfives living with HIV/AIDS at Amana Hospital, Tanzania	Journal of the International Association of Providers of AIDS Care	http://dx.doi.org/10.1177/1545109712449865	X095	journal article	English	search	retrospective					0
E. M. O. Muok, E. W. Simiyu, E. A. Ochola, Z. W. Nganga, W. E. Secor, D. M. S. Karanja and P. N. M. Mwinzi	2013	Short report: Association between CD<sup>4+</sup> t-lymphocyte counts and fecal excretion of schistosoma mansoni eggs in patients coinfected with s. mansoni and human immunodeficiency virus before and after initiation of antiretroviral therapy	American Journal of Tropical Medicine and Hygiene	http://dx.doi.org/10.4269/ajtmh.13-0045	X096	journal article	English	search	none	1	1	1	1	1				14	this study is eligible but there is no mention in the report of results of STH patients, though they are included and treated with albendazole
A. Mulu, M. Maier and U. G. Liebert	2013	Deworming of intestinal helminths reduces HIV-1 subtype C viremia in chronically co-infected individuals	International Journal of Infectious Diseases	http://dx.doi.org/10.1016/j.ijid.2013.03.022	X097	journal article	English	search	follow-up too long	1	1	1	0	0				84
B. Monse, H. Benzian, E. Naliponguit, V. Belizario, A. Schratz and W. van Palenstein Helderman	2013	The Fit for School Health Outcome Study - a longitudinal survey to assess health impacts of an integrated school health programme in the Philippines	BMC public health	http://dx.doi.org/10.1186/1471-2458-13-256	X098	journal article	English	search	follow-up too long	1	1	1	0	0				365
Z. Mekonnen, S. Meka, M. Ayana, J. Bogers, J. Vercruysse and B. Levecke	2013	Comparison of Individual and Pooled Stool Samples for the Assessment of Soil-Transmitted Helminth Infection Intensity and Drug Efficacy	PLoS Neglected Tropical Diseases	http://dx.doi.org/10.1371/journal.pntd.0002189	X099	journal article	English	search	redundant - reporting on a retained study	1	1	1	1	0	X061			14
Z. Mekonnen, B. Levecke, G. Boulet, J. P. Bogers and J. Vercruysse	2013	Efficacy of different albendazole and mebendazole regimens against heavy-intensity Trichuris trichiura infections in school children, Jimma Town, Ethiopia	Pathogens and Global Health	http://dx.doi.org/10.1179/2047773213Y.0000000092	X100	journal article	English	search	none	1	1	1	1	1				14
R. Mejia, Y. Vicuna, N. Broncano, C. Sandoval, M. Vaca, M. Chico, P. J. Cooper and T. B. Nutman	2013	A novel, multi-parallel, real-time polymerase chain reaction approach for eight gastrointestinal parasites provides improved diagnostic capabilities to resource-limited at-risk populations	American Journal of Tropical Medicine and Hygiene	http://dx.doi.org/10.4269/ajtmh.12-0726	X101	journal article	English	search	none	1	1	1	1	1				21	reports from a study Larson 2012; this was eliminated at screening, as it was reported in a letter and did not mention post-treatment stool collection
D. Kizito, R. Tweyongyere, A. Namatovu, E. L. Webb, L. Muhangi, S. A. Lule, H. Bukenya, S. Cose and A. M. Elliott	2013	Factors affecting the infant antibody response to measles immunisation in Entebbe-Uganda	BMC Public Health	10.1186/1471-2458-13-619	X102	journal article	English	search	other outcomes	1	1	0		0	EMaBS				Entebbe Mother and Baby Study; this is focused on outcomes for the infant regarding antibody response to immunisation
V. Khieu, F. Schar, H. Marti, S. Sayasone, S. Duong, S. Muth and P. Odermatt	2013	Diagnosis, Treatment and Risk Factors of Strongyloides stercoralis in Schoolchildren in Cambodia	PLoS Neglected Tropical Diseases	http://dx.doi.org/10.1371/journal.pntd.0002035	X103	journal article	English	search	none	1	1	1	1	1				21
B. Joseph and N. Ramesh	2013	Weekly dose of iron-folate supplementation with vitamin-C in the workplace can prevent anaemia in women employees	Pakistan Journal of Medical Sciences	http://dx.doi.org/10.12669/pjms.291.3016	X104	journal article	English	search	other outcomes	1	0	0		0					main intervention is iron-folate; main outcome is anaemia
E. Ivan, N. J. Crowther, E. Mutimura, L. O. Osuwat, S. Janssen and M. P. Grobusch	2013	Helminthic Infections Rates and Malaria in HIV-Infected Pregnant Women on Anti-Retroviral Therapy in Rwanda	PLoS Neglected Tropical Diseases	http://dx.doi.org/10.1371/journal.pntd.0002380	X105	journal article	English	search	prevalence	1	1	0		0					prevalence in HIV-positive pregnant participants, and risk factors
R. Indira and V. Viveka Vardhani	2013	Prevalence of ancylostomiasis in people living in slum area, Philhousepet of Eluru, West Godavari District (Andhra Pradesh)	Journal of Parasitic Diseases	http://dx.doi.org/10.1007/s12639-012-0125-0	X106	journal article	English	search	redundant - reporting on a retained study	1	1	1	1	0	X463			21
D. Humphries, B. T. Simms, D. Davey, J. Otchere, J. Quagraine, S. Terryah, S. Newton, E. Berg, L. M. Harrison, D. Boakye, M. Wilson and M. Cappello	2013	Hookworm infection among school age children in kintampo north municipality, ghana: Nutritional risk factors and response to albendazole treatment	American Journal of Tropical Medicine and Hygiene	http://dx.doi.org/10.4269/ajtmh.12-0605	X107	journal article	English	search	none	1	1	1	1	1				12
C. M. Halpenny, C. Paller, K. G. Koski, V. E. Valdes and M. E. Scott	2013	Regional, Household and Individual Factors that Influence Soil Transmitted Helminth Reinfection Dynamics in Preschool Children from Rural Indigenous Panama	PLoS Neglected Tropical Diseases	http://dx.doi.org/10.1371/journal.pntd.0002070	X108	journal article	English	search	none	1	1	1	1	1				14	confusing as to how many children useful for calculation; also there is a second cohort for the second cycle, with a 3 week follow up. The second cycle is also reported in X115 (as the Panama cohort of that study)
T. W. Gyorkos, M. Maheu-Giroux, B. Blouin, L. Saavedra and M. Casapia	2013	Efficacy of a single dose of albendazole for soil-transmitted helminth infections in school children of a village in Iquitos, Peru	Revista Peruana de Medicina Experimental y Salud Publica		X109	journal article	English	search	redundant - reporting on a retained study	1	1	1	1	0	X110			14	this study reports the efficacy of the deworming that was performed as part of X110. However, more details of the study overall are reported in X110, therefore that reference is the key reference for this study, but some data have been taken from X109.
T. W. Gyorkos, M. Maheu-Giroux, B. Blouin and M. Casapia	2013	Impact of health education on soil-transmitted helminth infections in schoolchildren of the Peruvian Amazon: a cluster-randomized controlled trial	PLoS neglected tropical diseases	http://dx.doi.org/10.1371/journal.pntd.0002397	X110	journal article	English	search	none	1	1	1	1	1	X109			14
M. C. Freeman, T. Clasen, S. J. Brooker, D. O. Akoko and R. Rheingans	2013	The Impact of a School-Based Hygiene, Water Quality and Sanitation Intervention on Soil-Transmitted Helminth Reinfection: A Cluster-Randomized Trial	American Journal of Tropical Medicine and Hygiene	10.4269/ajtmh.13-0237	X111	journal article	English	search	follow-up too long	1	1	1	0	0				330
E. G. Edelduok, F. N. Eke, N. E. Evelyn, C. I. Atama and J. E. Eyo	2013	Efficacy of a single dose albendazole chemotherapy on human intestinal helminthiasis among school children in selected rural tropical communities	Annals of Tropical Medicine and Public Health	http://dx.doi.org/10.4103/1755-6783.127776	X112	journal article	English	search	none	1	1	1	1	1				28
R. Ebenezer, K. Gunawardena, B. Kumarendran, A. Pathmeswaran, M. C. H. Jukes, L. J. Drake and N. de Silva	2013	Cluster-randomised trial of the impact of school-based deworming and iron supplementation on the cognitive abilities of schoolchildren in Sri Lanka's plantation sector	Tropical Medicine and International Health	http://dx.doi.org/10.1111/tmi.12128	X113	journal article	English	search	follow-up too long	1	1	1	0	0				180
R. Dumba, J. B. Kaddu and F. Wabwire-Mangen	2013	Design and implementation of participatory hygiene and sanitation transformation (PHAST) as a strategy to control soil-transmitted helminth infections in Luweero, Uganda	African Health Sciences	http://dx.doi.org/10.4314/ahs.v13i2.44	X114	journal article	English	search	follow-up too long	1	1	1	0	0				NA	time to first follow up must be at least 3 months
A. Diawara, C. M. Halpenny, T. S. Churcher, C. Mwandawiro, J. Kihara, R. M. Kaplan, T. G. Streit, Y. Idaghdour, M. E. Scott, M. G. Basanez and R. K. Prichard	2013	Association between Response to Albendazole Treatment and beta-Tubulin Genotype Frequencies in Soil-transmitted Helminths	PLoS Neglected Tropical Diseases	http://dx.doi.org/10.1371/journal.pntd.0002247	X115	journal article	English	search	none	1	1	1	1	1	X249				3 cohorts
A. Degarege and B. Erko	2013	Association between intestinal helminth infections and underweight among school children in Tikur Wuha Elementary School, Northwestern Ethiopia	Journal of Infection and Public Health	http://dx.doi.org/10.1016/j.jiph.2012.11.008	X116	journal article	English	search	none	1	1	1	1	1				28
A. P. De Moira, F. M. Jones, S. Wilson, E. Tukahebwa, C. M. Fitzsimmons, J. K. Mwatha, J. M. Bethony, N. B. Kabatereine and D. W. Dunnea	2013	Effects of treatment on IgE responses against parasite allergen-like proteins and immunit to reinfection in childhood schistosome and hookworm coinfections	Infection and Immunity	http://dx.doi.org/10.1128/IAI.00748-12	X117	journal article	English	search	duplicate paper	1	1	1	1	0	SAME paper as X092. reported also in X071 De Moira 2014			35	this is in different databases with a variation on the author surname so was not identified as a duplicate initially
N. A. Davis, K. Z. Giiasov, Z. I. Islamova, L. N. Tuichiev, N. N. Parpieva, V. G. Belotserkovets, Z. B. Dzhuraeva, V. N. Syrov, D. B. Faizullaeva, E. S. Papina, B. N. Baimbetov and S. O. Osipova	2013	[Evaluation of the efficacy of antiparasitic drugs in the treatment of concurrent parasitic diseases in patients with HIV infection and in those with pulmonary tuberculosis]. [Russian]	Meditsinskaia parazitologiia i parazitarnye bolezni		X118	full text obtained but not translated	Russian	search	full text not translated / available	1	1	1	1	0		very short		6	not included in analysis as full text was not translated
J. T. Coulibaly, Y. K. N'Gbesso, S. Knopp, N. A. N'Guessan, K. D. Silue, G. J. van Dam, E. K. N'Goran and J. Utzinger	2013	Accuracy of Urine Circulating Cathodic Antigen Test for the Diagnosis of Schistosoma mansoni in Preschool-Aged Children before and after Treatment	PLoS Neglected Tropical Diseases	http://dx.doi.org/10.1371/journal.pntd.0002109	X119	journal article	English	search	no drug of interest	0	1	1	1	0					PZQ only
P. Cooper, A. W. Walker, J. Reyes, M. Chico, S. J. Salter, M. Vaca and J. Parkhill	2013	Patent Human Infections with the Whipworm, Trichuris trichiura, Are Not Associated with Alterations in the Faecal Microbiota	PLoS ONE	http://dx.doi.org/10.1371/journal.pone.0076573	X120	journal article	English	search	none	1	1	1	1	1				7	7 and 21 days
G. J. Casey, A. Montresor, L. T. Cavalli-Sforza, H. Thu, L. B. Phu, T. T. Tinh, N. T. Tien, T. Q. Phuc and B. A. Biggs	2013	Elimination of Iron Deficiency Anemia and Soil Transmitted Helminth Infection: Evidence from a Fifty-four Month Iron-Folic Acid and De-worming Program	PLoS Neglected Tropical Diseases	http://dx.doi.org/10.1371/journal.pntd.0002146	X121	journal article	English	search	follow-up too long	1	1	1	0	0	Yen Bai			90	part of the Yen Bai reproductive age women study
I. I. Bogoch, J. R. Andrews, B. Speich, J. Utzinger, S. M. Ame, S. M. Ali and J. Keiser	2013	Short report: Mobile phone microscopy for the diagnosis of soil-transmitted helminth infections: A proof-of-concept study	American Journal of Tropical Medicine and Hygiene	http://dx.doi.org/10.4269/ajtmh.12-0742	X122	journal article	English	search	redundant - reporting on a retained study	1	1	1	1	0	X052
A. D. Blackwell, M. Martin, H. Kaplan and M. Gurven	2013	Antagonism between two intestinal parasites in humans: the importance of co-infection for infection risk and recovery dynamics	Proceedings	http://dx.doi.org/10.1098/rspb.2013.1671	X123	journal article	English	search	follow-up too long	1	1	1	0	0				365
F. A. Bieri, D. J. Gray, G. M. Williams, G. Raso, Y. S. Li, L. Yuan, Y. He, R. S. Li, F. Y. Guo, S. M. Li and D. P. McManus	2013	Health-education package to prevent worm infections in Chinese schoolchildren	New England Journal of Medicine	http://dx.doi.org/10.1056/NEJMoa1204885	X124	journal article	English	search	follow-up too long	1	1	1	0	0				270
C. Bailey, S. Lopez, A. Camero, C. Taiquiri, Y. Arhuay and D. A. J. Moore	2013	Factors associated with parasitic infection amongst street children in orphanages across Lima, Peru	Pathogens and Global Health	http://dx.doi.org/10.1179/2047773213Y.0000000073	X125	journal article	English	search	follow-up too long	1	1	1	0	0				150
S. Awasthi, R. Peto, S. Read, S. M. Richards, V. Pande and D. Bundy	2013	Population deworming every 6 months with albendazole in 1 million pre-school children in north India: DEVTA, a cluster-randomised trial	The Lancet	http://dx.doi.org/10.1016/S0140-6736%2812%2962126-6	X126	journal article	English	search	prevalence	1	0	1	1	0	X278	varying follow-up	late elimination - initially considered in varying follow-up category		rejected after multiple reading as no baseline measument is evident; follow-ups between 1-5 months; essentially monitoring the prevalence of infection, as the outcome of interest in the trial, as MDA is carried out
M. B. Arndt, G. John-Stewart, B. A. Richardson, B. Singa, L. Van Lieshout, J. J. Verweij, L. R. Sangare, L. W. Mbogo, J. M. Naulikha and J. L. Walson	2013	Impact of helminth diagnostic test performance on estimation of risk factors and outcomes in HIV-positive adults	PLoS ONE	http://dx.doi.org/10.1371/journal.pone.0081915	X127	journal article	English	search	redundant - reporting on a rejected study	1	1	1	0	0	X133
M. Albonico, L. Rinaldi, S. Sciascia, M. E. Morgoglione, M. Piemonte, M. P. Maurelli, V. Musella, J. Utzinger, S. M. Ali, S. M. Ame and G. Cringoli	2013	Comparison of three copromicroscopic methods to assess albendazole efficacy against soil-transmitted helminth infections in school-aged children on Pemba Island	Transactions of the Royal Society of Tropical Medicine and Hygiene	http://dx.doi.org/10.1093/trstmh/trt051	X128	journal article	English	search	none	1	1	1	1	1				21
A. M. Aguiar-Santos, Z. Medeiros, C. Bonfim, A. C. Rocha, E. Brandao, T. Miranda, P. Oliveira and E. S. C. Sarinho	2013	Epidemiological assessment of neglected diseases in children: lymphatic filariasis and soil-transmitted helminthiasis	Jornal De Pediatria	10.1016/j.jped.2012.11.003	X129	journal article	English	search	prevalence	1	1	0		0					prevalence, in SAC, of intestinal parasites and lymphatic filariasis
F. A. Abanyie, C. McCracken, P. Kirwan, S. F. Molloy, S. O. Asaolu, C. V. Holland, J. Gutman and T. J. Lamb	2013	Ascaris co-infection does not alter malaria-induced anaemia in a cohort of Nigerian preschool children	Malar J	10.1186/1475-2875-12-1	X130	journal article	English	search	redundant - reporting on a rejected study	1	1	1	0	0	X244
P. L. Yap, Z. W. Du, R. Chen, L. P. Zhang, F. W. Wu, J. Wang, X. Z. Wang, H. Zhou, X. N. Zhou, J. Utzinger and P. Steinmann	2012	Soil-transmitted helminth infections and physical fitness in school-aged Bulang children in southwest China: results from a cross-sectional survey	Parasites & Vectors	10.1186/1756-3305-5-50	X131	journal article	English	search	associations with other conditions	1	1	0		0					prevalence and association with fitness
E. L. Webb, J. Kyosiimire-Lugemwa, D. Kizito, P. Nkurunziza, S. Lule, L. Muhangi, M. Muwanga, P. Kaleebu and A. M. Elliott	2012	The effect of anthelmintic treatment during pregnancy on HIV plasma viral load: Results from a randomized, double-blind, placebo-controlled trial in Uganda	Journal of Acquired Immune Deficiency Syndromes	http://dx.doi.org/10.1097/QAI.0b013e3182511e42	X132	journal article	English	search	redundant - reporting on a retained study	1	1	1	1	0	EMaBS	varying follow-up; pregnancy	retained in varying follow-up category		Entebbe Mother and Baby Study; timing of treatment is clarified in Mpairwe 2011; this is an HIV-1+, most probably that in Mpairwe 2011.
J. Walson, B. Singa, L. Sangare, J. Naulikha, B. Piper, B. Richardson, P. A. Otieno, L. W. Mbogo, J. A. Berkley and G. John-Stewart	2012	Empiric deworming to delay HIV disease progression in adults with HIV who are ineligible for initiation of antiretroviral treatment (the HEAT study): A multi-site, randomised trial	The Lancet Infectious Diseases	http://dx.doi.org/10.1016/S1473-3099%2812%2970207-4	X133	journal article	English	search	follow-up too long	1	1	1	0	0	X127			720
H. Verhoef	2012	Comment on: The impact of baseline faecal egg counts on the efficacy of single-dose albendazole against Trichuris trichiura	Transactions of the Royal Society of Tropical Medicine & Hygiene	http://dx.doi.org/10.1016/j.trstmh.2012.03.008	X134	journal article	English	search	comments and replies					0	comment on X149				comment on a subset of retained studies
M. Vaca, A. L. Moncayo, C. A. Cosgrove, M. E. Chico, L. R. Castello-Branco, D. J. Lewis and P. J. Cooper	2012	A single dose of oral BCG Moreau fails to boost systemic IFN-gamma responses to tuberculin in children in the rural tropics: Evidence for a barrier to mucosal immunization	Journal of Tropical Medicine	http://dx.doi.org/10.1155/2012/132583	X135	journal article	English	search	follow-up too long	1	1	1	0	0	X322		re-checked; rejected	65	relevant follow up is just outside the 60-day window; although this is part of the Cooper 2006 study there is an extra group here that is treated twice (the Cooper 2006 study has 6 x 2-monthly treatments vs. no treatment)
L. G. Tian, J. X. Chen, T. P. Wang, G. J. Cheng, P. Steinmann, F. F. Wang, Y. C. Cai, X. M. Yin, J. Guo, L. Zhou and X. N. Zhou	2012	Co-infection of HIV and intestinal parasites in rural area of China	Parasites and Vectors	http://dx.doi.org/10.1186/1756-3305-5-36	X136	journal article	English	search	associations with other conditions	1	1	0		0					co-infection with HIV
B. Speich, S. M. Ame, S. M. Ali, R. Alles, J. Hattendorf, J. Utzinger, M. Albonico and J. Keiser	2012	Efficacy and safety of nitazoxanide, albendazole, and nitazoxanide-albendazole against trichuris trichiura infection: A randomized controlled trial	PLoS Neglected Tropical Diseases	http://dx.doi.org/10.1371/journal.pntd.0001685	X137	journal article	English	search	none	1	1	1	1	1	X020; X051			21
J. C. Sousa-Figueiredo, M. Betson, A. Atuhaire, M. Arinaitwe, A. M. D. Navaratnam, N. B. Kabatereine, Q. Bickle and J. R. Stothard	2012	Performance and Safety of Praziquantel for Treatment of Intestinal Schistosomiasis in Infants and Preschool Children	Plos Neglected Tropical Diseases	10.1371/journal.pntd.0001864	X138	journal article	English	search; Schisto	other parasites	1	1	1	1	0			late elimination	24.5	There is no mention of STH, though KK is performed and Alb is administered with PZQ
P. A. Soukhathammavong, S. Sayasone, K. Phongluxa, V. Xayaseng, J. Utzinger, P. Vounatsou, C. Hatz, K. Akkhavong, J. Keiser and P. Odermatt	2012	Low efficacy of single-dose albendazole and mebendazole against hookworm and effect on concomitant helminth infection in Lao PDR	PLoS Neglected Tropical Diseases	http://dx.doi.org/10.1371/journal.pntd.0001417	X139	journal article	English	search	none	1	1	1	1	1				22
J. Ruxin and J. Negin	2012	Removing the neglect from neglected tropical diseases: The Rwandan experience 2008-2010	Global Public Health	http://dx.doi.org/10.1080/17441692.2012.699535	X140	journal article	English	search	follow-up too long	1	1	1	0	0				365	this is really an assessment MDA performance
A. R. A. Rowbotton, O. Verde, L. J. Ache, J. Gonzalez, A. Guerra, V. Sanchez, C. Salas, G. Martinadonna, M. Salazar and H. Hurtado	2012	Evaluation of the efficacy of antihelmintic drugs for the control of Trichuris trichiura and other helminthic diseases in the state of Aragua, Venezuela	Boletin De Malariologia Y Salud Ambiental		X141	journal article	Spanish	search	none	1	1	1	1	1				7	7 and 21
N. Raj, P. Subrahmanya, S. R. Ravi Rao, T. S. Mahesh and S. Joshi	2012	A clinical study of Combretum extensum Roxb. W.S.R to its Krimighna effect	International Journal of Research in Ayurveda and Pharmacy		X142	journal article	English	search	unclear aspect (see notes)	1	1	1	unclear	0			re-checked; remains unclear		NO indication of when the follow up was actually performed; no indication of randomisation to treatment group; no details of how many stool samples taken at any point
L. Passerini, G. J. Casey, B. A. Biggs, D. T. Cong, L. B. Phu, T. Q. Phuc, M. Carone and A. Montresor	2012	Increased birth weight associated with regular pre-pregnancy deworming and weekly iron-folic acid supplementation for vietnamese women	PLoS Neglected Tropical Diseases	http://dx.doi.org/10.1371/journal.pntd.0001608	X143	journal article	English	search	other outcomes	1	0	0		0	Yen Bai				part of the Yen Bai reproductive age women study; effect of access to a deworming program (on birth weight)
J. Ndibazza, H. Mpairwe, E. L. Webb, P. A. Mawa, M. Nampijja, L. Muhangi, M. Kihembo, S. A. Lule, D. Rutebarika, B. Apule, F. Akello, H. Akurut, G. Oduru, P. Naniima, D. Kizito, M. Kizza, R. Kizindo, R. Tweyongere, K. J. Alcock, M. Muwanga and A. M. Elliott	2012	Impact of Anthelminthic Treatment in Pregnancy and Childhood on Immunisations, Infections and Eczema in Childhood: A Randomised Controlled Trial	PLoS ONE	http://dx.doi.org/10.1371/journal.pone.0050325	X144	journal article	English	search	follow-up too long	1	1	1	0	0	EMaBS		re-checked; rejected	360	Entebbe Mother and Baby Study; followups only annually
P. N. M. Mwinzi, S. P. Montgomery, C. O. Owaga, M. Mwanje, E. M. Muok, J. G. Ayisi, K. F. Laserson, E. M. Muchiri, W. E. Secor and D. M. S. Karanja	2012	Integrated community-directed intervention for schistosomiasis and soil transmitted helminths in western Kenya - A pilot study	Parasites and Vectors	http://dx.doi.org/10.1186/1756-3305-5-182	X145	journal article	English	search	follow-up too long	1	1	1	0	0				180
I. N. D. Lubis, S. Pasaribu and C. P. Lubis	2012	Current status of the efficacy and effectiveness of albendazole and mebendazole for the treatment of Ascaris lumbricoides in North-Western Indonesia	Asian Pacific Journal of Tropical Medicine	http://dx.doi.org/10.1016/S1995-7645%2812%2960125-4	X146	journal article	English	search	none	1	1	1	1	1				7	7, 21, 28 days
L. Lovis, T. K. Mak, K. Phongluxa, P. Aye Soukhathammavong, Y. Vonghachack, J. Keiser, P. Vounatsou, M. Tanner, C. Hatz, J. Utzinger, P. Odermatt and K. Akkhavong	2012	Efficacy of praziquantel against Schistosoma mekongi and Opisthorchis viverrini: A randomized, single-blinded dose-comparison trial	PLoS Neglected Tropical Diseases	http://dx.doi.org/10.1371/journal.pntd.0001726	X147	journal article	English	search	other parasites	1	1	0		0
B. Levecke and J. Vercruysse	2012	Reply to comment on: The impact of baseline faecal egg counts on the efficacy of single-dose albendazole against Trichuris trichiura	Transactions of the Royal Society of Tropical Medicine and Hygiene	http://dx.doi.org/10.1016/j.trstmh.2012.03.009	X148	journal article	English	search	comments and replies					0	reply to comment on X149				comment on a subset of retained studies
B. Levecke, Z. Mekonnen, M. Albonico and J. Vercruysse	2012	The impact of baseline faecal egg counts on the efficacy of single-dose albendazole against Trichuris trichiura	Transactions of the Royal Society of Tropical Medicine and Hygiene	http://dx.doi.org/10.1016/j.trstmh.2011.09.007	X149	journal article	English	search	redundant - reporting on a retained study	1	1	1	1	0	reports on 4 cohorts of X165				reports on 4 cohorts of X165 Vercruysse 2011
M. H. Hodges, J. Paye, M. M. Koroma, E. D. Nyorkor, I. Fofonah and Y. Zhang	2012	High level of Schistosoma mansoni infection in pre-school children in Sierra Leone highlights the need in targeting this age group for praziquantel treatment	Acta Tropica	http://dx.doi.org/10.1016/j.actatropica.2012.07.005	X150	journal article	English	search	prevalence					0					mainly focused on S. mansoni
M. H. Hodges, N. Dada, A. Warmsley, J. Paye, M. M. Bangura, E. Nyorkor, M. Sonnie and Y. Zhang	2012	Mass drug administration significantly reduces infection of Schistosoma mansoni and hookworm in school children in the national control program in Sierra Leone	BMC Infectious Diseases	http://dx.doi.org/10.1186/1471-2334-12-16	X151	journal article	English	search	follow-up too long	1	1	1	0	0				180
T. W. Gyorkos, N. L. Gilbert, R. Larocque, M. Casapia and A. Montresor	2012	Re-Visiting Trichuris trichiura Intensity Thresholds Based on Anemia during Pregnancy	PLoS Neglected Tropical Diseases	http://dx.doi.org/10.1371/journal.pntd.0001783	X152	journal article	English	search	redundant - reporting on a retained study	1	1	1	1	0	X311
A. J. Friedman, S. M. Ali and M. Albonico	2012	Safety of a new chewable formulation of mebendazole for preventive chemotherapy interventions to treat young children in countries with moderate-to-high prevalence of soil transmitted helminth infections	Journal of Tropical Medicine	http://dx.doi.org/10.1155/2012/590463	X153	journal article	English	search	safety	1	1	0		0
C. K. Fan, C. W. Liao, S. Y. Lyu, H. Sukati, D. D. Ji, C. M. Cho, J. Y. Jien, Y. C. Huang, P. W. S. Chang, W. T. Chiu, T. Nara, A. Tsubouchi, Y. H. Huang, C. C. Tu, S. J. J. Lan and J. C. J. Chao	2012	Prevalence of intestinal parasitic infections among primary school children in areas devoid of sanitation in northwestern Kingdom of Swaziland, Southern Africa	Pathogens and Global Health	http://dx.doi.org/10.1179/2047773211Y.0000000017	X154	journal article	English	search	prevalence	0	1			0
R. Canete, P. Rodrguez, L. Mesa, K. Brito, A. Prior, D. Guilhem and M. R. C. G. Novaes	2012	Albendazole versus metronidazole in the treatment of adult giardiasis: A randomized, double-blind, clinical trial	Current Medical Research and Opinion	http://dx.doi.org/10.1185/03007995.2011.637915	X155	journal article	English	search	other parasites	1				0					giardiasis
R. M. Bhoite and U. M. Iyer	2012	Sustainable effect of weekly iron Folic Acid Supplementation on growth and haemoglobin status of school children	Current Pediatric Research		X156	journal article	English	search	other outcomes	1	0			0					main intervention is iron and folic acid; main outcome is haemoglobin status and growth
M. Betson, J. C. Sousa-Figueiredo, N. B. Kabatereine and J. R. Stothard	2012	Use of fecal occult blood tests as epidemiologic indicators of morbidity associated with intestinal schistosomiasis during preventive chemotherapy in young children	American Journal of Tropical Medicine and Hygiene	http://dx.doi.org/10.4269/ajtmh.2012.12-0059	X157	journal article	English	search	other parasites	1	1	1	0	0					STH not focus; treatment offered rather than given
M. Betson, P. Nejsum, J. Llewellyn-Hughes, C. Griffin, A. Atuhaire, M. Arinaitwe, M. Adriko, A. Ruggiana, G. Turyakira, N. B. Kabatereine and J. R. Stothard	2012	Genetic diversity of Ascaris in southwestern Uganda	Transactions of the Royal Society of Tropical Medicine and Hygiene	http://dx.doi.org/10.1016/j.trstmh.2011.10.011	X158	journal article	English	search	study on eggs / worms	1	1	0		0					worms collected for genetics
M. C. F. Almeida, G. S. Lima, L. S. Cardoso, R. P. D. Souza, R. A. Campos, A. A. Cruz, J. P. Figueiredo, R. R. Oliveira, E. M. Carvalho and M. I. Araujo	2012	The effect of antihelminthic treatment on subjects with asthma from an endemic area of schistosomiasis: A randomized, double-blinded, and placebo-controlled trial	Journal of Parasitology Research	http://dx.doi.org/10.1155/2012/296856	X159	journal article	English	search	other outcomes	1	1	0		0					effect of anthelmintic treatment on asthma
M. Albonico, S. M. Ame, J. Vercruysse and B. Levecke	2012	Comparison of the Kato-Katz thick smear and McMaster egg counting techniques for monitoring drug efficacy against soil-transmitted helminths in schoolchildren on Pemba Island, Tanzania	Transactions of the Royal Society of Tropical Medicine and Hygiene	http://dx.doi.org/10.1016/j.trstmh.2011.11.006	X160	journal article	English	search	redundant - reporting on a retained study	1	1	1	1	0	X165				more information than the X165 report. The number of patients is not exactly the same; have retained the details from X160.
A. Ahmed, H. M. Al-Mekhlafi, A. H. Al-Adhroey, I. Ithoi, A. M. Abdulsalam and J. Surin	2012	The nutritional impacts of soil-transmitted helminths infections among Orang Asli schoolchildren in rural Malaysia	Parasites and Vectors	http://dx.doi.org/10.1186/1756-3305-5-119	X161	journal article	English	search	none	1	1	1	1	1	X196			14	read carefully to find where a sample was taken 14 days for efficacy
K. D. Adoubryn, C. G. Kouadio-Yapo, J. Ouhon, N. A. Aka, F. Bintto and A. Assoumou	2012	[Intestinal parasites in children in Biankouma, Ivory Coast (mountaineous western region): efficacy and safety of praziquantel and albendazole]. [French]	Medecine et sante tropicales		X162	journal article	French	search; Schisto	none	1	1	1	1	1
E. L. Webb, P. A. Mawa, J. Ndibazza, D. Kizito, A. Namatovu, J. Kyosiimire-Lugemwa, B. Nanteza, M. Nampijja, L. Muhangi, P. W. Woodburn, H. Akurut, H. Mpairwe, M. Akello, N. Lyadda, J. Bukusuba, M. Kihembo, M. Kizza, R. Kizindo, J. Nabulime, C. Ameke, P. B. Namujju, R. Tweyongyere, M. Muwanga, J. A. Whitworth and A. M. Elliott	2011	Effect of single-dose anthelmintic treatment during pregnancy on an infant's response to immunisation and on susceptibility to infectious diseases in infancy: A randomised, double-blind, placebo-controlled trial	The Lancet	http://dx.doi.org/10.1016/S0140-6736%2810%2961457-2	X163	journal article	English	search	other outcomes	1	1	0		0	EMaBS		re-checked; remains unclear therefore rejected		Entebbe Mother and Baby Study; post-treatment stool samples from treated mothers not mentioned as part of this report
D. Watthanakulpanich, W. Maipanich, S. Pubampen, S. Sa-Nguankiat, S. Pooudouang, Y. Chantaranipapong, N. Homsuwan, Y. Nawa and J. Waikagul	2011	Impact of hookworm deworming on anemia and nutritional status among children in Thailand	Southeast Asian Journal of Tropical Medicine and Public Health		X164	journal article	English	search	unclear aspect (see notes)	1	1	unclear		0			re-checked; remains unclear therefore rejected		does not appear to have been a follow up parasitological examination, just haematology; though does claim controls remained uninfected so unknown as to how this was determined
J. Vercruysse, J. M. Behnke, M. Albonico, S. M. Ame, C. Angebault, J. M. Bethony, D. Engels, B. Guillard, N. T. V. Hoa, G. Kang, D. Kattula, A. C. Kotze, J. S. McCarthy, Z. Mekonnen, A. Montresor, M. V. Periago, L. Sumo, L. A. T. Tchuente, D. T. C. Thach, A. Zeynudin and B. Levecke	2011	Assessment of the anthelmintic efficacy of albendazole in school children in seven countries where soil-transmitted helminths are endemic	PLoS Neglected Tropical Diseases	http://dx.doi.org/10.1371/journal.pntd.0000948	X165	journal article	English	search	none	1	1	1	1	1	X160; X149; X185				7 cohorts; 6 of these are reported from here, one from X160
D. P. Urassa, L. Nystrom and A. Carlsted	2011	Effectiveness of routine antihelminthic treatment on anaemia in pregnancy in Rufiji District, Tanzania: a cluster randomised controlled trial	East African journal of public health		X166	full text not obtained	English	search	full text not translated / available	1
L. G. Tian, G. J. Cheng, F. F. Wang, J. Guo, Y. C. Cai, T. P. Wang, J. X. Chen and X. N. Zhou	2011	Efficacy of tribendimdine in treatment of hookworm infection. [Chinese]	Chinese Journal of Schistosomiasis Control		X167	journal article	Chinese	search	none	1	1	1	1	1				30
M. C. Thigpen, S. J. Filler, P. N. Kazembe, M. E. Parise, A. Macheso, C. H. Campbell, R. D. Newman, R. W. Steketee and M. Hamel	2011	Associations between peripheral Plasmodium falciparum malaria parasitemia, human immunodeficiency virus, and concurrent helminthic infection among pregnant women in Malawi	The American journal of tropical medicine and hygiene		X168	journal article	English	search	associations with other conditions	1	1	0		0					associations with other conditions (Plasmodium and HIV), in pregnant participants
Y. Suputtamongkol, N. Premasathian, K. Bhumimuang, D. Waywa, S. Nilganuwong, E. Karuphong, T. Anekthananon, D. Wanachiwanawin and S. Silpasakorn	2011	Efficacy and safety of single and double doses of ivermectin versus 7-day high dose albendazole for chronic strongyloidiasis	PLoS Neglected Tropical Diseases	http://dx.doi.org/10.1371/journal.pntd.0001044	X169	journal article	English	search	none	1	1	1	1	1				14	focus is S. stercoralis, but HW is recorded at least at baseline
M. Sufiyan, K. Sabitu and A. Mande	2011	Evaluation of the effectiveness of deworming and participatory hygiene education strategy in controlling anemia among children aged 6-15 years in Gadagau community, Giwa LGA, Kaduna, Nigeria	Annals of African Medicine	http://dx.doi.org/10.4103/1596-3519.76561	X170	journal article	English	search	follow-up too long	1	1	1	0	0				90
P. Steinmann, J. Utzinger, Z. W. Du, J. Y. Jiang, J. X. Chen, J. Hattendorf, H. Zhou and X. N. Zhou	2011	Efficacy of single-dose and triple-dose albendazole and mebendazole against soil-transmitted helminths and taenia spp.: A randomized controlled trial	PLoS ONE	http://dx.doi.org/10.1371/journal.pone.0025003	X171	journal article	English	search	none	1	1	1	1	1				28
J. C. Sousa-Figueiredo, M. Day, M. Betson, C. Rowell, A. Wamboko, M. Arinaitwe, F. Kazibwe, N. B. Kabatereine and J. R. Stothard	2011	Field survey for strongyloidiasis in eastern Uganda with observations on efficacy of preventive chemotherapy and co-occurrence of soil-transmitted helminthiasis/intestinal schistosomiasis	Journal of Helminthology	http://dx.doi.org/10.1017/S0022149X10000623	X172	journal article	English	search; Schisto	none	1	1	1	1	1
L. S. Peterson, M. Ondiek, D. O. Oludhe, B. A. Naul and S. H. Vermund	2011	Effectiveness of a school-based deworming campaign in rural Kenya	Journal of Tropical Pediatrics	http://dx.doi.org/10.1093/tropej/fmq118	X173	journal article	English	search	follow-up too long	1	1	1	0	0				1080	essentially post-MDA prevalence
M. R. Odiere, S. Opisa, G. Odhiambo, W. G. Z. O. Jura, J. M. Ayisi, D. M. S. Karanja and P. N. Mwinzi	2011	Geographical distribution of schistosomiasis and soil-transmitted helminths among school children in informal settlements in Kisumu City, Western Kenya	Parasitology	http://dx.doi.org/10.1017/S003118201100059X	X174	journal article	English	search	prevalence	1	1	0		0
T. Newlove, L. H. Guimaraes, D. J. Morgan, L. Alcantara, M. J. Glesby, E. M. Carvalho and P. R. Machado	2011	Antihelminthic therapy and antimony in cutaneous leishmaniasis: A randomized, double-blind, placebo-controlled trial in patients co-infected with helminths and leishmania braziliensis	American Journal of Tropical Medicine and Hygiene	http://dx.doi.org/10.4269/ajtmh.2011.10-0423	X175	journal article	English	search	none	1	1	1	1	1				30
H. Namwanje, N. B. Kabatereine and A. Olsen	2011	The acceptability and safety of praziquantel alone and in combination with mebendazole in the treatment of Schistosoma mansoni and soil-transmitted helminthiasis in children aged 1-4 years in Uganda	Parasitology	http://dx.doi.org/10.1017/S0031182011000138	X176	journal article	English	search	safety	1	1	0		0					only symptoms reported post-treatment; safety and acceptability
H. Namwanje, N. B. Kabatereine and A. Olsen	2011	Efficacy of single and double doses of albendazole and mebendazole alone and in combination in the treatment of Trichuris trichiura in school-age children in Uganda	Transactions of the Royal Society of Tropical Medicine and Hygiene	http://dx.doi.org/10.1016/j.trstmh.2011.07.009	X177	journal article	English	search	none	1	1	1	1	1				7	7, 14,21,28; not a duplicate of other Namwanje, Kabatereine, Olsen 2011 (other is pre-SAC)
H. Namwanje, N. Kabatereine and A. Olsen	2011	A randomised controlled clinical trial on the safety of co-administration of albendazole, ivermectin and praziquantel in infected schoolchildren in Uganda	Transactions of the Royal Society of Tropical Medicine and Hygiene	http://dx.doi.org/10.1016/j.trstmh.2010.11.012	X178	journal article	English	search	none	1	1	1	1	1				35
I. Muller, J. T. Coulibaly, T. Furst, S. Knopp, J. Hattendorf, S. J. Krauth, K. Stete, A. A. Righetti, D. Glinz, A. K. Yao, U. Puhse, E. K. N'Goran and J. Utzinger	2011	Effect of Schistosomiasis and Soil-Transmitted Helminth Infections on Physical Fitness of School Children in Cote d'Ivoire	Plos Neglected Tropical Diseases	10.1371/journal.pntd.0001239	X179	journal article	English	search	other outcomes	1	1	0		0					fitness
H. Mpairwe, E. L. Webb, L. Muhangi, J. Ndibazza, D. Akishule, M. Nampijja, S. Ngom-wegi, J. Tumusime, F. M. Jones, C. Fitzsimmons, D. W. Dunne, M. Muwanga, L. C. Rodrigues and A. M. Elliott	2011	Anthelminthic treatment during pregnancy is associated with increased risk of infantile eczema: Randomised-controlled trial results	Pediatric Allergy and Immunology	http://dx.doi.org/10.1111/j.1399-3038.2010.01122.x	X180	journal article	English	search; Schisto	none	1	1	1	1	1	EMaBS	varying follow-up; pregnancy	retained in varying follow-up category		Entebbe Mother and Baby Study; although primary outcome is on infantile eczema, cure rates are reported here for antenatal deworming of mothers. Some IPD may be relevant; if patient was recruited later in third trimester, post-delivery sample will be within 60 days of treatment. Some details checked in X094 and in Elliott 2007. 482 were recruited in 3rd trimester
A. Montresor, D. Engels, L. Chitsulo, A. Gabrielli, M. Albonico, L. Savioli and P. Lammie	2011	The appropriate indicator should be used to assess treatment failure in STH infections	American Journal of Tropical Medicine and Hygiene	http://dx.doi.org/10.4269/ajtmh.2011.11-0317a	X181	journal article	English	search	comments and replies					0	response to response to X189				reply to a retained study
J. Monarrez-Espino, C. R. Perez-Espejo, G. Vazquez-Mendoza, A. Balleza-Carreon and R. Caballero-Hoyos	2011	Intervention to prevent intestinal parasitic reinfections among Tarahumara indigenous schoolchildren in northern Mexico	Revista Panamericana de Salud Publica/Pan American Journal of Public Health	http://dx.doi.org/10.1590/S1020-49892011000900002	X182	journal article	English	search	none	1	1	1	1	1			re-checked; retained (see notes)	8.5	unclear as to whether post-treatment intensity was recorded as only cleared infections were wanted, but retained as IPD would at least give cure rate
N. Midzi, S. Mtapuri-Zinyowera, D. Sangweme, N. H. Paul, G. Makware, M. P. Mapingure, K. C. Brouwer, J. Mudzori, G. Hlerema, V. Chadukura, F. Mutapi, N. Kumar and T. Mduluza	2011	Efficacy of integrated school based de-worming and prompt malaria treatment on helminths -Plasmodium falciparum co-infections: A 33 months follow up study	BMC International Health and Human Rights	http://dx.doi.org/10.1186/1472-698X-11-9	X183	journal article	English	search	follow-up too long	1	1	1	0	0				120
B. Matthys, M. Bobieva, G. Karimova, Z. Mengliboeva, V. Jean-Richard, M. Hoimnazarova, M. Kurbonova, L. K. Lohourignon, J. Utzinger and K. Wyss	2011	Prevalence and risk factors of helminths and intestinal protozoa infections among children from primary schools in western Tajikistan	Parasites and Vectors	http://dx.doi.org/10.1186/1756-3305-4-195	X184	journal article	English	search	prevalence	1	1	0		0
B. Levecke, J. M. Behnke, S. S. R. Ajjampur, M. Albonico, S. M. Ame, J. Charlier, S. M. Geiger, N. T. V. Hoa, R. I. K. Ngassam, A. C. Kotze, J. S. McCarthy, A. Montresor, M. V. Periago, S. Roy, L. A. T. Tchuente, D. T. C. Thach and J. Vercruysse	2011	A Comparison of the Sensitivity and Fecal Egg Counts of the McMaster Egg Counting and Kato-Katz Thick Smear Methods for Soil-Transmitted Helminths	Plos Neglected Tropical Diseases	10.1371/journal.pntd.0001201	X185	journal article	English	search	redundant - reporting on a retained study	1	1	1	1	0	X165
S. Knopp, B. Speich, J. Hattendorf, L. Rinaldi, K. A. Mohammed, I. S. Khamis, A. S. Mohammed, M. Albonico, D. Rollinson, H. Marti, G. Cringoli and J. Utzinger	2011	Diagnostic accuracy of kato-katz and FLOTAC for assessing anthelmintic drug efficacy	PLoS Neglected Tropical Diseases	http://dx.doi.org/10.1371/journal.pntd.0001036	X186	journal article	English	search	redundant - reporting on a retained study	1	1	1	1	0	X212			28
M. C. Kapulu, M. Simuyandi, S. Sianongo, M. Mutale, M. Katubulushi and P. Kelly	2011	Differential changes in expression of intestinal antimicrobial peptide genes during ascarislumbricoides infection in zambian adults do not respond to helminth eradication	Journal of Infectious Diseases	http://dx.doi.org/10.1093/infdis/jir035	X187	journal article	English	search	none	1	1	1	1	1		probably in time (checked for eradication of infection)	re-checked; retained as IPD could clarify		unclear when post-treatment sample was taken; as it was taken to confirm eradication, assume within 60-day window. IPD could clarify, so retain
B. Idindili, B. Jullu, J. Hattendorf, F. Mugusi, G. Antelman and M. Tanner	2011	HIV and parasitic co-infections among patients seeking care at health facilities in Tanzania	Tanzania Journal of Health Research	http://dx.doi.org/10.4314/thrb.v13i4.3	X188	journal article	English	search	follow-up too long	1	1	1	0	0				180
D. Humphries, E. Mosites, J. Otchere, W. A. Twum, L. Woo, H. Jones-Sanpei, L. M. Harrison, R. D. Bungiro, B. Benham-Pyle, L. Bimi, D. Edoh, K. Bosompem, M. Wilson and M. Cappello	2011	Epidemiology of hookworm infection in Kintampo North Municipality, Ghana: Patterns of malaria coinfection, anemia, and albendazole treatment failure	American Journal of Tropical Medicine and Hygiene	http://dx.doi.org/10.4269/ajtmh.2011.11-0003	X189	journal article	English	search	none	1	1	1	1	1				17.5
D. Humphries, E. Mosites, J. Otchere, R. Bungiro, H. Jones-Sanpei, L. Harrison, M. Wilson and M. Cappello	2011	In response	American Journal of Tropical Medicine and Hygiene	http://dx.doi.org/10.4269/ajtmh.2011.11-0317b	X190	journal article	English	search	comments and replies					0	response to X189				reply to a retained study
H. Halwindi, P. Magnussen, S. Siziya, R. Handema, D. W. Meyrowitsch and A. Olsen	2011	Impact of community-directed treatment on soil transmitted helminth infections in children aged 12 to 59 months in Mazabuka District, Zambia	Parasitology	http://dx.doi.org/10.1017/S0031182011000059	X191	journal article	English	search	cross-sectional follow up	1	1	0	0	0				360
T. W. Gyorkos, N. L. Gilbert, R. Larocque and M. Casapia	2011	Trichuris and hookworm infections associated with anaemia during pregnancy. [French]	Tropical Medicine and International Health	http://dx.doi.org/10.1111/j.1365-3156.2011.02727.x	X192	journal article	French	search	redundant - reporting on a retained study	1	1	1	1	0	X311
S. M. Geiger, N. D. E. Alexander, R. T. Fujiwara, S. Brooker, B. Cundill, D. J. Diemert, R. Correa-Oliveira and J. M. Bethony	2011	Necator americanus and helminth co-infections: Further down-modulation of hookworm-specific type 1 immune responses	PLoS Neglected Tropical Diseases	http://dx.doi.org/10.1371/journal.pntd.0001280	X193	journal article	English	search	other outcomes	1	1	0		0					cellular responsiveness and cytokine production after anthelmintic treatment
N. Chesnaye, M. Sinuon, D. Socheat, K. Koporc and E. Mathieu	2011	Treatment coverage survey after a school-based mass distribution of mebendazole: Kampot Province, Cambodia	Acta Tropica	http://dx.doi.org/10.1016/j.actatropica.2010.12.013	X194	journal article	English	search	costs / coverage / perception	1	0	0		0					MDA coverage
A. L. Bustinduy, C. L. Thomas, J. J. Fiutem, I. M. Parraga, P. L. Mungai, E. M. Muchiri, F. Mutuku, U. Kitron and C. H. King	2011	Measuring Fitness of Kenyan Children with Polyparasitic Infections Using the 20-Meter Shuttle Run Test as a Morbidity Metric	Plos Neglected Tropical Diseases	10.1371/journal.pntd.0001213	X195	journal article	English	search	associations with other conditions	0	1			0					cannot find any reference to treatment though in keywords; association with fitness measures
A. Ahmed, H. M. Al-Mekhlafi, S. H. Choy, I. Ithoi, A. H. Al-Adhroey, A. M. Abdulsalam and J. Surin	2011	The burden of moderate-to-heavy soil-transmitted helminth infections among rural malaysian aborigines: an urgent need for an integrated control programme	Parasites & Vectors	10.1186/1756-3305-4-242	X196	journal article	English	search	prevalence	0	1			0	X161				cannot find any reference to treatment though in keywords; prevalence and burden and risk factors; this appears to be the baseline survey for X161
K. Ziegelbauer, P. Steinmann, H. Zhou, Z. W. Du, J. Y. Jiang, T. Furst, T. W. Jia, X. N. Zhou and J. Utzinger	2010	Self-rated quality of life and school performance in relation to helminth infections: Case study from Yunnan, People's Republic of China	Parasites and Vectors	http://dx.doi.org/10.1186/1756-3305-3-61	X197	journal article	English	search	associations with other conditions	1	1	0		0					association with self-rated quality of life indicators
K. Zevallos, K. C. Vergara, A. Vergara, C. Vidal, H. H. Garcia and C. A. Evans	2010	Tuberculin skin-test reactions are unaffected by the severity of hyperendemic intestinal helminth infections and co-infections	American Journal of Tropical Medicine and Hygiene	http://dx.doi.org/10.4269/ajtmh.2010.10-0073	X198	journal article	English	search	none	1	1	1	1	1
J. L. Walson, B. T. Stewart, L. Sangare, L. W. Mbogo, P. A. Otieno, B. K. S. Piper, B. A. Richardson and G. John-Stewart	2010	Prevalence and correlates of helminth co-infection in kenyan HIV-1 infected adults	PLoS Neglected Tropical Diseases	http://dx.doi.org/10.1371/journal.pntd.0000644	X199	journal article	English	search	follow-up too long	1	1	1	0	0				84
M. T. N. Silva, V. M. Souza, G. Bragagnoli, T. G. R. Pereira and E. Malagueno	2010	Atopic dermatitis and ascariasis in children aged 2 to 10 years	Jornal de Pediatria	http://dx.doi.org/10.2223/JPED.1962	X200	journal article	English	search	associations with other conditions	1	1	0		0			re-checked; rejected		association with dermatitis; no post-treatment parasitology reported
J. G. Shaw, N. Aggarwal, L. P. Acosta, M. A. Jiz, H. W. Wu, T. Leenstra, H. M. Coutinho, R. M. Olveda, J. D. Kurtis, S. T. McGarvey and J. F. Friedman	2010	Reduction in Hookworm Infection after Praziquantel Treatment among Children and Young Adults in Leyte, the Philippines	American Journal of Tropical Medicine and Hygiene	10.4269/ajtmh.2010.09-0700	X201	journal article	English	search	no drug of interest		1	1		0					PZQ for hookworm
C. Roussilhon, P. Brasseur, P. Agnamey, J. L. Perignon and P. Druilhe	2010	Understanding human-Plasmodium falciparum immune interactions uncovers the immunological role of worms	PLoS ONE	http://dx.doi.org/10.1371/journal.pone.0009309	X202	journal article	English	search	follow-up too long	1	1	1	0	0				360
F. Rohner, M. B. Zimmermann, R. J. Amon, P. Vounatsou, A. B. Tschannen, E. K. N'Goran, C. Nindjin, M. C. Cacou, M. D. Te-Bonle, H. Aka, D. E. Sess, J. Utzinger and R. F. Hurrell	2010	In a randomized controlled trial of iron fortification, anthelmintic treatment, and intermittent preventive treatment of malaria for anemia control in Ivorian children, only anthelmintic treatment shows modest benefit	Journal of Nutrition	http://dx.doi.org/10.3945/jn.109.114256	X203	journal article	English	search	unclear aspect (see notes)	1	1	1	unclear	0			re-checked; remains unclear therefore rejected		probably follow up is at least 3 months
R. J. Quinnell, R. L. Pullan, L. P. Breitling, S. M. Geiger, B. Cundill, R. Correa-Oliveira, S. Brooker and J. M. Bethony	2010	Genetic and household determinants of predisposition to human hookworm infectionin a Brazilian community	Journal of Infectious Diseases	http://dx.doi.org/10.1086/655813	X204	journal article	English	search	none	1	1	1	1	1		probably in time (checked for eradication of infection); varying follow-up;	re-checked; retained as IPD could clarify		unclear when post-treatment sample was taken; aim was to clear infection so treatment varied according to persistence of infection
L. Quihui-Cota, G. G. Morales-Figueroa, J. Esparza-Romero, M. E. Valencia, H. Astiazaran-Garcia, R. O. Mendez, B. I. Pacheco-Moreno, D. W. T. Crompton and S. P. Diaz-Camacho	2010	Trichuriasis and low-iron status in schoolchildren from Northwest Mexico	European Journal of Clinical Nutrition	http://dx.doi.org/10.1038/ejcn.2010.146	X205	journal article	English	search	none	1	1	1	1	1				35	treatment repeated where necessary, unclear if after followup
J. Ndibazza, L. Muhangi, D. Akishule, M. Kiggundu, C. Ameke, J. Oweka, R. Kizindo, T. Duong, I. Kleinschmidt, M. Muwanga and A. M. Elliott	2010	Effects of deworming during pregnancy on maternal and perinatal outcomes in entebbe, Uganda: A randomized controlled Trial	Clinical Infectious Diseases	http://dx.doi.org/10.1086/649924	X206	journal article	English	search	follow-up too long	1	1	1	0	0	EMaBS				Entebbe Mother and Baby Study; probably no short enough followup in this cohort
K. D. Mwambete, M. Justin-Temu and S. Peter	2010	Prevalence and management of intestinal helminthiasis among hiv-infected patients at muhimbili national hospital	Journal of the International Association of Physicians in AIDS Care	http://dx.doi.org/10.1177/1545109710368138	X207	journal article	English	search	prevalence	1	1	0		0					prevalence in HIV-infected participants
N. Midzi, S. Mtapuri-Zinyowera, M. P. Mapingure, D. Sangweme, M. T. Chirehwa, K. C. Brouwer, J. Mudzori, G. Hlerema, F. Mutapi, N. Kumar and T. Mduluza	2010	Consequences of polyparasitism on anaemia among primary school children in Zimbabwe	Acta Tropica	http://dx.doi.org/10.1016/j.actatropica.2010.02.010	X208	journal article	English	search	factors associated with polyparasitism	1	1	0		0	X269
H. D. Mazigo, R. Waihenya, N. J. S. Lwambo, L. L. Mnyone, A. M. Mahande, J. Seni, M. Zinga, A. Kapesa, E. J. Kweka, S. E. Mshana, J. Heukelbach and G. M. Mkoji	2010	Co-infections with Plasmodium falciparum, Schistosoma mansoni and intestinal helminths among schoolchildren in endemic areas of northwestern Tanzania	Parasites and Vectors	http://dx.doi.org/10.1186/1756-3305-3-44	X209	journal article	English	search	prevalence	1	1	0		0					prevalence and association with S. mansoni and Plasmodium
O. Marcellinus, I. John, E. Fredrick, T. Mirabeau and E. Oluwaseun	2010	Intestinal Helminthiasis among HIV-Related Pulmonary Tuberculosis Patients in Abeokuta, Nigeria	Kuwait Medical Journal		X210	full text access broken	English	search	full text not translated / available		1			0
R. Kurup and G. S. Hunjan	2010	Epidemiology and control of schistosomiasis and other intestinal parasitic infections among school children in three rural villages of south Saint Lucia	Journal of Vector Borne Diseases		X211	journal article	English	search	follow-up too long	1	1	1	0	0				120
S. Knopp, K. A. Mohammed, B. Speich, J. Hattendorf, I. S. Khamis, A. N. Khamis, J. R. Stothard, D. Rollinson, H. Marti and J. Utzinger	2010	Albendazole and mebendazole administered alone or in combination with ivermectin against Trichuris trichiura: A randomized controlled trial	Clinical Infectious Diseases	http://dx.doi.org/10.1086/657310	X212	journal article	English	search	none	1	1	1	1	1	X186			21
P. Kirwan, A. L. Jackson, S. O. Asaolu, S. F. Molloy, T. C. Abiona, M. C. Bruce, L. Ranford-Cartwright, O. N. SM and C. V. Holland	2010	Impact of repeated four-monthly anthelmintic treatment on Plasmodium infection in preschool children: a double-blind placebo-controlled randomized trial	BMC Infectious Diseases	http://dx.doi.org/10.1186/1471-2334-10-277	X213	journal article	English	search	follow-up too long	1	1	1	0	0	X244			120
R. Haque, T. Ahmed, M. A. Wahed, D. Mondal, A. S. Rahman and M. J. Albert	2010	Low-dose beta-carotene supplementation and deworming improve serum vitamin A and beta-carotene concentrations in preschool children of Bangladesh	Journal of health, population, and nutrition		X214	journal article	English	search	follow-up too long	1	1	1	0	0				120
J. Gutman, E. Emukah, N. Okpala, C. Okoro, A. Obasi, E. S. Miri and F. O. Richards Jr	2010	Effects of annual mass treatment with ivermectin for onchocerciasis on the prevalence of intestinal helminths	American Journal of Tropical Medicine and Hygiene	http://dx.doi.org/10.4269/ajtmh.2010.10-0033	X215	journal article	English	search	prevalence	1	1			0					post-MDA prevalence in untreated individuals; a non MDA sample was compared with the MDA villages but cannot find mention of post-treatment parasitology
D. Glinz, K. D. Silue, S. Knopp, L. K. Lohourignon, K. P. Yao, P. Steinmann, L. Rinaldi, G. Cringoli, E. K. N'Goran and J. Utzinger	2010	Comparing diagnostic accuracy of Kato-Katz, Koga Agar Plate, Ether-Concentration, and FLOTAC for Schistosoma mansoni and Soil-transmitted helminths	PLoS Neglected Tropical Diseases	http://dx.doi.org/10.1371/journal.pntd.0000754	X216	journal article	English	search	diagnostics	1	1			0
C. Flohr, L. N. Tuyen, R. J. Quinnell, S. Lewis, T. T. Minh, J. Campbell, C. Simmons, G. Telford, A. Brown, T. T. Hien, J. Farrar, H. Williams, D. I. Pritchard and J. Britton	2010	Reduced helminth burden increases allergen skin sensitization but not clinical allergy: A randomized, double-blind, placebo-controlled trial in Vietnam	Clinical and Experimental Allergy	http://dx.doi.org/10.1111/j.1365-2222.2009.03346.x	X217	journal article	English	search	none	1	1	1	1	1	X291			14
M. J. Enk, A. C. L. Lima, H. S. Barros, C. L. Massara, P. M. Z. Coelho and V. T. Schall	2010	Factors related to transmission of and infection with Schistosoma mansoni in a village in the South-eastern Region of Brazil	Memorias do Instituto Oswaldo Cruz		X218	journal article	English	search	other parasites	1	1	0		0					prevalence and transmission, of S. mansoni
P. Endara, M. Vaca, M. E. Chico, S. Erazo, G. Oviedo, I. Quinzo, A. Rodriguez, R. Lovato, A. L. Moncayo, M. L. Barreto, L. C. Rodrigues and P. J. Cooper	2010	Long-term periodic anthelmintic treatments are associated with increased allergen skin reactivity	Clinical and Experimental Allergy	http://dx.doi.org/10.1111/j.1365-2222.2010.03559.x	X219	journal article	English	search	other outcomes	0				0					not treated within study; past treatment on allergic responses
A. H. A. De Moraes Neto, A. P. M. F. Pereira, M. D. F. L. Alencar, P. R. B. Souza-Junior, R. C. Dias, J. G. Fonseca, C. P. Santos and J. C. A. Almeida	2010	Prevalence of intestinal parasites versus knowledge, attitudes, and practices of inhabitants of low-income communities of Campos dos Goytacazes, Rio de Janeiro State, Brazil	Parasitology Research	http://dx.doi.org/10.1007/s00436-010-1861-7	X220	journal article	English	search	prevalence	1	1			0
J. G. Damen, P. Lar, P. Mershak, E. M. Mbaawuga and B. W. Nyary	2010	A comparative study on the prevalence of intestinal helminthes in dewormed and non-dewormed students in a rural area of north-central Nigeria	Laboratory Medicine	http://dx.doi.org/10.1309/LM0FJMG1JOD5KLTG	X221	journal article	English	search	prevalence	1	0	1		0					comparing prevalence between dewormed and non-dewormed students
T. G. A. N. Chandrasena, B. A. D. H. Balasooriya, I. V. B. Imbulpitiya and N. R. De Silva	2010	A survey for intestinal parasites in a psychiatric institution in Sri Lanka	Annals of Tropical Medicine and Parasitology	http://dx.doi.org/10.1179/136485910X12786389891605	X222	journal article	English	search	prevalence	1	1	0		0
G. J. Casey, D. Jolley, T. Q. Phuc, T. T. Tinh, D. H. Tho, A. Montresor and B. A. Biggs	2010	Long-term weekly iron-folic acid and de-worming is associated with stabilised haemoglobin and increasing iron stores in non-pregnant women in Vietnam	PLoS ONE	http://dx.doi.org/10.1371/journal.pone.0015691	X223	journal article	English	search	follow-up too long	1	1	1	0	0	Yen Bai		re-checked; rejected	90	Yen Bai reproductive age women study
C. A. Blish, L. Sangare, B. R. Herrin, B. A. Richardson, G. John-Stewart and J. L. Walson	2010	Changes in plasma cytokines after treatment of ascaris lumbricoides infection in individuals with HIV-1 infection	Journal of Infectious Diseases	http://dx.doi.org/10.1086/652784	X224	journal article	English	search	redundant - reporting on a rejected study	1				0	X261
C. L. Black, E. M. O. Muok, P. N. M. Mwinzi, J. M. Carter, D. M. S. Karanja, W. E. Secor and D. G. Colley	2010	Increases in levels of schistosome-specific immunoglobulin E and CD23 <sup>+</sup> B cells in a cohort of kenyan children undergoing repeated treatment and reinfection with schistosoma mansoni	Journal of Infectious Diseases	http://dx.doi.org/10.1086/653828	X225	journal article	English	search	follow-up too long	1	1	1	0	0				120
A. A. M. Ahmed, A. A. Afifi, E. M. Malik and I. Adam	2010	Intestinal protozoa and intestinal helminthic infections among schoolchildren in Central Sudan	Asian Pacific Journal of Tropical Medicine	http://dx.doi.org/10.1016/S1995-7645%2810%2960071-5	X226	journal article	English	search	prevalence	1	1	0		0
V. J. Wright, S. M. Ame, H. S. Haji, R. E. Weir, D. Goodman, D. I. Pritchard, M. R. Mohamed, H. J. Haji, J. M. Tielsch, R. J. Stoltzfus and Q. D. Bickle	2009	Early exposure of infants to GI nematodes induces Th2 dominant immune responses which are unaffected by periodic anthelminthic treatment	PLoS neglected tropical diseases		X227	journal article	English	search	follow-up too long	1	1	1	0	0	X242; X243		re-checked; rejected	360	there is a parasitological measurement (stool sample) at follow up at 12 months (see protocol in Supporting information)
J. L. Walson, G. John-Stewart and B. Richardson	2009	Which helminth coinfections really affect HIV disease progression?	Aids	http://dx.doi.org/10.1097/QAD.0b013e32831fc6a5	X228	journal article	English	search	comments and replies					0	reply to comment on X261				reply to a rejected study
V. S. Toigombaeva	2009	Intestinal parasitic diseases in the Batken Region, Kyrgyz Republic. [Russian]	Meditsinskaia parazitologiia i parazitarnye bolezni		X229	full text obtained but not translated	Russian	search	full text not translated / available	1	1	1		0
J. R. Stothard, D. Rollinson, E. Imison and I. S. Khamis	2009	A spot-check of the efficacies of albendazole or levamisole, against soil-transmitted helminthiases in young Ungujan children, reveals low frequencies of cure	Annals of Tropical Medicine and Parasitology	http://dx.doi.org/10.1179/136485909X398320	X230	journal article	English	search	none	1	1	1	1	1				18
A. U. Scherrer, M. K. Sjoberg, A. Allangba, M. Traore, L. K. Lohourignon, A. B. Tschannen, E. K. N'Goran and J. Utzinger	2009	Sequential analysis of helminth egg output in human stool samples following albendazole and praziquantel administration	Acta Tropica	http://dx.doi.org/10.1016/j.actatropica.2008.11.015	X231	journal article	English	search; Schisto	none	1	1	1	1	1				1	multiple follow-ups
J. L. Rosado, M. C. Caamano, Y. A. Montoya, M. de Lourdes Solano, J. I. Santos and K. Z. Long	2009	Interaction of zinc or vitamin A supplementation and specific parasite infections on Mexican infants' growth: a randomized clinical trial	Eur J Clin Nutr		X232	journal article	English	search	redundant - reporting on a rejected study	0				0	X284		unclear		no anthelmintic administered
R. P. Parajuli, M. Umezaki and C. Watanabe	2009	Behavioral and nutritional factors and geohelminth infection among two ethnic groups in the Terai region, Nepal	American Journal of Human Biology	http://dx.doi.org/10.1002/ajhb.20825	X233	journal article	English	search	factors associated with STH	1	1	0		0
C. S. Palhano-Silva, A. J. G. Araujo, A. E. P. Lourenco, O. M. P. Bastos, R. V. Santos and C. E. A. Coimbra	2009	INTESTINAL PARASITIC INFECTION IN THE SURUI INDIANS, BRAZILIAN AMAZON	Interciencia		X234	journal article	English	search	prevalence	1	1	0		0
A. Olsen, H. Namwanje, P. Nejsum, A. Roepstorff and S. M. Thamsborg	2009	Albendazole and mebendazole have low efficacy against Trichuris trichiura in school-age children in Kabale District, Uganda	Transactions of the Royal Society of Tropical Medicine and Hygiene	http://dx.doi.org/10.1016/j.trstmh.2008.12.010	X235	journal article	English	search	none	1	1	1	1	1				7	7 and 14
P. N. Nguhiu, H. C. Kariuki, J. K. Magambo, G. Kimani, J. K. Mwatha, E. Muchiri, D. W. Dunne, B. J. Vennervald and G. M. Mkoji	2009	Intestinal polyparasitism in a rural Kenyan community			X236	journal article	English	search	prevalence	1	1	0		0					prevalence of polyparasitism
S. Mihrshahi, G. J. Casey, A. Montresor, T. Q. Phuc, D. T. C. Thach, N. T. Tien and B. A. Biggs	2009	The effectiveness of 4 monthly albendazole treatment in the reduction of soil-transmitted helminth infections in women of reproductive age in Viet Nam	International Journal for Parasitology	http://dx.doi.org/10.1016/j.ijpara.2009.01.013	X237	journal article	English	search	follow-up too long	1	1	1	0	0	Yen Bai			90	Yen Bai reproductive age women study; follow ups include extra women who were not assessed at baseline
K. Massa, P. Magnussen, A. Sheshe, R. Ntakamulenga, B. Ndawi and A. Olsen	2009	The combined effect of the Lymphatic Filariasis Elimination Programme and the Schistosomiasis and Soil-transmitted Helminthiasis Control Programme on soil-transmitted helminthiasis in schoolchildren in Tanzania	Transactions of the Royal Society of Tropical Medicine and Hygiene	http://dx.doi.org/10.1016/j.trstmh.2008.07.011	X238	journal article	English	search	follow-up too long	1	1	1	0	0				240
K. Massa, P. Magnussen, A. Sheshe, R. Ntakamulenga, B. Ndawi and A. Olsen	2009	The effect of the community-directed treatment approach versus the school-based treatment approach on the prevalence and intensity of schistosomiasis and soil-transmitted helminthiasis among schoolchildren in Tanzania	Transactions of the Royal Society of Tropical Medicine and Hygiene	http://dx.doi.org/10.1016/j.trstmh.2008.07.009	X239	journal article	English	search	follow-up too long	1	1	1	0	0				360
I. Malhotra, A. Dent, P. Mungai, A. Wamachi, J. H. Ouma, D. L. Narum, E. Muchiri, D. J. Tisch and C. L. King	2009	Can prenatal malaria exposure produce an immune tolerant phenotype?: A prospective birth cohort study in Kenya	PLoS Medicine	http://dx.doi.org/10.1371/journal.pmed.1000116	X240	journal article	English	search	other parasites	1	1	0		0					malaria
T. Liabsuetrakul, P. Chaikongkeit, S. Korviwattanagarn, C. Petrueng, S. Chaiya, C. Hanvattanakul, P. Kongkitkul, C. Sinthuuthai, N. Kalong, D. Ongsawang, S. Ungsathapornpon, A. Ameeroh, P. Bavonnarongdet and A. Buadung	2009	Epidemiology and the effect of treatment of soil-transmitted helminthiasis in pregnant women in Southern Thailand	Southeast Asian Journal of Tropical Medicine and Public Health		X241	journal article	English	search	none	1	1	1	1	1				21
J. K. Kung'u, V. J. Wright, H. J. Haji, M. Ramsan, D. Goodman, J. M. Tielsch, Q. D. Bickle, J. G. Raynes and R. J. Stoltzfus	2009	Adjusting for the acute phase response is essential to interpret iron status indicators among young Zanzibari children prone to chronic malaria and helminth infections	Journal of Nutrition	http://dx.doi.org/10.3945/jn.108.104026	X242	journal article	English	search	redundant - reporting on a rejected study	1	1	1	0	0	X227; X243		re-checked; rejected	360	as per Wright_2009
J. K. Kung'u, D. Goodman, H. J. Haji, M. Ramsan, V. J. Wright, Q. D. Bickle, J. M. Tielsch, J. G. Raynes and R. J. Stoltzfus	2009	Early helminth infections are inversely related to anemia, malnutrition, and malaria and are not associated with inflammation in 6- to 23-month-old Zanzibari children	American Journal of Tropical Medicine and Hygiene	http://dx.doi.org/10.4269/ajtmh.2009.09-0091	X243	journal article	English	search	redundant - reporting on a rejected study	1	1	1	0	0	X227; X242		re-checked; rejected	360	as per Wright_2009
P. Kirwan, S. O. Asaolu, S. F. Molloy, T. C. Abiona, A. L. Jackson and C. V. Holland	2009	Patterns of soil-transmitted helminth infection and impact of four-monthly albendazole treatments in preschool children from semi-urban communities in Nigeria: A double-blind placebo-controlled randomised trial	BMC Infectious Diseases	http://dx.doi.org/10.1186/1471-2334-9-20	X244	journal article	English	search	follow-up too long	1	1	1	0	0	X213			120
C. Jiraamonnimit, S. Wongkamchai, J. Boitano, H. Nochot, S. Loymek, S. Chujun and S. Yodmek	2009	A cohort study on anti-filarial IgG4 and its assessment in good and uncertain MDA-compliant subjects in brugian filariasis endemic areas in southern Thailand	Journal of Helminthology	http://dx.doi.org/10.1017/S0022149X09352669	X245	journal article	English	search	other outcomes	1	0			0					MDA impact, LF focus; stool samples are collected before 4th and 5th annual MDA; main outcome is anti-filarial IgG4
D. M. Hamm, A. Agossou, R. G. Gantin, L. Kocherscheidt, M. Banla, K. Dietz and P. T. Soboslay	2009	Coinfections with Schistosoma haematobium, Necator americanus and Entamoeba histolytica/Entamoeba dispar in children: Chemokine and cytokine responses and changes after antiparasite treatment	Journal of Infectious Diseases	http://dx.doi.org/10.1086/598950	X246	journal article	English	search; Schisto subset	none	1	1	1	1	1				28
R. Goto, C. G. N. Mascie-Taylor and P. G. Lunn	2009	Impact of anti-Giardia and anthelminthic treatment on infant growth and intestinal permeability in rural Bangladesh: a randomised double-blind controlled study	Transactions of the Royal Society of Tropical Medicine and Hygiene	http://dx.doi.org/10.1016/j.trstmh.2008.07.020	X247	journal article	English	search	follow-up too long	1	1	1	0	0				84
I. Galhardo-Demarchi, S. D. L. Mioranza, J. J. V. Teixeira, M. G. Takizawa, M. O. Melito and L. Mallmann	2009	Pharmacotherapeutic follow-up and adverse effects frequency at use of antiparasitics in health primary attention, Southwest of Parana, Brazil. [Portuguese]	Latin American Journal of Pharmacy		X248	journal article	English	search	safety	1	1	0	0	0					actually no official follow up, but patients advised to visit doctor every 6 months.
A. Diawara, L. J. Drake, R. R. Suswillo, J. Kihara, D. A. P. Bundy, M. E. Scott, C. Halpenny, J. R. Stothard and R. K. Prichard	2009	Assays to detect beta-tubulin codon 200 polymorphism in Trichuris trichiura and Ascaris lumbricoides	PLoS Neglected Tropical Diseases	http://dx.doi.org/10.1371/journal.pntd.0000397	X249	journal article	English	search	redundant - reporting on a retained study	1	1	1	1	0	X115
P. Christian, F. Shahid, A. Rizvi, R. D. W. Klemm and Z. A. Bhutta	2009	Treatment response to standard of care for severe anemia in pregnant women and effect of multivitamins and enhanced antihelminthics	American Journal of Clinical Nutrition	http://dx.doi.org/10.3945/ajcn.2008.26826	X250	journal article	English	search	none	1	1	1	1	1				28
J. Y. Chai, E. T. Han, E. H. Shin, W. M. Sohn, T. S. Yong, K. S. Eom, D. Y. Min, J. Y. Um, M. S. Park, E. H. Hoang, B. Phommasack, B. Insisiengmay, S. H. Lee and H. J. Rim	2009	High prevalence of Haplorchis taichui, Phaneropsolus molenkampi, and Other Helminth infections among people in Khammouane province, Lao PDR	Korean Journal of Parasitology	http://dx.doi.org/10.3347/kjp.2009.47.3.243	X251	journal article	English	search	prevalence	1	1	0		0					a prevalence survey; with subsequent worm collection after treatment
G. J. Casey, T. Q. Phuc, L. MacGregor, A. Montresor, S. Mihrshahi, T. D. Thach, N. T. Tien and B. A. Biggs	2009	A free weekly iron-folic acid supplementation and regular deworming program is associated with improved hemoglobin and iron status indicators in Vietnamese women	BMC Public Health	http://dx.doi.org/10.1186/1471-2458-9-261	X252	journal article	English	search	follow-up too long	1	1	1	0	0	Yen Bai			90	Yen Bai reproductive age women study; follow ups include extra women who were not assessed at baseline
J. Carmona-Fonseca, R. M. U. Penuela and A. M. C. Botero	2009	Intestinal parasitoses in children living in malarious zones of colombia. [Spanish]	Iatreia		X253	journal article	Spanish	search	none	1	1	1	1	1
Z. Bhutta, R. Klemm, F. Shahid, A. Rizvi, H. R. Jee and P. Christian	2009	Treatment response to iron and folic acid alone is the same as with multivitamins and/or anthelminthics in severely anemic 6- to 24-month-old children	Journal of Nutrition	http://dx.doi.org/10.3945/jn.108.103507	X254	journal article	English	search	other outcomes	1	0	1	1	0			late elimination	28	rejected after multiple reading as no baseline measument is evident; main outcome is effect of treatment on anaemia
N. Berhe, B. Myrvang and S. G. Gundersen	2009	Gastro-intestinal symptoms associated with intense Schistosoma mansoni infection affect class-attentiveness of schoolchildren in Ethiopia	Acta Tropica	http://dx.doi.org/10.1016/j.actatropica.2009.01.007	X255	journal article	English	search	associations with other conditions	1	1	0		0					focus is on Schistosomiasis but also the main outcome is gastrointestinal symptoms
C. C. Appleton, T. I. Mosala, J. Levin and A. Olsen	2009	Geohelminth infection and re-infection after chemotherapy among slum-dwelling children in Durban, South Africa	Annals of Tropical Medicine and Parasitology	http://dx.doi.org/10.1179/136485909X398212	X256	journal article	English	search	none	1	1	1	1	1				30	study finished in 2000
J. H. Zhang, S. H. Xiao, Z. X. Wu, D. C. Qiu, S. H. Wang, S. Q. Wang and C. Wang	2008	Tribendimidine enteric coated tablet in treatment of 1,292 cases with intestinal nematode infection--a phase IV clinical trial. [Chinese]	Zhongguo ji sheng chong xue yu ji sheng chong bing za zhi = Chinese journal of parasitology & parasitic diseases		X257	journal article	Chinese	search	none	1	1	1	1	1				24.5
W. P. Yang, L. J. Yang, Y. P. Shen, J. O. Shao and T. Zhang	2008	Efficacy of different chemotherapeutic schemes for hookworm-infected villagers in China	Parasitology	http://dx.doi.org/10.1017/S0031182008005076	X258	journal article	English	search	none	1	1	1	1	1	X387		re-checked; retained (see notes)	60	there are three chemotherapy schemes compared in this paper. Probably the targeted chemotherapy IPD could hypothetically be useful; I think this is where there is a follow-up at two months
L. Y. Wen, X. L. Yan, F. H. Sun, Y. Y. Fang, M. J. Yang and L. J. Lou	2008	A randomized, double-blind, multicenter clinical trial on the efficacy of ivermectin against intestinal nematode infections in China	Acta Tropica	http://dx.doi.org/10.1016/j.actatropica.2008.03.007	X259	journal article	English	search	none	1	1	1	1	1				30
S. A. Wani, F. Ahmad, S. A. Zargar, Z. A. Dar, P. A. Dar, H. Tak and B. A. Fomda	2008	Soil-transmitted helminths in relation to hemoglobin status among school children of the Kashmir Valley	Journal of Parasitology	http://dx.doi.org/10.1645/GE-1400R1.1	X260	journal article	English	search	associations with other conditions	1	1	0		0					association with haemoglobin status
J. L. Walson, P. A. Otieno, M. Mbuchi, B. A. Richardson, B. Lohman-Payne, S. W. MacHaria, J. Overbaugh, J. Berkley, E. J. Sanders, M. H. Chung and G. C. John-Stewart	2008	Albendazole treatment of HIV-1 and helminth co-infection: A randomized, double-blind, placebo-controlled trial	Aids	http://dx.doi.org/10.1097/QAD.0b013e32830a502e	X261	journal article	English	search	follow-up too long	1	1	1	0	0	X224			84
J. R. Stothard, J. Pleasant, D. Oguttu, M. Adriko, R. Galimaka, A. Ruggiana, F. Kazibwe and N. B. Kabatereine	2008	Strongyloides stercoralis: A field-based survey of mothers and their preschool children using ELISA, Baermann and Koga plate methods reveals low endemicity in western Uganda	Journal of Helminthology	http://dx.doi.org/10.1017/S0022149X08971996	X262	journal article	English	search	prevalence	1	1	0		0					main focus is prevalence of Strongyloides
J. R. Stothard, E. Imison, M. D. French, J. C. Sousa-Figueiredo, I. S. Khamis and D. Rollinson	2008	Soil-transmitted helminthiasis among mothers and their pre-school children on Unguja Island, Zanzibar with emphasis upon ascariasis	Parasitology	http://dx.doi.org/10.1017/S0031182008004836	X263	journal article	English	search	study on eggs / worms	1	1	0		0					worms were expelled for study
P. Steinmann, X. N. Zhou, Z. W. Du, J. Y. Jiang, S. H. Xiao, Z. X. Wu, H. Zhou and J. Utzinger	2008	Tribendimidine and albendazole for treating soil-transmitted helminths, Strongyloides stercoralis and Taenia spp.: Open-label randomized trial	PLoS Neglected Tropical Diseases	http://dx.doi.org/10.1371/journal.pntd.0000322	X264	journal article	English	search	none	1	1	1	1	1				14
R. D. R. Silva and A. M. O. Assis	2008	Association between geohelminth infections and physical growth in schoolchildren	Revista De Nutricao-Brazilian Journal of Nutrition	10.1590/s1415-52732008000400003	X265	journal article	English	search	associations with other conditions	0	1			0					no treatment is mentioned within study
H. Z. Ouedraogo, M. Dramaix-Wilmet, A. N. Zeba, P. Hennart and P. Donnen	2008	Effect of iron or multiple micronutrient supplements on the prevalence of anaemia among anaemic young children of a malaria-endemic area: A randomized double-blind trial	Tropical Medicine and International Health	http://dx.doi.org/10.1111/j.1365-3156.2008.02138.x	X266	journal article	English	search	other outcomes	1	1	0		0					main intervention is nutritional; main outcome is effect on anaemia
R. Ndyomugyenyi, N. Kabatereine, A. Olsen and P. Magnussen	2008	Efficacy of ivermectin and albendazole alone and in combination for treatment of soil-transmitted helminths in pregnancy and adverse events: A randomized open label controlled intervention trial in Masindi district, western Uganda	American Journal of Tropical Medicine and Hygiene		X267	journal article	English	search	none	1	1	1	1	1				21
K. A. Mohammed, H. J. Haji, A. F. Gabrielli, L. Mubila, G. Biswas, L. Chitsulo, M. H. Bradley, D. Engels, L. Savioli and D. H. Molyneux	2008	Triple co-administration of ivermectin, albendazole and praziquantel in Zanzibar: A safety study	PLoS Neglected Tropical Diseases	http://dx.doi.org/10.1371/journal.pntd.0000171	X268	journal article	English	search	safety	1	0			0
N. Midzi, D. Sangweme, S. Zinyowera, M. P. Mapingure, K. C. Brouwer, A. Munatsi, F. Mutapi, J. Mudzori, N. Kumar, G. Woelk and T. Mduluza	2008	The burden of polyparasitism among primary schoolchildren in rural and farming areas in Zimbabwe	Transactions of the Royal Society of Tropical Medicine and Hygiene	http://dx.doi.org/10.1016/j.trstmh.2008.05.024	X269	journal article	English	search	prevalence	1	1	0		0	X208
M. Hesham Al-Mekhlafi, J. Surin, A. S. Atiya, W. A. Ariffin, A. K. Mohammed Mahdy and H. Che Abdullah	2008	Pattern and predictors of soil-transmitted helminth reinfection among aboriginal schoolchildren in rural Peninsular Malaysia	Acta Tropica	http://dx.doi.org/10.1016/j.actatropica.2008.05.022	X270	journal article	English	search	none	1	1	1	1	1				10
I. Hagel, M. Cabrera, E. Buvat, L. Gutierrez, C. Santaella, R. Borges, B. Infante, M. C. Salas and Y. Barrios	2008	Antibody responses and resistance against ascaris lumbricoides infection among venezuelan rural children: The influence of ethnicity	Journal of Tropical Pediatrics	http://dx.doi.org/10.1093/tropej/fmn032	X271	journal article	English	search	follow-up too long	1	1	1	0	0				180
N. K. Gunawardena, N. D. Amarasekera, A. Pathmeswaran and N. R. de Silva	2008	Effect of repeated mass chemotherapy for filariasis control on soil-transmitted helminth infections in Sri Lanka	The Ceylon medical journal		X272	journal article	English	search	prevalence	1	1	1	0	0					effect of repeated MDA on prevalence; "follow-up" is 3 years after first treatment
D. Elias, S. Britton, A. Aseffa, H. Engers and H. Akuffo	2008	Poor immunogenicity of BCG in helminth infected population is associated with increased in vitro TGF-beta production	Vaccine	http://dx.doi.org/10.1016/j.vaccine.2008.04.083	X273	journal article	English	search	associations with other conditions	1	1	unclear	0	0					if there was a follow up parasitological examination it was over 3 months after anthelmintic treatment; investigation is association with reduced immunogenicity of BCG
P. J. Cooper, A. L. Moncayo, I. Guadalupe, S. Benitez, M. Vaca, M. Chico and G. E. Griffin	2008	Repeated treatments with albendazole enhance Th2 responses to Ascaris lumbricoides, but not to aeroallergens, in children from rural communities in the tropics	Journal of Infectious Diseases	http://dx.doi.org/10.1086/591945	X274	journal article	English	search	redundant - reporting on a rejected study				0	0	X322; X275
P. J. Cooper, N. Alexander, A. L. Moncayo, S. M. Benitez, M. E. Chico, M. G. Vaca and G. E. Griffin	2008	Environmental determinants of total IgE among school children living in the rural Tropics: Importance of geohelminth infections and effect of anthelmintic treatment	BMC Immunology	http://dx.doi.org/10.1186/1471-2172-9-33	X275	journal article	English	search	redundant - reporting on a rejected study				0	0	X322; X274
N. Berhe, B. Myrvang and S. G. Gundersen	2008	Reversibility of schistosomal periportal thickening/fibrosis after praziquantel therapy: A twenty-six month follow-up study in Ethiopia	American Journal of Tropical Medicine and Hygiene		X276	journal article	English	search	other parasites	1	1	1	0	0				180	Schistosomiasis
T. P. R. Bachur, J. M. Vale, I. C. B. Coelho, T. R. B. S. de Queiroz and C. de Souza Chaves	2008	Enteric parasitic infections in HIV/AIDS patients before and after the highly active antiretroviral therapy	Brazilian Journal of Infectious Diseases		X277	journal article	English	search	associations with other conditions	0	1			0					association with HAART; prevalence of intestinal parasites before and after HAART
S. Awasthi, R. Peto, V. K. Pande, R. H. Fletcher, S. Read and D. A. P. Bundy	2008	Effects of deworming on malnourished preschool children in India: An open-labelled, cluster-randomized trial	PLoS Neglected Tropical Diseases	http://dx.doi.org/10.1371/journal.pntd.0000223	X278	journal article	English	search	redundant - reporting on a rejected study	1	0			0	X126
H. Zhou, C. Watanabe and R. Ohtsuka	2007	Impacts of dietary intake and helminth infection on diversity in growth among schoolchildren in rural South China: A four-year longitudinal study	American Journal of Human Biology	http://dx.doi.org/10.1002/ajhb.20588	X279	journal article	English	search	follow-up too long	1	1	1	0	0				360
Y. Zhang, A. Koukounari, N. Kabatereine, F. Fleming, F. Kazibwe, E. Tukahebwa, J. R. Stothard, J. P. Webster and A. Fenwick	2007	Parasitological impact of 2-year preventive chemotherapy on schistosomiasis and soil-transmitted helminthiasis in Uganda	BMC Medicine	http://dx.doi.org/10.1186/1741-7015-5-27	X280	journal article	English	search	prevalence	1	1	1	0	0				365	effect of PC on prevalence
S. H. Xiao, Z. X. Wu, J. H. Zhang, S. Q. Wang, S. H. Wang, D. C. Qiu and C. Wang	2007	Clinical observation on 899 children infected with intestinal nematodes and treated with tribendimidine enteric coated tablets. [Chinese]	Zhongguo ji sheng chong xue yu ji sheng chong bing za zhi = Chinese journal of parasitology & parasitic diseases		X281	journal article	Chinese	search; published secondary analyses	none	1	1	1	1	1				24.5
L. G. Payne, K. G. Koski, E. Ortega-Barria and M. E. Scott	2007	Benefit of vitamin A supplementation on Ascaris reinfection is less evident in stunted children	Journal of Nutrition		X282	journal article	English	search	follow-up too long	1	1	1	0	0				90
E. Michelli, M. Leon, M. De Donato and H. Rodulfo	2007	Antiparasite effect of oxantel/pyrantel pamoate and metronidazol on haematological parameters in school children from"Ascanio Jose Velasquez" School in Cumana, Sucre State, Venezuela. [Spanish]	Salus		X283	journal article	Spanish	search	none	1	1	1	1	1				7	weeks 1, 4, 9
K. Z. Long, J. L. Rosado, Y. Montoya, M. de Lourdes Solano, E. Hertzmark, H. L. DuPont and J. I. Santos	2007	Effect of vitamin A and zinc supplementation on gastrointestinal parasitic infections among Mexican children	Pediatrics		X284	journal article	English	search	unclear aspect (see notes)	0	1	1	1	0	X232		re-checked; rejected		no anthelmintic drug was administered
H. T. Le, I. D. Brouwer, K. C. Nguyen, J. Burema and F. J. Kok	2007	The effect of iron fortification and de-worming on anaemia and iron status of Vietnamese schoolchildren	British Journal of Nutrition	http://dx.doi.org/10.1017/S0007114507659029	X285	journal article	English	search	follow-up too long	1	1	1	0	0				90	likely that follow up was after 3 months, after second MEB dose
A. Koukounari, A. F. Gabrielli, S. Toure, E. Bosque-Oliva, Y. Zhang, B. Sellin, C. A. Donnelly, A. Fenwick and J. P. Webster	2007	Schistosoma haematobium infection and morbidity before and after large-scale administration of praziquantel in Burkina Faso	Journal of Infectious Diseases	http://dx.doi.org/10.1086/520515	X286	journal article	English	search	follow-up too long	1	1	1	0	0				360
J. H. Kihara, N. Muhoho, D. Njomo, I. K. Mwobobia, K. Josyline, Y. Mitsui, T. Awazawa, T. Amano and C. Mwandawiro	2007	Drug efficacy of praziquantel and albendazole in school children in Mwea Division, Central Province, Kenya	Acta Tropica	http://dx.doi.org/10.1016/j.actatropica.2007.04.017	X287	journal article	English	search; Schisto subset	none	1	1	1	1	1				56
N. B. Kabatereine, S. Brooker, A. Koukounari, F. Kazibwe, E. M. Tukahebwa, F. M. Fleming, Y. Zhang, J. P. Webster, J. R. Stothardd and A. Fenwick	2007	Impact of a national helminth control programme on infection and morbidity in Ugandan schoolchildren	Bulletin of the World Health Organization	http://dx.doi.org/10.2471/BLT.06.030353	X288	journal article	English	search	follow-up too long	1	1	1	0	0				360
M. C. Hosseinipour, S. Napravnik, G. Joaki, S. Gama, N. Mbeye, B. Banda, F. Martinson, I. Hoffman and M. S. Cohen	2007	HIV and parasitic infection and the effect of treatment among adult outpatients in Malawi	Journal of Infectious Diseases	http://dx.doi.org/10.1086/513274	X289	journal article	English	search; Schisto subset	none	1	1	1	1	1				28
M. L. Galvan-Ramirez, N. Rivera, M. E. Loeza, X. Avila, J. Acero, R. Troyo and R. Bernal	2007	Nitazoxanide in the treatment of Ascaris lumbricoides in a rural zone of Colima, Mexico	Journal of Helminthology	http://dx.doi.org/10.1017/S0022149X07747466	X290	journal article	English	search	none	1	1	1	1	1				10
C. Flohr, L. N. Tuyen, S. Lewis, T. T. Minh, J. Campbell, J. Britton, H. Williams, T. T. Hien, J. Farrar and R. J. Quinnell	2007	Low efficacy of mebendazole against hookworm in Vietnam: Two randomized controlled trials	American Journal of Tropical Medicine and Hygiene		X291	journal article	English	search; published secondary analyses	none	1	1	1	1	1				14	two cohorts (two studies)
A. A. Cruz, F. Lima, E. Sarinho, G. Ayre, C. Martin, H. Fox and P. J. Cooper	2007	Safety of anti-immunoglobulin E therapy with omalizumab in allergic patients at risk of geohelminth infection	Clinical and Experimental Allergy	http://dx.doi.org/10.1111/j.1365-2222.2007.02650.x	X292	journal article	English	search	none	1	1	1	1	1				28	rejected after multiple reading as no baseline measument is evident; complicated
J. D. Cleary, D. Graham, W. B. Lushbaugh, R. L. Nolan and S. W. Chapman	2007	Single low-dose mebendazole administered quarterly for ascaris treatment	American Journal of the Medical Sciences	http://dx.doi.org/10.1097/MAJ.0b013e318065bafb	X293	journal article	English	search	follow-up too long	1	1	1	0	0				360
S. Brooker, A. Jardim-Botelho, R. J. Quinnell, S. M. Geiger, I. R. Caldas, F. Fleming, P. J. Hotez, R. Correa-Oliveira, L. C. Rodrigues and J. M. Bethony	2007	Age-related changes in hookworm infection, anaemia and iron deficiency in an area of high Necator americanus hookworm transmission in south-eastern Brazil	Transactions of the Royal Society of Tropical Medicine and Hygiene	http://dx.doi.org/10.1016/j.trstmh.2006.05.012	X294	journal article	English	search	study on eggs / worms	1	1	0		0					worms were expelled for study; related to Fleming 2006, which was screened out
J. C. Anosike, I. N. S. Dozie, G. I. Ameh, C. N. Ukaga, B. E. B. Nwoke, C. T. Nzechukwu, O. S. Udujih and D. C. Nwosu	2007	The varied beneficial effects of ivermectin (Mectizan) treatment, as observed within onchocerciasis foci in south-eastern Nigeria	Annals of Tropical Medicine and Parasitology	http://dx.doi.org/10.1179/136485907X229022	X295	journal article	English	search	other outcomes	0	0	0	0	0					not treated within the study; the outcomes are a variety of effects of ivermectin including the expulsion of worms
M. T. Anantaphruti, S. Nuamtanong, D. Watthanakulpanich, W. Maipanich, S. Pubampen, S. Sanguankiat, T. Kusolsuk, C. Muennoo and J. Waikagul	2007	Responses to albendazole treatment for hookworm infection in ethnic Thai and immigrant in west-central Thailand	Journal of Health Science	http://dx.doi.org/10.1248/jhs.53.443	X296	journal article	English	search	none	1	1	1	1	1				21
M. Albonico, P. Mathema, A. Montresor, B. Khakurel, V. Reggi, S. Pandey and L. Savioli	2007	Comparative study of the quality and efficacy of originator and generic albendazole for mass treatment of soil-transmitted nematode infections in Nepal	Transactions of the Royal Society of Tropical Medicine and Hygiene	http://dx.doi.org/10.1016/j.trstmh.2006.09.003	X297	journal article	English	search; published secondary analyses	none	1	1	1	1	1				21
S. Adugna, Y. Kebede, F. Moges and M. Tiruneh	2007	Efficacy of mebendazole and albendazole for Ascaris lumbricoides and hookworm infections in an area with long time exposure for antihelminthes, Northwest Ethiopia	Ethiopian medical journal		X298	journal article	English	search	none	1	1	1	1	1				14	full text BL-supplied
J. B. Ziem, A. Olsen, P. Magnussen, J. Horton, N. Spannbrucker, L. Yelifari, K. Nana Biritwum and A. M. Polderman	2006	Annual mass treatment with albendazole might eliminate human oesophagostomiasis from the endemic focus in northern Ghana	Tropical Medicine and International Health	http://dx.doi.org/10.1111/j.1365-3156.2006.01730.x	X299	journal article	English	search	follow-up too long	1	1	1	0	0				360
J. B. Ziem, P. Magnussen, A. Olsen, J. Horton, V. L. L. Asigri and A. M. Polderman	2006	Impact of repeated mass treatment on human Oesophagostomum and hookworm infections in northern Ghana	Tropical Medicine and International Health	http://dx.doi.org/10.1111/j.1365-3156.2006.01729.x	X300	journal article	English	search	cross-sectional follow up	1	1	0	0	0					actually, follow up is not longitudinal
Z. X. Wu, Y. Y. Fang and Y. S. Liu	2006	Effect of a novel drug--enteric coated tribendimidine in the treatment of intestinal nematode infections. [Chinese]	Zhongguo ji sheng chong xue yu ji sheng chong bing za zhi = Chinese journal of parasitology & parasitic diseases		X301	journal article	Chinese	search	none	1	1	1	1	1				30
M. Ulukanligil	2006	The results of a control program carried out on school children for intestinal parasites in Sanliurfa province, Turkey between the years of 2001 and 2005. [Turkish]	Turkiye parazitolojii dergisi / Turkiye Parazitoloji Dernegi = Acta parasitologica Turcica / Turkish Society for Parasitology		X302	full text not obtained	Turkish	search	follow-up too long	1	1	1	0	0				1080	abstract indicates post multiple years' MDA; full text not obtained
H. Thi Le, I. D. Brouwer, J. Burema, K. C. Nguyen and F. J. Kok	2006	Efficacy of iron fortification compared to iron supplementation among Vietnamese schoolchildren	Nutrition journal	10.1186/1475-2891-5-32	X303	journal article	English	search	follow-up too long	1	1	1	0	0				180
R. Speare, F. F. Latasi, T. Nelesone, S. Harmen, W. Melrose, D. Durrheim and J. Heukelbach	2006	Prevalence of soil transmitted nematodes on Nukufetau, a remote Pacific island in Tuvalu	BMC Infectious Diseases	http://dx.doi.org/10.1186/1471-2334-6-110	X304	journal article	English	search	prevalence	1	0	1		0					post-MDA prevalence
S. Shyale, K. P. R. Chowdary, Y. S. R. Krishnaiah and N. K. Bhat	2006	Pharmacokinetic evaluation and studies on the clinical efficacy of guar gum-based oral drug delivery systems of albendazole and albendazole-beta- cyclodextrin for colon-targeting in human volunteers	Drug Development Research	http://dx.doi.org/10.1002/ddr.20072	X305	journal article	English	search	none	1	1	1	1	1		very short	re-checked; retained	3	1, 2, 3 days only. Also, for each group n=2
R. Rajendran, I. P. Sunish, T. R. Mani, A. Munirathinam, N. Arunachalam, K. Satyanarayana and A. P. Dash	2006	Community-based study to assess the efficacy of DEC plus ALB against DEC alone on bancroftian filarial infection in endemic areas in Tamil Nadu, south India	Tropical Medicine and International Health	http://dx.doi.org/10.1111/j.1365-3156.2006.01625.x	X306	journal article	English	search	redundant - reporting on a retained study	1	1	0	0	0	X017; X370				same study as X017. but focusing on the LF control results. Follow up not on same participants.
L. Quihui, M. E. Valencia, D. W. Crompton, S. Phillips, P. Hagan, G. Morales and S. P. Diaz-Camacho	2006	Role of the employment status and education of mothers in the prevalence of intestinal parasitic infections in Mexican rural schoolchildren	BMC public health		X307	journal article	English	search	before 2000					0
A. Olsen, J. Nawiri, P. Magnussen, H. Krarup and H. Friis	2006	Failure of twice-weekly iron supplementation to increase blood haemoglobin and serum ferritin concentrations: results of a randomized controlled trial	Ann Trop Med Parasitol		X308	journal article	English	search	before 2000	1	1	1	1	0					would be relevant as they did record efficacy of their pre-intervention treatment, but study 1994-96
E. Mondadori, A. Ehrhardt, T. Le Anh, D. T. Cong, G. Sepe, N. Van Huyen and A. Montresor	2006	Appreciation of school deworming program by parents in ha giang province (Vietnam)	Southeast Asian Journal of Tropical Medicine and Public Health		X309	journal article	English	search	costs / coverage / perception		0	0		0					MDA perception
N. Malla, B. A. Fomda and M. A. Thokar	2006	Serum cytokine levels in human ascariasis and toxocariasis	Parasitology Research	http://dx.doi.org/10.1007/s00436-005-0081-z	X310	journal article	English	search	not treated	0	1			0					treatment not reported as part of this study
R. Larocque, M. Casapia, E. Gotuzzo, J. D. MacLean, J. C. Soto, E. Rahme and T. W. Gyorkos	2006	A double-blind randomized controlled trial of antenatal mebendazole to reduce low birthweight in a hookworm-endemic area of Peru	Tropical Medicine and International Health	http://dx.doi.org/10.1111/j.1365-3156.2006.01706.x	X311	journal article	English	search	none	1	1	1	1	1	X192, X152, X316	varying follow-up; pregnancy	retained in varying follow-up category		some IPD may be relevant; if the patient was late in second trimester (recruitment is only >=18 weeks <26) and follow-up stool sample was taken early in third
A. Koukounari, A. Fenwick, S. Whawell, N. B. Kabatereine, F. Kazibwe, E. M. Tukahebwa, J. R. Stothard, C. A. Donnelly and J. P. Webster	2006	Morbidity indicators of Schistosoma mansoni: Relationship between infection and anemia in Ugandan schoolchildren before and after praziquantel and albendazole chemotherapy	American Journal of Tropical Medicine and Hygiene		X312	journal article	English	search	follow-up too long	1	1	1	0	0				360
K. Kongsbak, M. A. Wahed, H. Friis and S. H. Thilsted	2006	Acute-phase protein levels, diarrhoea, Trichuris trichiura and maternal education are predictors of serum retinol: A cross-sectional study of children in a Dhaka slum, Bangladesh	British Journal of Nutrition	http://dx.doi.org/10.1079/BJN20061898	X313	journal article	English	search	associations with other conditions	1	1	0		0					associations with serum retinol concentration
V. Khieu, P. Odermatt, Y. Mel, V. Keluangkhot and M. Strobel	2006	Anaemia in a school of rural Cambodia: Detection, prevalence, and links with intestinal worms and malnutrition. [French]	Bulletin de la Societe de Pathologie Exotique		X314	journal article	English	search	prevalence			1		0					prevalence, 9 months after a treatment (which was not part of the study)
O. A. Idowu and S. A. Rowland	2006	Oral fecal parasites and personal hygiene of food handlers in Abeokuta, Nigeria	African Health Sciences		X315	journal article	English	search	prevalence					0
T. W. Gyorkos, R. Larocque, M. Casapia and E. Gotuzzo	2006	Lack of risk of adverse birth outcomes after deworming in pregnant women	Pediatric Infectious Disease Journal	http://dx.doi.org/10.1097/01.inf.0000234068.25760.97	X316	journal article	English	search	redundant - reporting on a retained study	1	1	1	1	0	X311; X192; X152; X316
M. M. L. Goncalves, M. G. M. Barreto, R. H. S. Peralta, C. Gargioni, T. Goncalves, R. P. Igreja, M. S. Soares and J. M. Peralta	2006	Immunoassays as an auxiliary tool for the serodiagnosis of Schistosoma mansoni infection in individuals with low intensity of egg elimination	Acta Tropica	http://dx.doi.org/10.1016/j.actatropica.2006.09.004	X317	journal article	English	search	diagnostics	1	1	0		0					seem to be further stool samples but not clear when, and only for S. masoni positives; focus is diagnostics, and for Schisto
A. F. Gabrielli, S. Toure, B. Sellin, E. Sellin, C. Ky, H. Ouedraogo, M. Yaogho, M. D. Wilson, H. Thompson, S. Sanou and A. Fenwick	2006	A combined school- and community-based campaign targeting all school-age children of Burkina Faso against schistosomiasis and soil-transmitted helminthiasis: Performance, financial costs and implications for sustainability	Acta Tropica	http://dx.doi.org/10.1016/j.actatropica.2006.08.008	X318	journal article	English	search	costs / coverage / perception	1				0					MDA cost and coverage
S. Freudenthal, B. M. Ahlberg, S. Mtweve, P. Nyindo, G. Poggensee and I. Krantz	2006	School-based prevention of schistosomiasis: Initiating a participatory action research project in northern Tanzania	Acta Tropica	http://dx.doi.org/10.1016/j.actatropica.2006.09.013	X319	journal article	English	search	other	1	1	0		0					other intervention, plus explanation of how to implement school-based prevention
A. Ehrhardt, T. L. Anh, D. T. Cong and A. Montresor	2006	Evaluation of coverage of deworming interventions in Vietnam	Southeast Asian Journal of Tropical Medicine and Public Health		X320	journal article	English	search	costs / coverage / perception					0					MDA coverage
G. Culha and N. Duran	2006	The relationship between Enterobius vermicularis infection and nocturnal enuresis	European Journal of General Medicine		X321	journal article	English	search	other parasites					0					pinworms
P. J. Cooper, M. E. Chico, M. G. Vaca, A. L. Moncayo, J. M. Bland, E. Mafla, F. Sanchez, L. C. Rodrigues, D. P. Strachan and G. E. Griffin	2006	Effect of albendazole treatments on the prevalence of atopy in children living in communities endemic for geohelminth parasites: a cluster-randomised trial.[see comment]	Lancet	http://dx.doi.org/10.1016/S0140-6736%2806%2968697-2	X322	journal article	English	search	redundant - reporting on a rejected study	1	1	1	0	0	X135; X274; X275			180	would really consider this the main reference, but a sub cohort, not mentioned in this paper, with a follow-up much closer to the 60 day cut off is in X135 so the reason given in X_elimReason is redundancy; the sub-cohort in X135 has a follow-up at 65 days, so still follow-up too long
M. Casapia, S. A. Joseph, C. Nunez, E. Rahme and T. W. Gyorkos	2006	Parasite risk factors for stunting in grade 5 students in a community of extreme poverty in Peru	International Journal for Parasitology	10.1016/j.ijpara.2006.03.004	X323	journal article	English	search	associations with other conditions	0	1			0					association with stunting
M. Brown, G. Miiro, P. Nkurunziza, C. Watera, M. A. Quigley, D. W. Dunne, J. A. G. Whitworth and A. M. Elliott	2006	Schistosoma mansoni, nematode infections, and progression to active tuberculosis among HIV-1-infected Ugandans	American Journal of Tropical Medicine and Hygiene		X324	journal article	English	search	redundant - reporting on a rejected study	1	1	1	0	0	X380				post-treatment follow up unclear if done; appears clear from X380 Brown 2004, follow up at 5 months after their treatment (6 months after diagnosis)
M. N. Boia, F. A. Carvalho-Costa, F. C. Sodre, W. A. Eyer-Silva, C. C. Lamas, M. R. Lyra, V. L. Pinto Jr, J. P. Cantalice Filho, A. L. L. Oliveira, L. M. A. Carvalho, J. B. Gross, A. L. S. Souza, T. I. De Moraes, E. H. Bermudez-Aza, E. B. Martins and J. R. Coura	2006	Mass treatment for intestinal helminthiasis control in an Amazonian endemic area in Brazil	Revista do Instituto de Medicina Tropical de Sao Paulo		X325	journal article	English	search	cross-sectional follow up	1	1	0	0	0
H. Alderman, J. Konde-Lule, I. Sebuliba, D. Bundy and A. Hall	2006	Effect on weight gain of routinely giving albendazole to preschool children during child health days in Uganda: cluster randomised controlled trial	BMJ		X326	journal article	English	search	other outcomes	1	0	0		0					effect on weight gain
J. W. Albright and J. Basaric-Keys	2006	Instruction in behavior modification can significantly alter soil-transmitted helminth (STH) re-infection following therapeutic de-worming	Southeast Asian Journal of Tropical Medicine and Public Health		X327	journal article	English	search	follow-up too long	1	1	1	0	0				195
A. Ajanga, N. J. S. Lwambo, L. Blair, U. Nyandindi, A. Fenwick and S. Brooker	2006	Schistosoma mansoni in pregnancy and associations with anaemia in northwest Tanzania	Transactions of the Royal Society of Tropical Medicine and Hygiene	http://dx.doi.org/10.1016/j.trstmh.2005.06.024	X328	journal article	English	search	associations with other conditions	1	1	0		0					association with anaemia in pregnancy (primarily of S. mansoni)
V. J. Adams, M. B. Markus, Z. L. Kwitshana, M. A. Dhansay, L. van der Merwe, G. Walzl and J. E. Fincham	2006	Recall of intestinal helminthiasis by HIV-infected South Africans and avoidance of possible misinterpretation of egg excretion in worm/HIV co-infection analyses	BMC Infectious Diseases	http://dx.doi.org/10.1186/1471-2334-6-88	X329	journal article	English	search	perception - recall	0				0
H. Zhou, R. Ohtsuka, Y. He, L. Yuan, T. Yamauchi and A. C. Sleigh	2005	Impact of parasitic infections and dietary intake on child growth in the schistosomiasis-endemic dongting lake Region, China	American Journal of Tropical Medicine and Hygiene		X330	journal article	English	search	other outcomes	1	1	0		0					child growth
J. Waikagul, D. Watthanakulpanich, C. Muennoo, W. Maipanich, S. Sa-Nguankiat and S. Phubampen	2005	Efficacy of benzimidazole carbamate on an intestinal fluke co-infected with nematodes	Journal of the Medical Association of Thailand		X331	journal article	English	search	other parasites	1	0			0					Haplorchis
D. Sur, D. R. Saha, B. Manna, K. Rajendran and S. K. Bhattacharya	2005	Periodic deworming with albendazole and its impact on growth status and diarrhoeal incidence among children in an urban slum of India	Transactions of the Royal Society of Tropical Medicine and Hygiene	http://dx.doi.org/10.1016/j.trstmh.2004.08.005	X332	journal article	English	search	cross-sectional follow up	1	1	0		0
M. Sinuon, R. Tsuyuoka, D. Socheat, A. Montresor and K. Palmer	2005	Financial costs of deworming children in all primary schools in Cambodia	Transactions of the Royal Society of Tropical Medicine & Hygiene		X333	journal article	English	search	costs / coverage / perception	1	0			0					costs
A. E. Shapiro, E. M. Tukahebwa, J. Kasten, S. E. Clarke, P. Magnussen, A. Olsen, N. B. Kabatereine, R. Ndyomugyenyi and S. Brooker	2005	Epidemiology of helminth infections and their relationship to clinical malaria in southwest Uganda	Transactions of the Royal Society of Tropical Medicine and Hygiene	http://dx.doi.org/10.1016/j.trstmh.2004.02.006	X334	journal article	English	search	associations with other conditions	1	1	0		0					epidemiology and association with malaria
P. K. Sahoo, A. K. Satapathy, E. Michael and B. Ravindran	2005	Concomitant parasitism: bancroftian filariasis and intestinal helminths and response to albendazole	American Journal of Tropical Medicine & Hygiene		X335	journal article	English	search	follow-up too long	1	1	1	0	0				360
A. Ruiz-Saez, L. N. Sifontes, R. Feijoo, G. Certad, A. Arenas-Pinto, L. Pocaterra, G. Ferrara, R. Gimenez, O. Torres, C. Goldstein and N. Bosch	2005	Platelet dysfunction-eosinophilia syndrome in parasitized Venezuelan children	American Journal of Tropical Medicine and Hygiene		X336	journal article	English	search	other outcomes	1	1	0		0					effect on platelets; small cohort
T. Oqueka, T. Supali, I. S. Ismid, Purnomo, P. Ruckert, M. Bradley and P. Fischer	2005	Impact of two rounds of mass drug administration using diethylcarbamazine combined with albendazole on the prevalence of Brugia timori and of intestinal helminths on Alor Island, Indonesia	Filaria Journal	http://dx.doi.org/10.1186/1475-2883-4-5	X337	journal article	English	search	follow-up too long	1	1	1	0	0				300
K. Modjarrad, I. Zulu, D. T. Redden, L. Njobvu, H. C. Lane, Z. Bentwich and S. H. Vermund	2005	Treatment of intestinal helminths does not reduce plasma concentrations of HIV-1 RNA in coinfected Zambian adults	Journal of Infectious Diseases	http://dx.doi.org/10.1086/444543	X338	journal article	English	search	follow-up too long	1	1	1	0	0				70
A. I. Luoba, P. W. Geissler, B. Estambale, J. H. Ouma, D. Alusala, R. Ayah, D. Mwaniki, P. Magnussen and H. Friis	2005	Earth-eating and reinfection with intestinal helminths among pregnant and lactating women in western Kenya	Tropical Medicine and International Health	http://dx.doi.org/10.1111/j.1365-3156.2004.01380.x	X339	journal article	English	search	none	1	1	1	1	1		varying follow-up; pregnancy	retained in varying follow-up category		recruited at 14-24 weeks; treated; reexamined at "mid term"
P. Longfils, U. K. Heang, H. Soeng and M. Sinuon	2005	Weekly iron and folic acid supplementation as a tool to reduce anemia among primary school children in Cambodia	Nutrition reviews		X340	journal article	English	search	follow-up too long	1	1	1	0	0				360
A. C. Kotze, G. T. Coleman, A. Mai and J. S. McCarthy	2005	Field evaluation of anthelmintic drug sensitivity using in vitro egg hatch and larval motility assays with Necator americanus recovered from human clinical isolates	International Journal for Parasitology		X341	journal article	English	search	study on eggs / worms					0					study on Necator americanus eggs recovered from humans
N. B. Kabatereine, E. M. Tukahebwa, F. Kazibwe, J. M. Twa-Twa, J. F. Z. Barenzi, S. Zaramba, J. R. Stothard, A. Fenwick and S. Brooker	2005	Short communication: Soil-transmitted helminthiasis in Uganda: Epidemiology and cost of control	Tropical Medicine and International Health	http://dx.doi.org/10.1111/j.1365-3156.2005.01509.x	X342	journal article	English	search	costs / coverage / perception					0					costs
G. S. A. Gunawardena, N. D. Karunaweera and M. M. Ismail	2005	Effects of climatic, socio-economic and behavioural factors on the transmission of hookworm (Necator americanus) on two low-country plantations in Sri Lanka	Annals of Tropical Medicine and Parasitology	http://dx.doi.org/10.1179/136485905X51436	X343	journal article	English	search	none	1	1	1	1	1				14	same study as X376 but reporting different parasite
L. M. Fox, B. W. Furness, J. K. Haser, D. Desire, J. M. Brissau, M. D. Milord, J. Lafontant, P. J. Lammie and M. J. Beach	2005	Tolerance and efficacy of combined diethylcarbamazine and albendazole for treatment of Wuchereria bancrofti and intestinal helminth infections in Haitian children	American Journal of Tropical Medicine and Hygiene		X344	journal article	English	search	before 2000	1	1	1	1	0				35
H. Faulkner, J. Turner, J. Behnke, J. Kamgno, M. C. Rowlinson, J. E. Bradley and M. Boussinesq	2005	Associations between filarial and gastrointestinal nematodes	Transactions of the Royal Society of Tropical Medicine and Hygiene	http://dx.doi.org/10.1016/j.trstmh.2004.05.006	X345	journal article	English	search	associations with other conditions	1	1	0		0					asssociation with filarial nematodes
J. H. J. Ensink, W. van der Hoek, M. Mukhtar, Z. Tahir and F. P. Amerasinghe	2005	High risk of hookworm infection among wastewater farmers in Pakistan	Transactions of the Royal Society of Tropical Medicine and Hygiene	http://dx.doi.org/10.1016/j.trstmh.2005.01.005	X346	journal article	English	search	prevalence	1	1	0		0					risk among wastewater-using farmers
A. M. Elliott, P. B. Namujju, P. A. Mawa, M. A. Quigley, M. Nampijja, P. M. Nkurunziza, J. T. Belisle, M. Muwanga and J. A. Whitworth	2005	A randomised controlled trial of the effects of albendazole in pregnancy on maternal responses to mycobacterial antigens and infant responses to Bacille Calmette-Guérin (BCG) immunisation [ISRCTN32849447]	BMC infectious diseases	10.1186/1471-2334-5-115	X347	journal article	English	search	other outcomes					0	EMaBS				effects on BCG response; Entebbe Mother and Baby Study
A. M. Elliott, H. Mpairwe, M. A. Quigley, M. Nampijja, L. Muhangi, J. Oweka-Onyee, M. Muwanga, J. Ndibazza and J. A. Whitworth	2005	Helminth infection during pregnancy and development of infantile eczema	JAMA		X348	journal article	English	search	other outcomes					0	EMaBS		unclear		effects on infantile eczema; Entebbe Mother and Baby Study
O. A. Egwunyenga and D. P. Ataikiru	2005	Soil-transmitted helminthiasis among school age children in Ethiope East Local Government Area, Delta State, Nigeria	African Journal of Biotechnology		X349	journal article	English	search	prevalence	0	1			0
R. A. M. Dhonukshe-Rutten, M. Vossenaar, C. E. West, K. Schumann, J. Bulux and N. W. Solomons	2005	Day-to-day variations in iron, zinc and copper in breast milk of Guatemalan mothers	Journal of Pediatric Gastroenterology and Nutrition	http://dx.doi.org/10.1097/00005176-200502000-00009	X350	journal article	English	search	before 2000	1	1	0		0
G. Champetier De Ribes, M. Fline, A. M. Desormeaux, E. Eyma, P. Montagut, C. Champagne, J. Pierre, J. W. Pape and C. P. Raccurt	2005	Intestinal helminthiasis in school children in Haiti in 2002. [French]	Bulletin de la Societe de Pathologie Exotique		X351	journal article	English	search	prevalence					0					prevalence in schools
P. Breet, H. S. Kruger, J. C. Jerling and W. Oosthuizen	2005	Actions of black tea and Rooibos on iron status of primary school children	Nutrition Research	http://dx.doi.org/10.1016/j.nutres.2005.08.010	X352	journal article	English	search	other outcomes	1	0			0					other aspect - tea or rooibos - and other outcome, iron status
H. M. S. Al-Mekhlafi, M. Azlin, U. N. Aini, A. Shaik, A. Sa'iah, M. S. Fatmah, M. G. Ismail, F. Ahmad, M. Y. Aisah, A. R. Rozlida and M. Norhayati	2005	Protein-energy malnutrition and soil-transmitted helminthiases among Orang Asli children in Selangor, Malaysia	Asia Pacific Journal of Clinical Nutrition		X353	journal article	English	search	associations with other conditions	0	1			0					association with stunting
V. J. Adams, M. B. Markus, J. F. A. Adams, E. Jordaan, B. Curtis, M. A. Dhansay, C. C. Obihara and J. E. Fincham	2005	Paradoxical helminthiasis and giardiasis in Cape Town, South Africa: Epidemiology and control	African Health Sciences		X354	journal article	English	search	prevalence	1	1	0		0					prevalence of helminthiasis and giardiasis
J. B. Ziem, I. M. J. Kettenis, A. Bayita, E. A. T. Brienen, S. Dittoh, J. Horton, A. Olsen, P. Magnussen and A. M. Polderman	2004	The short-term impact of albendazole treatment on Oesophagostomum bifurcum and hookworm infections in northern Ghana	Annals of Tropical Medicine and Parasitology	http://dx.doi.org/10.1179/000349804225003370	X355	journal article	English	search	none	1	1	1	1	1				24.5
L. C. Zani, T. C. Favre, O. S. Pieri and C. S. Barbosa	2004	Impact of antihelminthic treatment on infection by Ascaris lumbricoides, Trichuris trichiura and hookworms in Covas, a rural community of Pernambuco, Brazil	Revista do Instituto de Medicina Tropical de Sao Paulo		X356	journal article	English	search	none	1	1	1	1	1				30
A. M. J. Van Den Biggelaar, L. C. Rodrigues, R. Van Ree, J. S. Van Der Zee, Y. C. M. Hoeksma-Kruize, J. H. M. Souverijn, M. A. Missinou, S. Borrmann, P. G. Kremsner and M. Yazdanbakhsh	2004	Long-term treatment of intestinal helminths increases mite skin-test reactivity in Gabonese schoolchildren	Journal of Infectious Diseases	http://dx.doi.org/10.1086/381767	X357	journal article	English	search	follow-up too long	1	1	1	0	0				90
S. A. Tanumihardjo, D. Permaesih and A. Muhilal	2004	Vitamin A status and hemoglobin concentrations are improved in Indonesian children with vitamin A and deworming interventions	European Journal of Clinical Nutrition	http://dx.doi.org/10.1038/sj.ejcn.1601953	X358	journal article	English	search	before 2000	1	1	0		0
R. J. Stoltzfus, H. M. Chway, A. Montresor, J. M. Tielsch, J. K. Jape, M. Albonico and L. Savioli	2004	Low Dose Daily Iron Supplementation Improves Iron Status and Appetite but Not Anemia, whereas Quarterly Anthelminthic Treatment Improves Growth, Appetite and Anemia in Zanzibari Preschool Children	Journal of Nutrition		X359	journal article	English	search	before 2000	1	1	1	0	0				360
E. Saathoff, A. Olsen, P. Magnussen, J. D. Kvalsvig, W. Becker and C. C. Appleton	2004	Patterns of Schistosoma haematobium infection, impact of praziquantel treatment and re-infection after treatment in a cohort of schoolchildren from rural KwaZulu-Natal/South Africa	Bmc Infectious Diseases	10.1186/1471-2334-4-40	X360	journal article	English	search	before 2000; other parasites	1				0	X361				assume same broad study as Saathoff 2004
E. Saathoff, A. Olsen, J. D. Kvalsvig and C. C. Appleton	2004	Patterns of geohelminth infection, impact of albendazole treatment and re-infection after treatment in schoolchildren from rural KwaZulu-Natal/South-Africa	BMC Infectious Diseases	http://dx.doi.org/10.1186/1471-2334-4-27	X361	journal article	English	search	before 2000	1	1	1	1	0	X360		pre 2000	21
G. Raso, A. Luginbuhl, C. A. Adjoua, N. T. Tian-Bi, K. D. Silue, B. Matthys, P. Vounatsou, Y. Wang, M. E. Dumas, E. Holmes, B. H. Singer, M. Tanner, E. K. N'Goran and J. Utrzinger	2004	Multiple parasite infections and their relationship to self-reported morbidity in a community of rural Cote d'Ivoire	International Journal of Epidemiology	http://dx.doi.org/10.1093/ije/dyh241	X362	journal article	English	search	other outcomes	1	1	0		0					association with self-reported morbidity measures
J. C. Patel and Y. V. Sastikar	2004	Effect of udad dal and iron syrup on growth and hemoglobin level in rural school children [3]	Indian Journal of Medical Sciences		X363	journal article	English	search	other	1	1	0		0					other intervention and other outcomes as focus
S. K. Park, D. H. Kim, Y. K. Deung, H. J. Kim, E. J. Yang, S. J. Lim, Y. S. Ryang, D. Jin and K. J. Lee	2004	Status of intestinal parasite infections among children in Bat Dambang, Cambodia	The Korean journal of parasitology		X364	journal article	English	search	prevalence	1	1	0		0
J. L. Olivares, R. Fernandez, J. Fleta, M. Y. Ruiz, A. Clavel and L. A. Moreno	2004	Iron deficiency in children with Giardia lamblia and Enterobius vermicularis	Nutrition Research	http://dx.doi.org/10.1016/j.nutres.2003.09.003	X365	journal article	English	search	other parasites					0					Giardia and Enterobius
K. Narain, G. K. Medhi, S. K. Rajguru and J. Mahanta	2004	Cure and reinfection patterns of geohelminthic infections after treatment in communities inhabiting the tropical rainforest of Assam, India	Southeast Asian Journal of Tropical Medicine and Public Health		X366	journal article	English	search	none	1	1	1	1	1				11	abstract says 10-14 days; text says 8-12
F. B. Morrone, J. A. Carneiro, C. Dos Reis, C. M. Cardozo, C. Ubal and G. A. De Carli	2004	Study of enteroparasites infection frequency and chemotherapeutic agents used in pediatric patients in a community living in Porto Alegre, RS, Brazil	Revista do Instituto de Medicina Tropical de Sao Paulo		X367	journal article	English	search	follow-up too long	1	1	1	0	0				180
A. Montresor, T. T. Zin, E. Padmasiri, H. Allen and L. Savioli	2004	Soil-transmitted helminthiasis in Myanmar and approximate costs for countrywide control	Tropical Medicine and International Health	http://dx.doi.org/10.1111/j.1365-3156.2004.01297.x	X368	journal article	English	search	prevalence	1	1	0		0					prevalence and also projected cost of treatment
E. Miguel and M. Kremer	2004	Worms: Identifying impacts on education and health in the presence of treatment externalities	Econometrica	10.1111/j.1468-0262.2004.00481.x	X369	journal article	English	search	before 2000	1	1	1	0	0			pre 2000	90	3 to 12 months until follow up
T. R. Mani, R. Rajendran, I. P. Sunish, A. Munirathinam, N. Arunachalam, K. Satyanarayana and A. P. Dash	2004	Effectiveness of two annual, single-dose mass drug administrations of diethylcarbamazine alone or in combination with albendazole on soil-transmitted helminthiasis in filariasis elimination programme	Tropical Medicine and International Health	http://dx.doi.org/10.1111/j.1365-3156.2004.01298.x	X370	journal article	English	search	redundant - reporting on a retained study	1	1	0	0	0	X017; X394; X419				this is the same study as X017 but only mentions the 11 month follow-up and suggests those follow-ups are cross-sectional
S. Loymek, S. Wongkamchai, T. Kob-asa, W. Choochote, N. Monkong, P. Chitnabut, J. Onrochanakul, S. Suvutho and B. Sermsart	2004	Impact of a filariasis control program on intestinal helminthic infections; a pilot study in Narathiwat Province, Thailand	Southeast Asian Journal of Tropical Medicine and Public Health		X371	journal article	English	search	follow-up too long	1	1	1	0	0				180
M. Legesse, B. Erko and G. Medhin	2004	Comparative efficacy of albendazole and three brands of mebendazole in the treatment of ascariasis and trichuriasis	East African medical journal		X372	journal article	English	search	none	1	1	1	1	1			retain	21	full text BL-supplied
J. A. Jackson, J. D. Turner, L. Rentoul, H. Faulkner, J. M. Behnke, M. Hoyle, R. K. Grencis, K. J. Else, J. Kamgno, J. E. Bradley and M. Boussinesq	2004	Cytokine response profiles predict species-specific infection patterns in human GI nematodes	International Journal for Parasitology	http://dx.doi.org/10.1016/j.ijpara.2004.07.009	X373	journal article	English	search	follow-up too long	1	1	1	0	0				255	egg output was monitored after treatment but not quantified
J. Heukelbach, B. Winter, T. Wilcke, M. Muehlen, S. Albrecht, F. A. Sales De Oliveira, L. R. Sansigolo Kerr-Pontes, O. Liesenfeld and H. Feldmeier	2004	Selective mass treatment with ivermectin to control intestinal helminthiases and parasitic skin diseases in a severely affected population	Bulletin of the World Health Organization		X374	journal article	English	search	redundant - reporting on a retained study	1	1	1	1	0	X375		re-checked; appears to be same study as X375		Probably cross-sectional, but would they have recorded who is who. Appears same as X375 Heukelbach 2004
J. Heukelbach, T. Wilcke, B. Winter, F. A. Sales De Oliveira, R. C. Saboia Moura, G. Harms, O. Liesenfeld and H. Feldmeier	2004	Efficacy of ivermectin in a patient population concomitantly infected with intestinal helminths and ectoparasites	Arzneimittel-Forschung/Drug Research		X375	journal article	English	search	none	1	1	1	1	1	X374			30	polyparasitism may confuse issue
G. S. A. Gunawardena, N. D. Karunaweera and M. M. Ismail	2004	Wet-days: Are they better indicators of Ascaris infection levels?	Journal of Helminthology	http://dx.doi.org/10.1079/JOH2004252	X376	journal article	English	search	redundant - reporting on a retained study	1	1	1	1	0	X343		late elimination; merged into X343	14	same study as X343 but reporting different parasite
S. M. Geiger, C. L. Massara, J. Bethony, P. T. Soboslay and R. Correa-Oliveira	2004	Cellular responses and cytokine production in post-treatment hookworm patients from an endemic area in Brazil	Clinical and Experimental Immunology	http://dx.doi.org/10.1111/j.1365-2249.2004.02449.x	X377	journal article	English	search	none	1	1	1	1	1				49
M. B. De Rochars, A. N. Direny, J. M. Roberts, D. G. Addiss, J. Radday, M. J. Beach, T. G. Streit, D. Dardith, J. G. Lafontant and P. J. Lammie	2004	Community-wide reduction in prevalence and intensity of intestinal helminths as a collateral benefit of lymphatic filariasis elimination programs	American Journal of Tropical Medicine and Hygiene		X378	journal article	English	search	follow-up too long	1	1	1	0	0					I think cross-sectional, but would they have recorded who is who
P. Christian, S. K. Khatry and P. K. P. West Jr	2004	Antenatal anthelmintic treatment, birthweight, and infant survival in rural Nepal	Lancet	http://dx.doi.org/10.1016/S0140-6736%2804%2917023-2	X379	journal article	English	search	other outcomes	1	0	0		0					no parasitology; main outcome is infant birthweight and survival after maternal treatment
M. Brown, M. Kizza, C. Watera, M. A. Quigley, S. Rowland, P. Hughes, J. A. G. Whitworth and A. M. Elliott	2004	Helminth infection is not associated with faster progression of HIV disease in coinfected adults in Uganda	Journal of Infectious Diseases	http://dx.doi.org/10.1086/425042	X380	journal article	English	search	follow-up too long	1	1	1	0	0	X324			150	post-treatment follow-up appears to be at 5 months after their treatment (6 months after diagnosis)
U. Belkind-Valdovinos, J. Belkind-Gerson, D. Sanchez-Francia, M. M. Espinoza-Ruiz and E. Lazcano-Ponce	2004	Nitazoxanide vs albendazole against intestinal parasites in a single dose and for three days. [Spanish]	Salud Publica de Mexico		X381	journal article	Spanish	search	none	1	1	1	1	1				8.5
R. Ali, M. Cranfield, L. Gaffikin, T. Mudakikwa, L. Ngeruka and C. Whittier	2004	Occupational health and gorilla conservation in Rwanda	International Journal of Occupational and Environmental Health		X382	journal article	English	search	other	1	1	0		0					doubtful that IPD is recorded suitably from this type of study
O. M. Agbolade, D. O. Akinboye and A. Awolaja	2004	Intestinal helminthiasis and urinary schistosomiasis in some villages of Ijebu North, Ogun State, Nigeria	African Journal of Biotechnology		X383	journal article	English	search	study on eggs / worms	1	1	0		0
S. S. O. Agbaya, W. Yavo, E. I. H. Menan, M. A. Attey, L. P. Kouadio and M. Kone	2004	Intestinal helminthiasis among school children: Preliminary results of a prospective study in Agboville in Southern Cote d'Ivoire. [French]	Cahiers Sante		X384	journal article	French	search	none	1	1	1	1	1			unclear
V. J. Adams, C. J. Lombard, M. A. Dhansay, M. B. Markus and J. E. Fincham	2004	Efficacy of albendazole against the whipworm Trichuris trichiura - A randomised, controlled trial	South African Medical Journal		X385	journal article	English	search	none	1	1	1	1	1				30	within a month
Z. H. Zhu, J. H. Ying and Z. Q. Xu	2003	Observation of the anthelmintic effect on soil-transmitted helmninth infection. [Chinese]	Zhongguo ji sheng chong xue yu ji sheng chong bing za zhi = Chinese journal of parasitology & parasitic diseases		X386	journal article	Chinese	search	before 2000					0			unclear		this might be multiple studies
W. P. Yang, J. O. Shao and Y. J. Chen	2003	Effect of chemotherapeutic regimens on soil-transmitted nematode infections in areas with low endemicity. [Chinese]	Zhongguo ji sheng chong xue yu ji sheng chong bing za zhi = Chinese journal of parasitology & parasitic diseases		X387	journal article	Chinese	search	redundant - reporting on a retained study	1	1	1	1	0	X258			60	Probably 2 months for efficacy measurement; in the targeted and mass only (not selective). English report in X258
L. Y. Wen, S. W. Li, L. J. Wu, J. S. Yang, X. L. Yan, M. J. Yang, L. J. Lou, F. C. Zhan, X. Y. Wang, T. R. Li, J. Q. Shao, J. C. Zheng and M. H. Fu	2003	Clinical observation on the efficacy of ivermectin in the treatment of intestinal nematode infections. [Chinese]	Zhongguo ji sheng chong xue yu ji sheng chong bing za zhi = Chinese journal of parasitology & parasitic diseases		X388	journal article	Chinese	search	redundant - reporting on a retained study	1	1	1	1	0	X259			14	Follow-up appears to be 2 weeks
P. Verle, A. Kongs, N. V. De, N. Q. Thieu, K. Depraetere, H. T. Kim and P. Dorny	2003	Prevalence of intestinal parasitic infections in northern Vietnam	Tropical Medicine and International Health	http://dx.doi.org/10.1046/j.1365-3156.2003.01123.x	X389	journal article	English	search	prevalence	1	1	0		0
L. A. Tchuem Tchuente, J. M. Behnke, F. S. Gilbert, V. R. Southgate and J. Vercruysse	2003	Polyparasitism with Schistosoma haematobium and soil-transmitted helminth infections among school children in Loum, Cameroon	Tropical Medicine and International Health	http://dx.doi.org/10.1046/j.1360-2276.2003.01120.x	X390	journal article	English	search	prevalence	0	1			0					there is school-based control in the region but not reported as part of this study (mentioned in discussion); aim is assessment of prevalence of polyparasitism
N. J. Taranto, S. P. Cajal, M. C. De Marzi, M. M. Fernandez, F. M. Frank, A. M. Bru, M. C. Minvielle, J. A. Basualdo and E. L. Malchiodi	2003	Clinical status and parasitic infection in a Wichi Aboriginal community in Salta, Argentina	Transactions of the Royal Society of Tropical Medicine and Hygiene	http://dx.doi.org/10.1016/S0035-9203%2803%2980026-3	X391	journal article	English	search	follow-up too long	1	1	1	0	0				180	very small follow up group for reinfection estimate
C. Sirivichayakul, C. Pojjaroen-Anant, P. Wisetsing, R. Praevanit, P. Chanthavanich and K. Limkittikul	2003	The effectiveness of 3, 5 or 7 days of albendazole for the treatment of Trichuris trichiura infection	Annals of Tropical Medicine and Parasitology	http://dx.doi.org/10.1179/000349803225002480	X392	journal article	English	search	none	1	1	1	1	1				17.5	2-3 weeks after LAST dose (treatment for 3, 5, 7 days)
M. Sinuon, M. T. Anantaphruti and D. Socheat	2003	Intestinal helminthic infections in schoolchildren in Cambodia	Southeast Asian Journal of Tropical Medicine and Public Health		X393	journal article	English	search	before 2000	1	1	1	0	0				180	at least 6 months
R. Rajendran, T. R. Mani, A. Munirathinam, I. P. Sunish, S. M. Abdullah, D. J. Augustin and K. Satyanarayana	2003	Sustainability of soil-transmitted helminth control following a single-dose co-administration of albendazole and diethylcarbamazine	Transactions of the Royal Society of Tropical Medicine and Hygiene	http://dx.doi.org/10.1016/S0035-9203%2803%2990168-4	X394	journal article	English	search	redundant - reporting on a retained study	1	1	1	1	0	X017; X370; X419		late elimination; merged into X017	21	late rejection due to merging into X017
W. Peng, X. Zhou and R. B. Gasser	2003	Ascaris egg profiles in human faeces: Biological and epidemiological implications	Parasitology	http://dx.doi.org/10.1017/S0031182003003615	X395	journal article	English	search	before 2000	1	1	1	1	0	X414
R. Ndyomugyenyi and N. Kabatereine	2003	Integrated community-directed treatment for the control of onchocerciasis, schistosomiasis and intestinal helminths infections in Uganda: Advantages and disadvantages	Tropical Medicine and International Health	http://dx.doi.org/10.1046/j.1360-2276.2003.01124.x	X396	journal article	English	search	costs / coverage / perception	1	0			0					MDA coverage, perception
I. A. Mir, N. A. Wani and R. Patnaik	2003	Albendazole therapy in ascariasis	JK Science		X397	journal article	English	search	none	1	1	1	1	1				14	hospital based, over 5 years
C. L. Massara, R. S. Ferreira, L. D. de Andrade, H. L. Guerra and O. S. Carvalho	2003	Effects of detergents and disinfectants on the development of Ascaris lumbricoides eggs. [Portuguese]	Cadernos de saude publica / Ministerio da Saude, Fundacao Oswaldo Cruz, Escola Nacional de Saude Publica		X398	journal article	English	search	study on eggs / worms	1	1	0		0					in vitro; effect on collected eggs
L. M. Lyndem and V. Tandon	2003	Hookworm infection: Prevalence among the tribal populations of Meghalaya (Northeast India) and development of the infective stage larvae under varied environmental conditions	National Academy Science Letters-India		X399	journal article	English	search	before 2000	1	1	1	1	0				21
H. Friis, D. Mwaniki, B. Omondi, E. Muniu, F. Thiong'o, J. Ouma, P. Magnussen, P. W. Geissler and K. Fleischer Michaelsen	2003	Effects on haemoglobin of multi-micronutrient supplementation and multi-helminth chemotherapy: A randomized, controlled trial in Kenyan school children	European Journal of Clinical Nutrition	http://dx.doi.org/10.1038/sj.ejcn.1601568	X400	journal article	English	search	follow-up too long	1	1	1	0	0				240
J. E. Fincham, M. B. Markus, V. J. Adams, C. J. Lombard, Z. Bentwich, E. P. G. Mansvelt, M. A. Dhansay and S. E. Schoeman	2003	Association of deworming with reduced eosinophilia: implications for HIV/AIDS and co-endernic diseases	South African Journal of Science		X401	journal article	English	search	unclear aspect (see notes)	1	1	1	unclear	0			re-checked; information required has not been found; remains unclear, rejected		time of stool examinations may be in thesis: Arendse 2001
A. A. Escobedo, R. Canete, M. E. Gonzalez, A. Pareja, S. Cimerman and P. Almirall	2003	A randomized trial comparing mebendazole and secnidazole for the treatment of giardiasis	Annals of Tropical Medicine and Parasitology	http://dx.doi.org/10.1179/000349803235002380	X402	journal article	English	search	other parasites	1	0			0					no mention of STH detection in stool samples
A. M. Elliott, P. A. Mawa, S. Joseph, P. B. Namujju, M. Kizza, J. S. Nakiyingi, C. Watera, D. W. Dunne and J. A. G. Whitworth	2003	Associations between helminth infection and CD4<sup>+</sup> T cell count, viral load and cytokine responses in HIV-1-infected Ugandan adults	Transactions of the Royal Society of Tropical Medicine and Hygiene	http://dx.doi.org/10.1016/S0035-9203%2803%2990040-X	X403	journal article	English	search	unclear aspect (see notes)	1	1			0			re-checked; remains unclear; rejected		unclear as to whether the 5 week follow up involved a stool sample; also does not say which drug was used for treatment
E. Diaz, J. Mondragon, E. Ramirez and R. Bernal	2003	Epidemiology and control of intestinal parasites with nitazoxanide in children in Mexico	American Journal of Tropical Medicine and Hygiene		X404	journal article	English	search	before 2000	1	1	1	1	0
N. R. De Silva, A. Pathmeswaran, S. D. Fernando, C. R. Weerasinghe, R. R. Selvaratnam, E. A. Padmasiri and A. Montresor	2003	Impact of mass chemotherapy for the control of filariasis on geohelminth infections in Sri Lanka	Annals of Tropical Medicine and Parasitology	http://dx.doi.org/10.1179/000349803235002407	X405	journal article	English	search	unclear aspect (see notes)	1	1	1	1	0			re-checked; rejected		whether individuals were treated was checked by recall, so IPD may not really exist; the n of patients with STH is v low
F. Curtale, Y. Abd-el Wahab Hassanein, A. El Wakeel, P. Barduagni and L. Savioli	2003	The School Health Programme in Behera: an integrated helminth control programme at Governorate level in Egypt	Acta Tropica		X406	journal article	English	search	follow-up too long	1	1	1	0	0
A. Bhargava, M. Jukes, J. Lambo, C. M. Kihamia, W. Lorri, C. Nokes, L. Drake and D. Bundy	2003	Anthelmintic treatment improves the hemoglobin and serum ferritin concentrations of Tanzanian schoolchildren.[Erratum appears in Food Nutr Bull. 2006 Jun;27(2):186; PMID: 16786985]	Food & Nutrition Bulletin		X407	journal article	English	search	before 2000; follow-up too long	1	1	1	0	0
D. Beltramino, M. C. Lura and E. Carrera	2003	Selective vs. mass treatment with antihelminthic drugs: Experience in two hyperendemic communities. [Spanish]	Revista Panamericana de Salud Publica/Pan American Journal of Public Health		X408	journal article	Spanish	search	none	1	1	1	1	1			unclear - Spanish	21
V. Y. Belizario, M. E. Amarillo, W. U. De Leon, A. E. De los Reyes, M. G. Bugayong and B. J. C. Macatangay	2003	A comparison of the efficacy of single doses of albendazole, ivermectin, and diethylcarbamazine alone or in combinations against Ascaris and Trichuris spp	Bulletin of the World Health Organization		X409	journal article	English	search	before 2000	1	1	1	1	0				10.5
M. Albonico, Q. Bickle, M. Ramsan, A. Montresor, L. Savioli and M. Taylor	2003	Efficacy of mebendazole and levamisole alone or in combination against intestinal nematode infections after repeated targeted mebendazole treatment in Zanzibar	Bulletin of the World Health Organization		X410	journal article	English	search; published secondary analyses	before 2000	1	1	1	1	0
T. Zhang, Y. P. Shen, Y. Liu, W. P. Yang, J. O. Shao, S. Y. Ju, K. Dong, J. L. Xu and J. M. Jiang	2002	Target chemotherapy of intestinal nematode infection in area with low endemicity. [Chinese]	Zhongguo ji sheng chong xue yu ji sheng chong bing za zhi = Chinese journal of parasitology & parasitic diseases		X411	journal article	Chinese	search	before 2000	1	1	1		0
D. Wolday, S. Mayaan, Z. G. Mariam, N. Berhe, T. Seboxa, S. Britton, N. Galai, A. Landay and Z. Bentwich	2002	Treatment of intestinal worms is associated with decreased HIV plasma viral load	Journal of Acquired Immune Deficiency Syndromes		X412	journal article	English	search	follow-up too long	1	1	1	0	0				90
S. R. M. Saldiva, H. B. Carvalho, V. P. Castilho, C. J. Struchiner and E. Massad	2002	Malnutrition and susceptibility to enteroparasites: Reinfection rates after mass chemotherapy	Paediatric and Perinatal Epidemiology	http://dx.doi.org/10.1046/j.1365-3016.2002.00402.x	X413	journal article	English	search	before 2000	1	1	1	1	0				30
W. Peng, X. Zhou and X. Cui	2002	Comparison of the structures of natural and re-established populations of Ascaris in humans in a rural community of Jiangxi, China	Parasitology		X414	journal article	English	search	before 2000	1	1	1	1	0	X395			10
F. Oyewole, F. Ariyo, A. Sanyaolu, W. A. Oyibo, T. Faweya, P. Monye, M. Ukpong and C. Okoro	2002	Intestinal helminthiases and their control with albendazole among primary schoolchildren in riverine communities of Ondo State, Nigeria	The Southeast Asian journal of tropical medicine and public health		X415	journal article	English	search	none	1	1	1	1	1				14
J. J. Ortiz, N. L. Chegne, G. Gargala and L. Favennec	2002	Comparative clinical studies of nitazoxanide, albendazole and praziquantel in the treatment of ascariasis, trichuriasis and hymenolepiasis in children from Peru	Transactions of the Royal Society of Tropical Medicine and Hygiene	http://dx.doi.org/10.1016/S0035-9203%2802%2990301-9	X416	journal article	English	search	none	1	1	1	1	1				25.5
L. Ndenecho, K. J. N. Ndamukong and M. M. Matute	2002	Soil transmitted nematodes in children in buea health district of Cameroon	East African Medical Journal		X417	journal article	English	search	none	1	1	1	1	1				30	year not given
D. Mwaniki, B. Omondi, E. Muniu, F. Thiongo, J. Ouma, P. Magnussen, P. W. Geissler, K. Fleischer Michaelsen and H. Friis	2002	Effects on serum retinol of multi-micronutrient supplementation and multi-helminth chemotherapy: A randomised, controlled trial in Kenyan school children	European Journal of Clinical Nutrition	http://dx.doi.org/10.1038/sj.ejcn.1601376	X418	journal article	English	search	follow-up too long	1	1	1	0	0
T. R. Mani, R. Rajendran, A. Munirathinam, I. P. Sunish, S. M. Abdullah, D. J. Augustin and K. Satyanarayana	2002	Efficacy of co-administration of albendazole and diethylcarbamazine against geohelminthiases: A study from South India	Tropical Medicine and International Health	http://dx.doi.org/10.1046/j.1365-3156.2002.00894.x	X419	journal article	English	search	redundant - reporting on a retained study	1	1	1	1	0	X017; X370; X394		late elimination; merged into X017	21	they did add children to the follow up, but IPD would allow identification of those which were examined at baseline; late rejection due to merging into X017
M. Legesse, B. Erko and G. Medhin	2002	Efficacy of alebendazole and mebendazole in the treatment of Ascaris and Trichuris infections	Ethiopian medical journal		X420	journal article	English	search	none	1	1	1	1	1				21
K. J. Lee, Y. T. Bae, D. H. Kim, Y. K. Deung, Y. S. Ryang, H. J. Kim, K. I. Im and T. S. Yong	2002	Status of intestinal parasites infection among primary school children in Kampongcham, Cambodia	The Korean journal of parasitology		X421	journal article	English	search	prevalence	1	1	0		0
M. Fallah, A. Mirarab, F. Jamalian and A. Ghaderi	2002	Evaluation of two years of mass chemotherapy against ascariasis in Hamadan, Islamic Republic of Iran	Bulletin of the World Health Organization		X422	journal article	English	search	before 2000	1	1	1	0	0				720
C. E. Davila-Gutierrez, C. Vasquez, B. Trujillo-Hernandez and M. Huerta	2002	Nitazoxanide compared with quinfamide and mebendazole in the treatment of helminthic infections and intestinal protozoa in children	American Journal of Tropical Medicine and Hygiene		X423	journal article	English	search	none	1	1	1	1	1				14	year not given
M. Albonico, M. Ramsan, V. Wright, K. Jape, H. J. Haji, M. Taylor, L. Savioli and Q. Bickle	2002	Soil-transmitted nematode infections and mebendazole treatment in Mafia Island schoolchildren	Annals of Tropical Medicine and Parasitology	http://dx.doi.org/10.1179/000349802125001942	X424	journal article	English	search	none	1	1	1	1	1				21
M. Albonico, Q. Bickle, H. J. Haji, M. Ramsan, K. J. Khatib, A. Montresor, L. Savioli and M. Taylor	2002	Evaluation of the efficacy of pyrantel-oxantel for the treatment of soil-transmitted nematode infections	Transactions of the Royal Society of Tropical Medicine and Hygiene	http://dx.doi.org/10.1016/S0035-9203%2802%2990352-4	X425	journal article	English	search; published secondary analyses	none	1	1	1	1	1				21
L. Q. Xu, D. H. Xiao, C. H. Zhou, X. Q. Zhang, S. G. Lan, X. X. Zhen, W. L. Zhang, J. P. Fu, B. Ye, H. Dang, X. Z. Zhu and S. L. Huang	2001	On cleanliness of hands in diminution of Ascaris lumbricoides infection in children. [Chinese]	Zhongguo ji sheng chong xue yu ji sheng chong bing za zhi = Chinese journal of parasitology & parasitic diseases		X426	journal article	Chinese	search	none	1	1	1	1	1			re-checked; retained	15	need to check if albendazole was given until clear of infection; the relevant part of the study was finished before 2000 but not the entire study; retain as IPD would be eligible
K. M. Tomashek, B. A. Woodruff, C. A. Gotway, P. Bloland and G. Mbaruku	2001	Randomized intervention study comparing several regimens for the treatment of moderate anemia among refugee children in kigoma region, Tanzania	American Journal of Tropical Medicine and Hygiene		X427	journal article	English	search	before 2000; anaemia study	1	1	0		0
R. C. A. Thompson, J. A. Reynoldson, S. C. Garrow, J. S. McCarthy and J. M. Behnke	2001	Towards the eradication of hookworm in an isolated Australian community	Lancet	http://dx.doi.org/10.1016/S0140-6736%2800%2904162-3	X428	journal article	English	search	before 2000	1	1	1	1	0				30
P. A. Storey, S. Bugri, P. Magnussen and A. M. Polderman	2001	The effect of albendazole on Oesophagostomum bifurcum infection and pathology in children from rural northern Ghana	Annals of Tropical Medicine and Parasitology		X429	journal article	English	search	other parasites	1				0					treatment is actually for only Oesophagostomum bifurcum, examination by ultrasound
R. J. Stoltzfus, J. D. Kvalsvig, H. M. Chwaya, A. Montresor, M. Albonico, J. M. Tielsch, L. Savioli and E. Pollitt	2001	Effects of iron supplementation and anthelmintic treatment on motor and language development of preschool children in Zanzibar: Double blind, placebo controlled study	British Medical Journal		X430	journal article	English	search	before 2000	1	1	0		0
H. M. Smith, R. G. DeKaminsky, S. Niwas, R. J. Soto and P. E. Jolly	2001	Prevalence and intensity of infections of Ascaris lumbricoides and Trichuris trichiura and associated socio-demographic variables in four rural Honduran communities	Memorias Do Instituto Oswaldo Cruz	10.1590/s0074-02762001000300004	X431	journal article	English	search	before 2000	0	1			0
C. Sirivichayakul, C. Pojjaroen-anant, P. Wisetsing, P. Chanthavanich, R. Praevanit, K. Limkittikul and K. Pengsaa	2001	A comparative trial of albendazole alone versus combination of albendazole and praziquantel for treatment of Trichuris trichiura infection	The Southeast Asian journal of tropical medicine and public health		X432	journal article	English	search	none	1	1	1	1	1				17.5	no year given
A. K. Shrestha and F. J. Enriquez	2001	Short report: Prevalence of fecal Encephalitozoon sp spores among hospitalized patients in Nepal	American Journal of Tropical Medicine and Hygiene		X433	journal article	English	search	before 2000	0	1			0					treatment not reported
S. M. Sadjjadi, A. W. Alborzi and H. Mostovfi	2001	Comparative clinical trial of mebendazole and metronidazole in Giardiasis of children	Journal of Tropical Pediatrics	http://dx.doi.org/10.1093/tropej/47.3.176	X434	journal article	English	search	none	1	1	1	1	1				7	only 2 patients had one of the 3-STH; year not reported
J. F. A. Rossignol, A. Ayoub and M. S. Ayers	2001	Treatment of diarrhea caused by Cryptosporidium parvum: A prospective randomized, double-blind, placebo-controlled study of nitazoxanide	Journal of Infectious Diseases	10.1086/321008	X435	journal article	English	search	other parasites	1	1	1	1	0				8.5	Cryptosporidium parvum
Y. A. Raja'a, S. M. Sulaiman, J. S. Mubarak, M. M. El-Bakri, W. H. Al-Adimi, M. T. El-Nabihi, M. A. El-Dhobri and J. A. Raja'a	2001	Some aspects in the control of schistosomosis and soil-transmitted helminthosis in Yemeni children	Saudi medical journal		X436	journal article	English	search	follow-up too long	1	1	1	0	0				360
V. Persson, F. Ahmed, M. Gebre-Medhin and T. Greiner	2001	Increase in serum beta-carotene following dark green leafy vegetable supplementation in mebendazole-treated school children in Bangladesh	European Journal of Clinical Nutrition		X437	journal article	English	search	before 2000	1	1	1	1	0				61.5	some children's IPD would be eligible
J. J. Ortiz, A. Ayoub, G. Gargala, N. L. Chegne and L. Favennec	2001	Randomized clinical study of nitazoxanide compared to metronidazole in the treatment of symptomatic giardiasis in children from Northern Peru	Alimentary Pharmacology & Therapeutics	10.1046/j.1365-2036.2001.01066.x	X438	journal article	English	search	other parasites	1	1	1	1	0				8.5	giardiasis
C. A. Northrop-Clewes, E. K. Rousham, C. G. N. Mascie-Taylor and P. G. Lunn	2001	Anthelmintic treatment of rural bangladeshi children: Effect on host physiology, growth, and biochemical status	American Journal of Clinical Nutrition		X439	journal article	English	search	before 2000	1	1	1	0	0				360
E. M. Muchiri, F. W. Thiong'o, P. Magnussen and J. H. Ouma	2001	A comparative study of different albendazole and mebendazole regimens for the treatment of intestinal infections in school children of usigu division, Western Kenya	Journal of Parasitology		X440	journal article	English	search	before 2000	1	1	1	1	0				28
D. W. Meyrowitsch and P. E. Simonsen	2001	Efficacy of DEC against Ascaris and hookworm infections in schoolchildren.	Trop Med Int Health		X441	journal article	English	search	no drug of interest	0	1	1	1	0			late elimination	5	no drug of interest used; 5, 14, 30 day follow ups; no year reported;
X. B. Ma, D. S. Huang, L. Cai and B. X. Zhang	2001	Observation on Efficacy of Mebendazole in the Treatment of Trichuri and Other Intestinal Nematode Infections	China Public Health		X442	journal article	Chinese	search	none	1	1	1	1	1				14
D. Lopez De Guimaraes, R. S. Neyra Llanos and J. H. Romero Acevedo	2001	Ascariasis: comparison of the therapeutic efficacy between paico and albendazole in children from Huaraz. [Spanish]	Revista de gastroenterologia del Peru : organo oficial de la Sociedad de Gastroenterologia del Peru		X443	journal article	Spanish	search	none	1	1	1	1	1				15
C. C. Jinabhai, M. Taylor, A. Coutsoudis, H. M. Coovadia, A. M. Tomkins and K. R. Sullivan	2001	Epidemiology of helminth infections: Implications for parasite control programmes, a South African perspective	Public Health Nutrition		X444	journal article	English	search; Schisto	none	1	1	1	1	1				14
C. C. Jinabhai, M. Taylor, A. Coutsoudis, H. M. Coovadia, A. M. Tomkins and K. R. Sullivan	2001	A randomized controlled trial of the effect of antihelminthic treatment and micronutrient fortification on health status and school performance of rural primary school children	Annals of Tropical Paediatrics	http://dx.doi.org/10.1080/07430170120093508	X445	journal article	English	search	before 2000	1	1	1	0	0
M. A. Idris, M. A. A. Shaban and M. Fatahallah	2001	Effective control of hookworm infection in school children from Dhofar, Sultanate of Oman: A four-year experience with albendazole mass chemotherapy	Acta Tropica	http://dx.doi.org/10.1016/S0001-706X%2801%2900168-1	X446	journal article	English	search	before 2000	1	1	1	0	0				150	min 5 months, fu in Nov after treatment latest June
D. Huggins, L. B. De Medeiros, E. Tavares, L. B. L. Malta and T. C. Aguiar	2001	Treatment of human strongyloidiasis and other intestinal parasitosis with a single dose of ivermectin. [Portuguese]	Revista Brasileira de Medicina		X447	journal article	Portugese	search	none	1	1	1	1	1				7	7, 14, 21
H. L. Guyatt, S. Brooker, C. M. Kihamia, A. Hall and D. A. P. Bundy	2001	Evaluation of efficacy of school-based anthelmintic treatments against anaemia in children in the United Republic of Tanzania	Bulletin of the World Health Organization		X448	journal article	English	search	before 2000	1	1	1	1	0			re-checked; would be retained if after 2000	42	some children at first (6 week) follow up would be those from baseline, but not all. IPD would clarify
D. D. Gilgen, C. G. Mascie-Taylor and L. L. Rosetta	2001	Intestinal helminth infections, anaemia and labour productivity of female tea pluckers in Bangladesh	Tropical Medicine & International Health		X449	journal article	English	search	before 2000					0
D. Gilgen and C. G. N. Mascie-Taylor	2001	The effect of anthelmintic treatment on helminth infection and anaemia	Parasitology	http://dx.doi.org/10.1017/S0031182000007113	X450	journal article	English	search	before 2000	1	1	1	1	0
D. Elias, D. Wolday, H. Akuffo, B. Petros, U. Bronner and S. Britton	2001	Effect of deworming on human T cell responses to mycobacterial antigens in helminth-exposed individuals before and after bacille Calmette-Guérin (BCG) vaccination	Clinical and experimental immunology		X451	journal article	English	search	none	1	1	1	1	1			re-checked; retained in variable follow-up category		time of follow up not reported, just says "during subsequent follow up"; this might be 6-7 weeks;
R. A. M. Dossa, E. A. D. Ategbo, F. L. H. A. De Koning, J. M. A. Van Raaij and J. G. A. J. Hautvast	2001	Impact of iron supplementation and deworming on growth performance in preschool Beninese children	European Journal of Clinical Nutrition	http://dx.doi.org/10.1038/sj.ejcn.1601126	X452	journal article	English	search	none	1	1	1	1	1				30	no year reported but probably before 2000 but for consistency, keep for now
P. J. Cooper, M. Chico, C. Sandoval, I. Espinel, A. Guevara, M. M. Levine, G. E. Griffin and T. B. Nutman	2001	Human infection with Ascaris lumbricoides is associated with suppression of the interleukin-2 response to recombinant cholera toxin B subunit following vaccination with the live oral cholera vaccine CVD 103-HgR	Infection and Immunity	http://dx.doi.org/10.1128/IAI.69.3.1574-1580.2001	X453	journal article	English	search	before 2000	1	1	1	1	0				30
S. Awasthi and V. K. Pande	2001	Six-monthly de-worming in infants to study effects on growth	Indian Journal of Pediatrics		X454	journal article	English	search	before 2000	1	1	0		0
C. Andrade, T. Alava, I. A. De Palacio, P. Del Poggio, C. Jamoletti, M. Gulletta and A. Montresor	2001	Prevalence and intensity of soil-transmitted helminthiasis in the city of Portoviejo (Ecuador)	Memorias Do Instituto Oswaldo Cruz	10.1590/s0074-02762001000800008	X455	journal article	English	search	prevalence	1	1	0		0
E. Roy, K. Z. Hasan, R. Haque, A. K. M. Fazlul Haque, A. K. Siddique and R. B. Sack	2011	Patterns and risk factors for helminthiasis in rural children aged under 2 in Bangladesh	SAJCH South African Journal of Child Health		X456	journal article	English	search	none	1	1	1	1	1
H. M. Coutinho, L. P. Acosta, S. T. McGarvey, B. Jarilla, M. Jiz, A. Pablo, L. Su, D. L. Manalo, R. M. Olveda, J. D. Kurtis and J. F. Friedman	2006	Nutritional status improves after treatment of schistosoma japonicum-infected children and adolescents	J Nutr		X457	journal article	English	Schisto	other parasites	0	1	0		0					not treated for STH within the study, only at end; focus is S. japonicum; other outcomes (nutritional status)
B. Erko, A. Degarege, K. Tadesse, A. Mathiwos and M. Legesse	2012	Efficacy and side effects of praziquantel in the treatment of Schistosomiasis mansoni in schoolchildren in Shesha Kekele Elementary School, Wondo Genet, Southern Ethiopia	Asian Pac J Trop Biomed	10.1016/S2221-1691(12)60049-5	X458	journal article	English	Schisto	none	1	1	1	1	1
C. O. Obonyo, E. M. Muok and P. N. Mwinzi	2010	Efficacy of artesunate with sulfalene plus pyrimethamine versus praziquantel for treatment of Schistosoma mansoni in Kenyan children: an open-label randomised controlled trial	Lancet Infect Dis	10.1016/S1473-3099(10)70161-4	X459	journal article	English	Schisto	none	1	1	1	1	1
B. Reta and B. Erko	2013	Efficacy and side effects of praziquantel in the treatment for Schistosoma mansoni infection in school children in Senbete Town, northeastern Ethiopia	Trop Med Int Health	10.1111/tmi.12187	X460	journal article	English	Schisto	none	1	1	1	1	1
G. Raso, E. K. N'Goran, A. Toty, A. Luginbuhl, C. A. Adjoua, N. T. Tian-Bi, Bogoch, II, P. Vounatsou, M. Tanner and J. Utzinger	2004	Efficacy and side effects of praziquantel against Schistosoma mansoni in a community of western Cote d'Ivoire	Trans R Soc Trop Med Hyg		X461	journal article	English	Schisto	none	1	1	1	1	1
J. C. Sousa-Figueiredo, J. Pleasant, M. Day, M. Betson, D. Rollinson, A. Montresor, F. Kazibwe, N. B. Kabatereine and J. R. Stothard	2010	Treatment of intestinal schistosomiasis in Ugandan preschool children: best diagnosis, treatment efficacy and side-effects, and an extended praziquantel dosing pole	Int Health	10.1016/j.inhe.2010.02.003	X462	journal article	English	Schisto	redundant - reporting on a retained study	1	1	1	1	0	X172
R. Indira and V. Viveka Vardhani	2011	A study on ancylostomiasis prevalent among 3 rural settings in Eluru (West Godavari district, A. P.)	The Bioscan		X463	journal article	English	search	none	1	1	1	1	1	X106			21
Ferrari, M.L.A., Coelho, P.M.Z., Antunes, C.M.F., Tavares, C. a. P., da Cunha, A.S.,	2003	Efficacy of oxamniquine and praziquantel in the treatment of Schistosoma mansoni infection: a controlled trial	Bull. World Health Organ.		X464	journal article	English	Schisto	other parasites	0				0
Coulibaly, J.T., N'Gbesso, Y.K., Knopp, S., Keiser, J., N'Goran, E.K., Utzinger, J.	2012	Efficacy and safety of praziquantel in preschool-aged children in an area co-endemic for Schistosoma mansoni and S. haematobium	PLoS Neglected Tropical Diseases	doi:10.1371/journal.pntd.0001917	X465	journal article	English	Schisto	other parasites	0				0
Navaratnam, A.M.D., Sousa-Figueiredo, J.C., Stothard, J.R., Kabatereine, N.B., Fenwick, A., Mutumba-Nakalembe, M.J.,	2012	Efficacy of praziquantel syrup versus crushed praziquantel tablets in the treatment of intestinal schistosomiasis in Ugandan preschool children, with observation on compliance and safety	Trans R Soc Trop Med Hyg	doi:10.1016/j.trstmh.2012.03.013	X466	journal article	English	Schisto	other parasites	1	1	0		0					although treatment is given for STH, the follow-up states that they were only looking for S. mansoni eggs, so as the collection of STH data are in doubt, this is rejected
Barakat, R., Elmorshedy, H., Fenwick, A.,	2005	Efficacy of myrrh in the treatment of human Schistosomiasis mansoni	American Journal of Tropical Medicine and Hygiene		X467	journal article	English	Schisto	other parasites	0				0
Olliaro, P.L., Vaillant, M.T., Belizario, V.J., Lwambo, N.J.S., Ouldabdallahi, M., Pieri, O.S., Amarillo, M.L., Kaatano, G.M., Diaw, M., Domingues, A.C., Favre, T.C., Lapujade, O., Alves, F., Chitsulo, L.,	2011	A multicentre randomized controlled trial of the efficacy and safety of single-dose praziquantel at 40 mg/kg vs. 60 mg/kg for treating intestinal schistosomiasis in the Philippines, Mauritania, Tanzania and Brazil	PLoS Neglected Tropical Diseases	doi:10.1371/journal.pntd.0001165	X468	journal article	English	Schisto	other parasites	0				0
Adam, I., Elhardello, O.A., Elhadi, M.O., Abdalla, E., Elmardi, K.A., Jansen, F.H.,	2008	The antischistosomal efficacies of artesunate-sulfamethoxypyrazine-pyrimethamine and artemether-lumefantrine administered as treatment for uncomplicated, Plasmodium falciparum malaria	Annals of Tropical Medicine and Parasitology	doi:10.1179/136485908X252214	X469	journal article	English	Schisto	other parasites	0				0
Botros, S., Sayed, H., El-Dusoki, H., Sabry, H., Rabie, I., El-Ghannam, M., Hassanein, M., El-Wahab, Y.A., Engels, D.,	2005	Efficacy of mirazid in comparison with praziquantel in Egyptian Schistosoma mansoni-infected school children and households	American Journal of Tropical Medicine and Hygiene		X470	journal article	English	Schisto	other parasites	0				0
Degu, G., Mengistu, G., Jones, J.,	2002	Praziquantel efficacy against schistosomiasis mansoni in schoolchildren in north-west Ethiopia	Trans R Soc Trop Med Hyg		X471	journal article	English	Schisto	other parasites	0				0
Tweyongyere, R., Mawa, P.A., Emojong, N.O., Mpairwe, H., Jones, F.M., Duong, T., Dunne, D.W., Vennervald, B.J., Katunguka-Rwakishaya, E., Elliott, A.M.	2009	Effect of praziquantel treatment of Schistosoma mansoni during pregnancy on intensity of infection and antibody responses to schistosome antigens: results of a randomised, placebo-controlled trial	BMC Infect. Dis.	doi:10.1186/1471-2334-9-32	X472	journal article	English	Schisto	other parasites	0				0	EMaBS
Queiroz, L.C. de, Drummond, S.C., Matos, M.L.M. de, Paiva, M.B.S., Batista, T.S., Kansaon, A.Z.M., Antunes, C.M. de F., Lambertucci, J.R.,	2010	Comparative randomised trial of high and conventional doses of praziquantel in the treatment of schistosomiasis mansoni	Mem. Inst. Oswaldo Cruz		X473	journal article	English	Schisto	other parasites	0				0
Garba, A., Lamine, M.S., Barkiré, N., Djibo, A., Sofo, B., Gouvras, A.N., Labbo, R., Sebangou, H., Webster, J.P., Fenwick, A., Utzinger, J.,	2013	Efficacy and safety of two closely spaced doses of praziquantel against Schistosoma haematobium and S. mansoni and re-infection patterns in school-aged children in Niger	Acta Trop.	doi:10.1016/j.actatropica.2012.08.008	X474	journal article	English	Schisto	other parasites	0				0
Hou, X.Y., McManus, D.P., Gray, D.J., Balen, J., Luo, X.S., He, Y.K., Ellis, M., Williams, G.M., Li, Y.S.,	2008	A randomized, double-blind, placebo-controlled trial of safety and efficacy of combined praziquantel and artemether treatment for acute schistosomiasis japonica in China	Bull. World Health Organ.		X475	journal article	English	Schisto	other parasites	0				0
Mohamed, A.A., Mahgoub, H.M., Magzoub, M., Gasim, G.I., Eldein, W.N., Ahmed, A. el A.A., Adam, I.,	2009	Artesunate plus sulfadoxine/pyrimethamine versus praziquantel in the treatment of Schistosoma mansoni in eastern Sudan	Trans R Soc Trop Med Hyg	doi:10.1016/j.trstmh.2009.01.026	X476	journal article	English	Schisto	other parasites	0				0
Mutapi, F., Imai, N., Nausch, N., Bourke, C.D., Rujeni, N., Mitchell, K.M., Midzi, N., Woolhouse, M.E.J., Maizels, R.M., Mduluza, T.,	2011	Schistosome infection intensity is inversely related to auto-reactive antibody levels	PLoS One	doi:10.1371/journal.pone.0019149	X477	journal article	English	Schisto	other parasites	0				0
Balog, C.I., Meissner, A., Goraler, S., Bladergroen, M.R., Vennervald, B.J., Mayboroda, O.A., Deelder, A.M.,	2011	Metabonomic investigation of human Schistosoma mansoni infection	Mol Biosyst	doi:10.1039/c0mb00262c	X478	journal article	English	Schisto	other parasites	0				0
Webster, B.L., Diaw, O.T., Seye, M.M., Faye, D.S., Stothard, J.R., Sousa-Figueiredo, J.C., Rollinson, D.,	2013	Praziquantel treatment of school children from single and mixed infection foci of intestinal and urogenital schistosomiasis along the Senegal River Basin: monitoring treatment success and re-infection patterns	Acta Trop	doi:10.1016/j.actatropica.2012.09.010	X479	journal article	English	Schisto	other parasites	0				0
Tchuem Tchuente, L.A., Momo, S.C., Stothard, J.R., Rollinson, D.,	2013	Efficacy of praziquantel and reinfection patterns in single and mixed infection foci for intestinal and urogenital schistosomiasis in Cameroon	Acta Trop	doi:10.1016/j.actatropica.2013.06.007	X480	journal article	English	Schisto	other parasites	0				0
Garba, A., Lamine, M.S., Djibo, A., Tahirou, A., Aouami, M.A., Alfari, A., Phillips, A.E., Fenwick, A., Utzinger, J.,	2013	Safety and efficacy of praziquantel syrup (Epiquantel(R)) against Schistosoma haematobium and Schistosoma mansoni in preschool-aged children in Niger	Acta Trop	doi:10.1016/j.actatropica.2012.12.003	X481	journal article	English	Schisto	other parasites	0				0
Wang, W., Dai, J.R., Li, H.J., Shen, X.H., Liang, Y.S.,	2012	The sensitivity of Schistosoma japonicum to praziquantel: a field evaluation in areas with low endemicity of China	American Journal of Tropical Medicine and Hygiene	doi:10.4269/ajtmh.2012.11-0701	X482	journal article	English	Schisto	other parasites	0				0
Seto, E.Y., Wong, B.K., Lu, D., Zhong, B.,	2011	Human schistosomiasis resistance to praziquantel in China: should we be worried?	American Journal of Tropical Medicine and Hygiene	doi:10.4269/ajtmh.2011.10-0542	X483	journal article	English	Schisto	other parasites	0				0
Barakat, R., Abou El-Ela, N.E., Sharaf, S., El Sagheer, O., Selim, S., Tallima, H., Bruins, M.J., Hadley, K.B., El Ridi, R.,	2015	Efficacy and safety of arachidonic acid for treatment of school-age children in schistosoma mansoni high-endemicity regions	American Journal of Tropical Medicine and Hygiene	doi:10.4269/ajtmh.14-0675	X484	journal article	English	Schisto	other parasites	0				0
Siqueira, L., Gomes, L., Oliveira, E., Enk, M., Rabello, A., Coelho, P.M.,	2014	Evaluation of PCR-ELISA and Kato-Katz techniques for schistosomiasis mansoni cure assessment	FASEB Journal		X485	conference abstract	English	Schisto	other parasites	0				0
Lamberton, P.H., Crellen, T., Gower, C., Kabatereine, N.B., Tukahebwa, E.M., Oguttu, D.W., Webster, J.P.,	2014	High intensities of schistosoma mansoni in Ugandan primary school children after ten years of mass drug administration	American Journal of Tropical Medicine and Hygiene		X486	conference abstract	English	Schisto	other parasites	0				0
Bustinduy, A.,	2014	Pharmacokinetics/pharmacodynamics (PK/PD) of 40 mg/kg vs. 60 mg/kg dosing of praziquantel in Ugandan children 3-8 years old with intestinal schistosomiasis	American Journal of Tropical Medicine and Hygiene		X487	conference abstract	English	Schisto	other parasites	0				0
Bustinduy, A.L., Sousa-Figueiredo, J.C., Adriko, M., Betson, M., Fenwick, A., Kabatereine, N., Stothard, J.R.,	2013	Fecal occult blood and fecal calprotectin as point-of-care markers of intestinal morbidity in Ugandan children with Schistosoma mansoni infection	PLoS Neglected Tropical Diseases	doi:10.1371/journal.pntd.0002542	X488	journal article	English	Schisto	other parasites	0				0
Abay, S.M., Tilahun, M., Fikrie, N., Habtewold, A.,	2013	Plasmodium falciparum and Schistosoma mansoni coinfection and the side benefit of artemether-lumefantrine in malaria patients	J Infect Dev Ctries		X489	journal article	English	Schisto	other parasites	0				0
Osman, M.M., Shehab, A.Y., Zaki, A., Farag, H.F.,	2011	Evaluation of two doses of triclabendazole in treatment of patients with combined schistosomiasis and fascioliasis	Eastern Mediterranean Health Journal		X490	journal article	English	Schisto	other parasites	0				0
Barakat, R., Morshedy, H.E.,	2011	Efficacy of two praziquantel treatments among primary school children in an area of high Schistosoma mansoni endemicity, Nile Delta, Egypt	Parasitology	doi:10.1017/S003118201000154X	X491	journal article	English	Schisto	other parasites	0				0
Wang, W., Dai, J.R., Li, H.J., Shen, X.H., Liang, Y.S.,	2010	Is there reduced susceptibility to praziquantel in Schistosoma japonicum? Evidence from China	Parasitology	doi:10.1017/s0031182010001204	X492	journal article	English	Schisto	other parasites	0				0
Hua, H.Y., Liang, Y.S., Zhang, Y., Wei, J.F., Guo, H.X.,	2010	The sensitivity of artesunate against Schistosoma japonicum decreased after 10 years of use in China	Parasitol Res		X493	journal article	English	Schisto	other parasites	0				0
Lamberton, P.H., Hogan, S.C., Kabatereine, N.B., Fenwick, A., Webster, J.P.,	2010	In vitro praziquantel test capable of detecting reduced in vivo efficacy in Schistosoma mansoni human infections	American Journal of Tropical Medicine and Hygiene	doi:10.4269/ajtmh.2010.10-0413	X494	journal article	English	Schisto	other parasites	0				0
Mduluza, T., Mutapi, F., Ruwona, T., Kaluka, D., Midzi, N., Ndhlovu, P.D.,	2009	Similar cellular responses after treatment with either praziquantel or oxamniquine in Schistosoma mansoni infection	Malawi Medical Journal		X495	journal article	English	Schisto	other parasites	0				0
Black, C.L., Steinauer, M.L., Mwinzi, P.N., Evan Secor, W., Karanja, D.M., Colley, D.G.,	2009	Impact of intense, longitudinal retreatment with praziquantel on cure rates of schistosomiasis mansoni in a cohort of occupationally exposed adults in western Kenya	Trop Med Int Health	doi:10.1111/j.1365-3156.2009.02234.x	X496	journal article	English	Schisto	other parasites	0				0
Reimert, C.M., Tukahebwa, E.M., Kabatereine, N.B., Dunne, D.W., Vennervald, B.J.,	2008	Assessment of Schistosoma mansoni induced intestinal inflammation by means of eosinophil cationic protein, eosinophil protein X and myeloperoxidase before and after treatment with praziquantel	Acta Tropica	doi:10.1016/j.actatropica.2007.11.004	X497	journal article	English	Schisto	other parasites	0				0
Mutapi, F., Mduluza, T., Ndhlovu, P.D.,	2002	The effect of treatment on the age-antibody relationship in children infected with Schistosoma mansoni and Schistosoma haematobium	Memorias do Instituto Oswaldo Cruz		X498	journal article	English	Schisto	other parasites	0				0
Li, Y.S., Sleigh, A.C., Li, Y., Tanner, M., Dessein, A., Williams, G.M., McManus, D.P.,	2002	Five-year impact of repeated praziquantel treatment on subclinical morbidity due to Schistosoma japonicum in China.	Trans R Soc Trop Med Hyg		X499	journal article	English	Schisto	other parasites	0				0
Yu, D.B., Li, Y., Sleigh, A.C., Yu, X.L., Li, Y.S., Wei, W.Y., Liang, Y.S., McManus, D.P.,	2001	Efficacy of praziquantel against Schistosoma japonicum: field evaluation in an area with repeated chemotherapy compared with a newly identified endemic focus in Hunan, China	Trans R Soc Trop Med Hyg		X500	journal article	English	Schisto	other parasites	0				0
Liang, Y.S., Dai, J.R., Ning, A., Yu, D.B., Xu, X.J., Zhu, Y.C., Coles, G.C.,	2001	Susceptibility of Schistosoma japonicum to praziquantel in China	Trop Med Int Health		X501	journal article	English	Schisto	other parasites	0				0
Botros, S., Sayed, H., Amer, N., El-Ghannam, M., Bennett, J.L., Day, T.A.,	2005	Current status of sensitivity to praziquantel in a focus of potential drug resistance in Egypt	International Journal for Parasitology	doi:10.1016/j.ijpara.2005.02.005	X502	journal article	English	Schisto	other parasites	0				0
Satti, M.Z., Cahen, P., Skov, P.S., Joseph, S., Jones, F.M., Fitzsimmons, C., Hoffmann, K.F., Reimert, C., Kariuki, H.C., Kazibwe, F., Mwatha, J.K., Kimani, G., Vennervald, B.J., Ouma, J.H., Kabatereine, N.B., Dunne, D.W.,	2004	Changes in IgE- and antigen-dependent histamine-release in peripheral blood of Schistosoma mansoni-infected Ugandan fishermen after treatment with praziquantel		doi:10.1186/1471-2172-5-6	X503	journal article	English	Schisto	other parasites	0				0
Fitzsimmons, C.M., Joseph, S., Jones, F.M., Reimert, C.M., Hoffmann, K.F., Kazibwe, F., Kimani, G., Mwatha, J.K., Ouma, J.H., Tukahebwa, E.M., Kariuki, H.C., Vennervald, B.J., Kabatereine, N.B., Dunne, D.W.,	2004	Chemotherapy for schistosomiasis in Ugandan fishermen: Treatment can cause a rapid increase in interleukin-5 levels in plasma but decreased levels of eosinophilia and worm-specific immunoglobulin E	Infection and Immunity	doi:10.1128/IAI.72.7.4023-4030.2004	X504	journal article	English	Schisto	other parasites	0				0
Mutapi, F., Hagan, P., Woolhouse, M.E., Mduluza, T., Ndhlovu, P.D.,	2003	Chemotherapy-induced, age-related changes in antischistosome antibody responses.	Parasite Immunol		X505	journal article	English	Schisto	other parasites	0				0
Abou-Basha, L.M., Shehab, A.Y., Abdel-Fattah, M., Bassili, A.,	2002	Performance of lgG avidity in an area endemic for schistosomiasis in Egypt.	Eastern Mediterranean Health Journal		X506	journal article	English	Schisto	other parasites	0				0

## Sheet: Sheet2
Z. Zerdo, T. Yohanes and B. Tariku	2016	Soil-Transmitted Helminth Reinfection and Associated Risk Factors among School-Age Children in Chencha District, Southern Ethiopia: A Cross-Sectional Study	Journal of Parasitology Research	http://dx.doi.org/10.1155/2016/4737891
M. M. Van Der Zalm, N. Van Soelen, A. M. Mandalakas, M. Jacobsen, A. K. Detjen, F. M. Marx, H. M. S. Grewal, M. F. Cotton, G. Walzl and A. C. Hesseling	2016	The effect of deworming on tests of tuberculosis infection in children with recent tuberculosis exposure a randomized controlled trial	Pediatric Infectious Disease Journal	http://dx.doi.org/10.1097/INF.0000000000001115
B. Speich, W. Moser, S. M. Ali, S. M. Ame, M. Albonico, J. Hattendorf and J. Keiser	2016	Efficacy and reinfection with soil-transmitted helminths 18-weeks post-treatment with albendazole-ivermectin, albendazole-mebendazole, albendazole-oxantel pamoate and mebendazole	Parasites & Vectors [Electronic Resource]	http://dx.doi.org/10.1186/s13071-016-1406-8
M. J. Park, B. Laksono, A. Clements, R. Sadler and D. Stewart	2016	Worm-free children: an integrated approach to reduction of soil-transmitted helminth infections in Central Java	Reviews on Environmental Health	http://dx.doi.org/10.1515/reveh-2015-0053
C. N. Ogbuagu, O. Nwaorgu, E. N. Ogbuagu and U. Amazigo	2016	Moringa oleifera leaf powder role in reinfection pattern of soil-transmitted helminth infection amongst children in Nigeria	International Journal of Infectious Diseases	http://dx.doi.org/10.1016/j.ijid.2016.02.797
M. Nisha	2016	Molecular approach to detect Albendazole resistance in Trichuris trichiura among Orang Asli in Malaysia	International Journal of Infectious Diseases	http://dx.doi.org/10.1016/j.ijid.2016.02.794
W. Moser, S. M. Ali, S. M. Ame, B. Speich, M. Puchkov, J. Huwyler, M. Albonico, J. Hattendorf and J. Keiser	2016	Efficacy and safety of oxantel pamoate in school-aged children infected with Trichuris trichiura on Pemba Island, Tanzania: a parallel, randomised, controlled, dose-ranging study	The Lancet Infectious Diseases	http://dx.doi.org/10.1016/S1473-3099(15)00271-6
R. J. Krause, K. G. Koski, E. Pons, O. Sinisterra and M. E. Scott	2016	Ascaris and hookworm transmission in preschool children in rural Panama: Role of subsistence agricultural activities	Parasitology	http://dx.doi.org/10.1017/S0031182016000366
S. Kepha, F. Nuwaha, B. Nikolay, P. Gichuki, C. S. Mwandawiro, P. N. Mwinzi, M. R. Odiere, T. Edwards, E. Allen and S. J. Brooker	2016	Effect of Repeated Anthelminthic Treatment on Malaria in School Children in Kenya: A Randomized, Open-Label, Equivalence Trial	Journal of Infectious Diseases	http://dx.doi.org/10.1093/infdis/jiv382
E. P. Hansen, A. M. Tejedor, S. M. Thamsborg, T. V. Alstrup Hansen, J. F. Dahlerup and P. Nejsum	2016	Faecal egg counts and expulsion dynamics of the whipworm, Trichuris trichiura following self-infection	Journal of Helminthology	http://dx.doi.org/10.1017/S0022149X1500019X
A. V. Easton, R. G. Oliveira, E. M. O'Connell, S. Kepha, C. S. Mwandawiro, S. M. Njenga, J. H. Kihara, C. Mwatele, M. R. Odiere, S. J. Brooker, J. P. Webster, R. M. Anderson and T. B. Nutman	2016	Multi-parallel qPCR provides increased sensitivity and diagnostic breadth for gastrointestinal parasites of humans: Field-based inferences on the impact of mass deworming	Parasites and Vectors	http://dx.doi.org/10.1186/s13071-016-1314-y
B. de Gier, M. Campos Ponce, M. Perignon, M. Fiorentino, K. Khov, C. Chamnan, M. R. de Boer, M. E. Parker, K. Burja, M. A. Dijkhuizen, J. Berger, K. Polman and F. T. Wieringa	2016	Micronutrient-Fortified Rice Can Increase Hookworm Infection Risk: A Cluster Randomized Trial	PloS one	10.1371/journal.pone.0145351
K. Chen, H. M. N. Xie, W. Z. Tian, X. L. Zheng and A. C. Jiang	2016	Effect of single-dose albendazole and vitamin A supplementation on the iron status of pre-school children in Sichuan, China	British Journal of Nutrition	10.1017/s0007114516000350
R. B. G. Azeredo-Coutinho, M. I. Pimentel, G. M. Zanini, M. F. Madeira, J. I. Cataldo, A. O. Schubach, L. P. Quintella, C. X. de Mello and S. C. F. Mendonca	2016	Intestinal helminth coinfection is associated with mucosal lesions and poor response to therapy in American tegumentary leishmaniasis	Acta Tropica	http://dx.doi.org/10.1016/j.actatropica.2015.10.015
V. D. Zavoikin, N. I. Tumolskaya, M. V. Mazmanyan, O. P. Zelya and D. V. Tikhonova	2015	[Experience in Treating Helminthism with Micronized Albendazole (Gelmodol)]	Meditsinskaia Parazitologiia i Parazitarnye Bolezni
E. Tefera, T. Belay, S. K. Mekonnen, A. Zeynudin and T. Belachew	2015	Therapeutic efficacy of different brands of albendazole against soil transmitted helminths among students of Mendera Elementary School, Jimma, Southwest Ethiopia	The Pan African medical journal	http://dx.doi.org/10.11604/pamj.2015.22.252.6501
K. R. Talaat, S. Babu, P. Menon, N. Kumarasamy, J. Sharma, J. Arumugam, K. Dhakshinamurthy, R. Srinivasan, S. Poongulali, W. J. Gu, M. P. Fay, S. Swaminathan and T. B. Nutman	2015	Treatment of W. bancrofti (Wb) in HIV/Wb Coinfections in South India	Plos Neglected Tropical Diseases	10.1371/journal.pntd.0003622
I. P. Sunish, R. Rajendran, A. Munirathinam, M. Kalimuthu, V. Ashok Kumar, J. Nagaraj and B. K. Tyagi	2015	Impact on prevalence of intestinal helminth infection in school children administered with seven annual rounds of diethyl carbamazine (DEC) with albendazole	Indian Journal of Medical Research, Supplement
P. Steinmann, L. Rinaldi, G. Cringoli, Z. W. Du, H. Marti, J. Y. Jiang, H. Zhou, X. N. Zhou and J. Utzinger	2015	Morphological diversity of Trichuris spp. eggs observed during an anthelminthic drug trial in Yunnan, China, and relative performance of parasitologic diagnostic tools	Acta Tropica	http://dx.doi.org/10.1016/j.actatropica.2014.08.018
B. Speich, S. M. Ali, S. M. Ame, I. I. Bogoch, R. Alles, J. Huwyler, M. Albonico, J. Hattendorf, J. Utzinger and J. Keiser	2015	Efficacy and safety of albendazole plus ivermectin, albendazole plus mebendazole, albendazole plus oxantel pamoate, and mebendazole alone against Trichuris trichiura and concomitant soil-transmitted helminth infections: A four-arm, randomised controlled trial	The Lancet Infectious Diseases	http://dx.doi.org/10.1016/S1473-3099%2814%2971050-3
B. Speich, S. M. Ali, S. M. Ame, M. Albonico, J. Utzinger and J. Keiser	2015	Quality control in the diagnosis of Trichuris trichiura and Ascaris lumbricoides using the Kato-Katz technique: experience from three randomised controlled trials	Parasites & Vectors	10.1186/s13071-015-0702-z
J. E. Siza, G. M. Kaatano, J. Y. Chai, K. S. Eom, H. J. Rim, T. S. Yong, D. Y. Min, S. Y. Chang, Y. Ko and J. M. Changalucha	2015	Prevalence of schistosomes and soil-transmitted helminths among schoolchildren in lake Victoria basin, Tanzania	Korean Journal of Parasitology	http://dx.doi.org/10.3347/kjp.2015.53.5.515
J. E. Siza, G. M. Kaatano, J. Y. Chai, K. S. Eom, H. J. Rim, T. S. Yong, D. Y. Min, S. Y. Chang, Y. Ko and J. M. Changalucha	2015	Prevalence of schistosomes and soil-transmitted helminths and morbidity associated with schistosomiasis among adult population in lake Victoria basin, Tanzania	Korean Journal of Parasitology	http://dx.doi.org/10.3347/kjp.2015.53.5.525
J. Shield, K. Aland, T. Kearns, G. Gongdjalk, D. Holt, B. Currie and P. Prociv	2015	Intestinal parasites of children and adults in a remote Aboriginal community of the Northern Territory, Australia, 1994-1996	Western Pacific Surveillance Response Journal	http://dx.doi.org/10.2471/WPSAR.2015.6.1.008
S. Satya Deepti and L. Nandini	2015	Effects of deworming during pregnancy on maternal and perinatal outcomes: A randomized controlled trial	Research Journal of Pharmaceutical, Biological and Chemical Sciences
S. D. S. Pion, C. B. Chesnais, J. Bopda, F. Louya, P. U. Fischer, A. C. Majewski, G. J. Weil, M. Boussinesq and F. Missamou	2015	The impact of two semiannual treatments with albendazole alone on lymphatic filariasis and soil-transmitted helminth infections: A community-based study in the Republic of Congo	American Journal of Tropical Medicine and Hygiene	http://dx.doi.org/10.4269/ajtmh.14-0661
R. R. Pillai, R. Elango, R. O. Ball, A. V. Kurpad and P. B. Pencharz	2015	Lysine requirements of moderately undernourished school-aged Indian children are reduced by treatment for intestinal parasites as measured by the indicator amino acid oxidation technique	Journal of Nutrition	http://dx.doi.org/10.3945/jn.114.208439
M. V. Periago, R. C. Diniz, S. A. Pinto, A. Yakovleva, R. Correa-Oliveira, D. J. Diemert and J. M. Bethony	2015	The right tool for the job: Detection of soil-transmitted helminths in areas co-endemic for other helminths	PLoS Neglected Tropical Diseases	http://dx.doi.org/10.1371/journal.pntd.0003967
S. V. Nery, S. Campbell, S. Llewllyn, R. Andrews, D. Gray, R. Traub, J. S. McCarthy and A. Clements	2015	WASH for WORMS: A cluster randomised controlled trial of the impact of a community-based WASH programme on soil-transmitted helminth infections in Timor-Leste - midpoint results at six months follow-up	Tropical Medicine and International Health	http://dx.doi.org/10.1111/tmi.12575
A. Mulu, B. Anagaw, A. Gelaw, F. Ota, A. Kassu and S. Yifru	2015	Effect of deworming on Th2 immune response during HIV-helminths co-infection	Journal of Translational Medicine	http://dx.doi.org/10.1186/s12967-015-0600-3
W. Moser, S. M. Ali, S. M. Ame, B. Speich, M. Puchkov and J. Huwyler	2015	Efficacy and safety of oxantel pamoate in school-aged children infected with Trichuris trichiura on Pemba Island, Tanzania: a parallel, randomised, controlled, dose-ranging study	Lancet Infectious Diseases
M. O. Mireku, M. J. Boivin, L. L. Davidson, S. Ouedraogo, G. K. Koura, M. J. Alao, A. Massougbodji, M. Cot and F. Bodeau-Livinec	2015	Impact of helminth infection during pregnancy on cognitive and motor functions of one-year-old children	PLoS neglected tropical diseases	http://dx.doi.org/10.1371/journal.pntd.0003463
I. Malhotra, M. McKibben, P. Mungai, E. McKibben, X. Wang, L. J. Sutherland, E. M. Muchiri, C. H. King, C. L. King and A. D. LaBeaud	2015	Effect of Antenatal Parasitic Infections on Anti-vaccine IgG Levels in Children: A Prospective Birth Cohort Study in Kenya	PLoS Neglected Tropical Diseases	http://dx.doi.org/10.1371/journal.pntd.0003466
K. Korzeniewski, A. Augustynowicz, A. Smolen and A. Lass	2015	Epidemiology of intestinal parasitic infections in school children in Ghazni Province, eastern afghanistan	Pakistan Journal of Medical Sciences	http://dx.doi.org/10.12669/pjms.316.8889
K. Korzeniewski, A. Augustynowicz and A. Lass	2015	Deworming campaign in eastern afghanistan - prevalence of intestinal parasites and adoption of treatment strategy	Tropical Journal of Pharmaceutical Research	http://dx.doi.org/10.4314/tjpr.v14i12.21
S. M. Kinung'hi, P. Magnussen, C. Kishamawe, J. Todd and B. J. Vennervald	2015	The impact of anthelmintic treatment intervention on malaria infection and anaemia in school and preschool children in Magu district, Tanzania: an open label randomised intervention trial	BMC infectious diseases	http://dx.doi.org/10.1186/s12879-015-0864-5
S. Kepha, F. Nuwaha, B. Nikolay, P. Gichuki, C. S. Mwandawiro, P. N. Mwinzi, M. R. Odiere, T. Edwards, E. Allen and S. J. Brooker	2015	Effect of repeated anthelminthic treatment on malaria in school children in Kenya: a randomized, open label, equivalence trial	J Infect Dis	10.1093/infdis/jiv382
S. A. Joseph, M. Casapia, A. Montresor, E. Rahme, B. J. Ward, G. S. Marquis, L. Pezo, B. Blouin, M. Maheu-Giroux and T. W. Gyorkos	2015	The Effect of Deworming on Growth in One-Year-Old Children Living in a Soil-Transmitted Helminth-Endemic Area of Peru: A Randomized Controlled Trial	PLoS Neglected Tropical Diseases	http://dx.doi.org/10.1371/journal.pntd.0004020
S. A. Joseph, M. Casapia, A. Montresor, E. Rahme, B. J. Ward, G. S. Marquis, L. Pezo, B. Blouin, M. Maheu-Giroux and T. W. Gyorkos	2015	The Effect of Deworming on Growth in One-Year-Old Children Living in a Soil-Transmitted Helminth-Endemic Area of Peru: A Randomized Controlled Trial.[Erratum appears in PLoS Negl Trop Dis. 2015 Dec;9(12):e0004288; PMID: 26636967]	PLoS Neglected Tropical Diseases [electronic resource]	http://dx.doi.org/10.1371/journal.pntd.0004020
D. Glinz, R. F. Hurrell, A. A. Righetti, C. Zeder, L. G. Adiossan, H. Tjalsma, J. Utzinger, M. B. Zimmermann, E. K. N'Goran and R. Wegmuller	2015	In Ivorian school-age children, infection with hookworm does not reduce dietary iron absorption or systemic iron utilization, whereas afebrile Plasmodium falciparum infection reduces iron absorption by half	American Journal of Clinical Nutrition	http://dx.doi.org/10.3945/ajcn.114.090175
T. C. Favre, A. P. Pereira, L. C. Beck, A. F. Galvao and O. S. Pieri	2015	School-based and community-based actions for scaling-up diagnosis and treatment of schistosomiasis toward its elimination in an endemic area of Brazil	Acta tropica	http://dx.doi.org/10.1016/j.actatropica.2015.04.024
J. Y. Chai, W. M. Sohn, B. K. Jung, T. S. Yong, K. S. Eom, D. Y. Min, B. Insisiengmay, S. Insisiengmay, B. Phommasack and H. J. Rim	2015	Intestinal helminths recovered from humans in Xieng Khouang Province, Lao PDR with a particular note on Haplorchis pumilio infection	Korean Journal of Parasitology	http://dx.doi.org/10.3347/kjp.2015.53.4.439
S. Bruckner, S. T. Agnandji, S. Berberich, E. Bache, J. F. Fernandes, B. Schweiger, M. Massinga Loembe, T. Engleitner, B. Lell, B. Mordmuller, A. A. Adegnika, M. Yazdanbakhsh, P. G. Kremsner and M. Esen	2015	Effect of Antihelminthic Treatment on Vaccine Immunogenicity to a Seasonal Influenza Vaccine in Primary School Children in Gabon: A Randomized Placebo-Controlled Trial.[Erratum appears in PLoS Negl Trop Dis. 2015 Jun;9(6):e0003891; PMID: 26107633]	PLoS Neglected Tropical Diseases [electronic resource]	http://dx.doi.org/10.1371/journal.pntd.0003768
S. Bruckner, S. T. Agnandji, S. Berberich, E. Bache, J. F. Fernandes, B. Schweiger, M. M. Loembe, T. Engleitner, B. Lell, B. Mordmuller, A. A. Adegnika, M. Yazdanbakhsh, P. G. Kremsner and M. Esen	2015	Effect of Antihelminthic Treatment on Vaccine Immunogenicity to a Seasonal Influenza Vaccine in Primary School Children in Gabon: A Randomized Placebo-Controlled Trial	Plos Neglected Tropical Diseases	10.1371/journal.pntd.0003768
S. Belew, M. Getachew, S. Suleman, T. Mohammed, H. Deti, M. D'Hondt, E. Wynendaele, Z. Mekonnen, J. Vercruysse, L. Duchateau, B. De Spiegeleer and B. Levecke	2015	Assessment of Efficacy and Quality of Two Albendazole Brands Commonly Used against Soil-Transmitted Helminth Infections in School Children in Jimma Town, Ethiopia	PLoS Neglected Tropical Diseases	http://dx.doi.org/10.1371/journal.pntd.0004057
T. Bekana, Z. Mekonnen, A. Zeynudin, M. Ayana, M. Getachew, J. Vercruysse and B. Levecke	2015	Comparison of Kato-Katz thick-smear and McMaster egg counting method for the assessment of drug efficacy against soil-transmitted helminthiasis in school children in Jimma Town, Ethiopia	Transactions of the Royal Society of Tropical Medicine & Hygiene	http://dx.doi.org/10.1093/trstmh/trv073
B. Barda, J. Coulibaly and J. Keiser	2015	Assessment of the safety and efficacy of oral Moxidectin, Synriam, Synriam-Praziquantel combination versus Praziquantel in schoolchildren infected with Schistosoma haematobium and Schistosoma mansoni	Tropical Medicine and International Health Conference: 9th European Congress on Tropical Medicine and International Health Basel Switzerland Conference Start: 20150906 Conference End: 20150910 Conference Publication: (var pagings)	http://dx.doi.org/10.1111/tmi.12575
R. Anuradha, S. Munisankar, Y. Bhootra, J. Jagannathan, C. Dolla, P. Kumaran, K. Shen, T. B. Nutman and S. Babu	2015	Systemic cytokine profiles in Strongyloides stercoralis infection and alterations following treatment	Infection and Immunity	http://dx.doi.org/10.1128/IAI.01354-15
K. Ahmad, K. Usmanghani, N. Akhtar and H. Nazar	2015	Clinical assessment of coded Unani formulation D-worm and mebandazole for the treatment of hook worm, roundworm and whip worm	Pakistan Journal of Pharmaceutical Sciences
E. Abate, D. Elias, A. Getachew, S. Alemu, E. Diro, S. Britton, A. Aseffa, O. Stendahl and T. Schon	2015	Effects of albendazole on the clinical outcome and immunological responses in helminth co-infected tuberculosis patients: A double blind randomised clinical trial	International Journal for Parasitology	http://dx.doi.org/10.1016/j.ijpara.2014.09.006
	2015	Correction: The Effect of Deworming on Growth in One-Year-Old Children Living in a Soil-Transmitted Helminth-Endemic Area of Peru: A Randomized Controlled Trial	PLoS Negl Trop Dis	10.1371/journal.pntd.0004288
K. Yasukawa	2014	Oxantel pamoate-albendazole for Trichuris trichiura infection	The New England journal of medicine	http://dx.doi.org/10.1056/NEJMc1403068
P. Yap, F. W. Wu, Z. W. Du, J. Hattendorf, R. Chen, J. Y. Jiang, S. Kriemler, S. J. Krauth, X. N. Zhou, J. Utzinger and P. Steinmann	2014	Effect of deworming on physical fitness of school-aged children in Yunnan, China: a double-blind, randomized, placebo-controlled trial	PLoS neglected tropical diseases	http://dx.doi.org/10.1371/journal.pntd.0002983
L. L. Xu, B. Jiang, J. H. Duan, S. F. Zhuang, Y. C. Liu, S. Q. Zhu, L. P. Zhang, H. B. Zhang, S. H. Xiao and X. N. Zhou	2014	Efficacy and safety of praziquantel, tribendimidine and mebendazole in patients with co-infection of Clonorchis sinensis and other helminths	PLoS neglected tropical diseases	http://dx.doi.org/10.1371/journal.pntd.0003046
S. D. Van der Werff, K. Vereecken, K. van der Laan, M. Campos Ponce, R. Junco Diaz, F. A. Nunez, L. Rojas Rivero, M. Bonet Gorbea and K. Polman	2014	Impact of periodic selective mebendazole treatment on soil-transmitted helminth infections in Cuban schoolchildren	Tropical Medicine and International Health	http://dx.doi.org/10.1111/tmi.12290
O. Staudacher, J. Heimer, F. Steiner, Y. Kayonga, J. M. Havugimana, R. Ignatius, A. Musemakweri, F. Ngabo, G. Harms, J. B. Gahutu and F. P. Mockenhaupt	2014	Soil-transmitted helminths in southern highland Rwanda: associated factors and effectiveness of school-based preventive chemotherapy	Tropical medicine & international health : TM & IH	http://dx.doi.org/10.1111/tmi.12321
B. Speich, J. Utzinger, H. Marti, S. M. Ame, S. M. Ali, M. Albonico and J. Keiser	2014	Comparison of the Kato-Katz method and ether-concentration technique for the diagnosis of soil-transmitted helminth infections in the framework of a randomised controlled trial	European Journal of Clinical Microbiology and Infectious Diseases	http://dx.doi.org/10.1007/s10096-013-2019-1
B. Speich, S. M. Ame, S. M. Ali, R. Alles, J. Huwyler, J. Hattendorf, J. Utzinger, M. Albonico and J. Keiser	2014	Oxantel pamoate-albendazole for trichuris trichiura infection	New England Journal of Medicine	http://dx.doi.org/10.1056/NEJMoa1301956
F. Samuel, A. Degarege and B. Erko	2014	Efficacy and side effects of albendazole currently in use against Ascaris, Trichuris and hookworm among school children in Wondo Genet, southern Ethiopia	Parasitology International	http://dx.doi.org/10.1016/j.parint.2013.10.014
A. I. Popescu and R. Greblescu	2014	Toxocara infection in patients with asthma and benefits of antihelmintic therapy	Allergy: European Journal of Allergy and Clinical Immunology	http://dx.doi.org/10.1111/all.12493
S. D. Pion, C. B. Chesnais, J. Bopda, F. Louya, A. C. Majewski, P. U. Fischer, G. J. Weil, M. Boussinesq and F. Missamou	2014	The impact of mass drug administration with albendazole alone on lymphatic filariasis in the republic of Congo	American Journal of Tropical Medicine and Hygiene
C. N. Ogbuagu, O. Nwaorgu, N. Ozumba, E. N. Ogbuagu and D. Ezeagwuna	2014	Anthropometric changes in school children on moringa oleifera nutrient supplement in Nigeria	International Journal of Infectious Diseases	http://dx.doi.org/10.1016/j.ijid.2014.03.1036
S. M. Njenga, F. M. Mutungi, C. N. Wamae, M. T. Mwanje, K. K. Njiru and M. J. Bockarie	2014	Once a year school-based deworming with praziquantel and albendazole combination may not be adequate for control of urogenital schistosomiasis and hookworm infection in Matuga District, Kwale County, Kenya	Parasites & vectors	http://dx.doi.org/10.1186/1756-3305-7-74
S. V. Nery, S. Campbell, S. Llewllyn, R. Andrews, D. Gray, R. Traub, J. S. McCarthy and A. Clements	2014	Impact of wash and albendazole distribution on infection with soil-transmitted helminths in timorleste: Initial results of a cluster randomized trial	American Journal of Tropical Medicine and Hygiene
E. M. McClure, S. R. Meshnick, P. Mungai, I. Malhotra, C. L. King, R. L. Goldenberg, M. G. Hudgens, A. M. Siega-Riz and A. E. Dent	2014	The Association of Parasitic Infections in Pregnancy and Maternal and Fetal Anemia: A Cohort Study in Coastal Kenya	PLoS Neglected Tropical Diseases	http://dx.doi.org/10.1371/journal.pntd.0002724
J. S. McCarthy	2014	Oxantel pamoate-albendazole for Trichuris trichiura infection	The New England journal of medicine	http://dx.doi.org/10.1056/NEJMc1403068
B. Levecke, A. Montresor, M. Albonico, S. M. Ame, J. M. Behnke, J. M. Bethony, C. D. Noumedem, D. Engels, B. Guillard, A. C. Kotze, A. J. Krolewiecki, J. S. McCarthy, Z. Mekonnen, M. V. Periago, H. Sopheak, L. A. Tchuem-Tchuente, T. T. Duong, N. T. Huong, A. Zeynudin and J. Vercruysse	2014	Assessment of anthelmintic efficacy of mebendazole in school children in six countries where soil-transmitted helminths are endemic	PLoS neglected tropical diseases	http://dx.doi.org/10.1371/journal.pntd.0003204
B. H. Kumar, K. Jain and R. Jain	2014	A study of prevalence of intestinal worm infestation and efficacy of anthelminthic drugs	Medical Journal Armed Forces India	http://dx.doi.org/10.1016/j.mjafi.2013.12.009
V. Khieu, J. Hattendorf, F. Schar, H. Marti, M. C. Char, S. Muth and P. Odermatt	2014	Strongyloides stercoralis infection and re-infection in a cohort of children in Cambodia	Parasitology International	10.1016/j.parint.2014.06.001
J. Keiser, B. Speich and J. Utzinger	2014	Oxantel pamoate-albendazole for Trichuris trichiura infection	The New England journal of medicine
S. A. Joseph, M. Casapia and T. W. Gyorkos	2014	The effect of deworming timing and frequency on growth in early preschool-age children: Results of a randomized-controlled trial of mebendazole in one to two-year old children in the Peruvian Amazon	American Journal of Tropical Medicine and Hygiene
T. Inpankaew, F. Schar, A. Dalsgaard, V. Khieu, W. Chimnoi, C. Chhoun, D. Sok, H. Marti, S. Muth, P. Odermatt and R. J. Traub	2014	High prevalence of Ancylostoma ceylanicum hookworm infections in humans, Cambodia, 2012	Emerging Infectious Diseases	http://dx.doi.org/10.3201/eid2006.131770
E. Hurlimann, C. A. Houngbedji, P. B. N'Dri, D. Banninger, J. T. Coulibaly, P. Yap, K. D. Silue, E. K. N'Goran, G. Raso and J. Utzinger	2014	Effect of deworming on school-aged children's physical fitness, cognition and clinical parameters in a malaria-helminth co-endemic area of Cote d'Ivoire	BMC Infectious Diseases	http://dx.doi.org/10.1186/1471-2334-14-411
B. B. Hamidu, E. J. Tettevi, J. A. Larbi and M. Y. Osei-Atweneboana	2014	The efficacy of albendazole and levamisole drug combination in individuals with reduced efficacy for single-dose albendazole treatment against hookworm infections	American Journal of Tropical Medicine and Hygiene
B. Gelaye, A. Kumie, N. Aboset, Y. Berhane and M. A. Williams	2014	School-based intervention: evaluating the role of water, latrines and hygiene education on trachoma and intestinal parasitic infections in Ethiopia	Journal of Water Sanitation and Hygiene for Development	10.2166/washdev.2013.060
A. Echazu, P. Vargas, M. Juarez, P. Cajal, R. Cimino, D. Cruz, R. Ruiz, V. Heredia, G. Paredes, L. M. Arias and A. J. Krolewiecki	2014	The impact of community deworming against soil transmitted helminthiases on prevalence, worm burden and morbidity in a high prevalence area of argentinean Gran Chaco	American Journal of Tropical Medicine and Hygiene
A. P. De Moira, C. M. Fitzsimmons, F. M. Jones, S. Wilson, P. Cahen, E. Tukahebwa, H. Mpairwe, J. K. Mwatha, J. M. Bethony, P. S. Skov, N. B. Kabatereine and D. W. Dunne	2014	Suppression of basophil histamine release and other IgE-dependent responses in childhood Schistosoma mansoni/hookworm coinfection	Journal of Infectious Diseases	http://dx.doi.org/10.1093/infdis/jiu234
B. De Gier, M. C. Ponce, M. Perignon, M. Fiorentino, K. Kuong, C. Chamnan, M. Parker, K. Burja, J. Berger, K. Polman and F. Wieringa	2014	Rice fortified with iron and other micronutrients impacts hookworm infection risk in schoolchildren	American Journal of Tropical Medicine and Hygiene
T. Clasen, S. Boisson, P. Routray, B. Torondel, M. Bell, O. Cumming, J. Ensink, M. Freeman, M. Jenkins, M. Odagiri, S. Ray, A. Sinha, M. Suar and W. P. Schmidt	2014	Effectiveness of a rural sanitation programme on diarrhoea, soil-transmitted helminth infection, and child malnutrition in Odisha, India: A cluster-randomised trial	The Lancet Global Health
M. Chachage, L. Podola, P. Clowes, A. Nsojo, A. Bauer, O. Mgaya, D. Kowour, G. Froeschl, L. Maboko, M. Hoelscher, E. Saathoff and C. Geldmacher	2014	Helminth-Associated Systemic Immune Activation and HIV Co-receptor Expression: Response to Albendazole/Praziquantel Treatment	PLoS Neglected Tropical Diseases	http://dx.doi.org/10.1371/journal.pntd.0002755
M. M. Cabada, M. Lopez, E. Arque and A. C. White	2014	Prevalence of soil-transmitted helminths after mass albendazole administration in an indigenous community of the Manu jungle in Peru	Pathogens and Global Health	http://dx.doi.org/10.1179/2047773214Y.0000000142
J. Brown, K. Baisley, B. Kavishe, J. Changalucha, A. Andreasen, P. Mayaud, B. Gumodoka, S. Kapiga, R. Hayes and D. Watson-Jones	2014	Impact of malaria and helminth infections on immunogenicity of the human papillomavirus-16/18 AS04-adjuvanted vaccine in Tanzania	Vaccine	10.1016/j.vaccine.2013.11.061
C. Bird, S. Ame, M. Albonico and Q. Bickle	2014	Do shoes reduce hookworm infection in school-aged children on pemba Island, Zanzibar? A pragmatic trial	Transactions of the Royal Society of Tropical Medicine and Hygiene	http://dx.doi.org/10.1093/trstmh/tru037
P. Behra and K. Goswami	2014	The impact of deworming on child mortality in programmatic conditions	National Medical Journal of India
S. K. Attah, K. Kataliko, M. M. Nigo, M. Kpawor, N. O. Opoku, E. Kanza, D. Bakajika, H. Howard, G. Mambandu, K. Kasonia, M. Vaillant, C. Halleux, P. L. Olliaro and A. C. Kuesel	2014	Effect of a single dose of 8 mg moxidectin or 150 mug/kg ivermectin on intestinal helminths in participants of a clinical trial conducted in Northeast DRC, Liberia and Ghana	American Journal of Tropical Medicine and Hygiene
H. M. Al-Mekhlafi, T. S. Anuar, E. M. Al-Zabedi, M. T. Al-Maktari, M. A. Mahdy, A. Ahmed, A. A. Sallam, W. A. Abdullah, N. Moktar and J. Surin	2014	Does vitamin A supplementation protect schoolchildren from acquiring soil-transmitted helminthiasis? A randomized controlled trial	Parasites & vectors	http://dx.doi.org/10.1186/1756-3305-7-367
A. K. Al-Delaimy, H. M. Al-Mekhlafi, Y. A. L. Lim, N. A. Nasr, H. Sady, W. M. Atroosh and R. Mahmud	2014	Developing and evaluating health education learning package (HELP) to control soil-transmitted helminth infections among Orang Asli children in Malaysia	Parasites and Vectors	http://dx.doi.org/10.1186/1756-3305-7-416
A. A. Adegnika, J. F. Zinsou, S. Issifou, U. Ateba-Ngoa, R. F. Kassa, E. N. Feugap, Y. J. Honkpehedji, J. C. Dejon Agobe, H. M. Kenguele, M. Massinga-Loembe, S. T. Agnandji, B. Mordmuller, M. Ramharter, M. Yazdanbakhsh, P. G. Kremsner and B. Lell	2014	Randomized, controlled, assessor-blind clinical trial to assess the efficacy of single- versus repeated-dose albendazole to treat ascaris lumbricoides, trichuris trichiura, and hookworm infection	Antimicrobial Agents & Chemotherapy	http://dx.doi.org/10.1128/AAC.01317-13
J. L. Zumaquero-Rios, J. Sarracent-Perez, R. Rojas-Garcia, L. Rojas-Rivero, Y. Martinez-Tovilla, M. A. Valero and S. Mas-Coma	2013	Fascioliasis and Intestinal Parasitoses Affecting Schoolchildren in Atlixco, Puebla State, Mexico: Epidemiology and Treatment with Nitazoxanide	PLoS Neglected Tropical Diseases	http://dx.doi.org/10.1371/journal.pntd.0002553
P. Yap, Z. W. Du, F. W. Wu, J. Y. Jiang, R. Chen, X. N. Zhou, J. Hattendorf, J. Utzinger and P. Steinmann	2013	Rapid re-infection with soil-transmitted helminths after triple-dose albendazole treatment of school-aged children in yunnan, people's republic of China	American Journal of Tropical Medicine and Hygiene	http://dx.doi.org/10.4269/ajtmh.13-0009
A. E. Wiria, F. Hamid, L. J. Wammes, M. M. M. Kaisar, L. May, M. A. Prasetyani, S. Wahyuni, Y. Djuardi, I. Ariawan, H. Wibowo, B. Lell, R. Sauerwein, G. T. Brice, I. Sutanto, L. van Lieshout, A. J. M. de Craen, R. van Ree, J. J. Verweij, R. Tsonaka, J. J. Houwing-Duistermaat, A. J. F. Luty, E. Sartono, T. Supali and M. Yazdanbakhsh	2013	The Effect of Three-Monthly Albendazole Treatment on Malarial Parasitemia and Allergy: A Household-Based Cluster-Randomized, Double-Blind, Placebo-Controlled Trial	PLoS ONE	http://dx.doi.org/10.1371/journal.pone.0057899
A. E. Wiria, F. Hamid, L. J. Wammes, M. M. Kaisar, L. May, M. A. Prasetyani, S. Wahyuni, Y. Djuardi, I. Ariawan, H. Wibowo, B. Lell, R. Sauerwein, G. T. Brice, I. Sutanto, L. van Lieshout, A. J. de Craen, R. van Ree, J. J. Verweij, R. Tsonaka, J. J. Houwing-Duistermaat, A. J. Luty, E. Sartono, T. Supali and M. Yazdanbakhsh	2013	The effect of three-monthly albendazole treatment on malarial parasitemia and allergy: a household-based cluster-randomized, double-blind, placebo-controlled trial.[Erratum appears in PLoS One. 2013;8(9). doi:10.1371/annotation/fd262a2e-9dc2-40de-ac18-a46d5b92ce9e]	PLoS ONE [Electronic Resource]	http://dx.doi.org/10.1371/journal.pone.0057899
S. D. Van der Werff, J. W. R. Twisk, M. Wordemann, M. C. Ponce, R. J. Diaz, F. A. Nunez, L. R. Rivero, M. B. Gorbea and K. Polman	2013	Deworming is not a risk factor for the development of atopic diseases: A longitudinal study in Cuban school children	Clinical and Experimental Allergy	http://dx.doi.org/10.1111/cea.12129
M. H. Tee, Y. Y. Lee, N. A. Majid, N. M. Noori and S. Mahendra Raj	2013	Growth reduction among primary schoolchildren with light trichuriasis in Malaysia treated with albendazole	Southeast Asian Journal of Tropical Medicine and Public Health
T. Supali, Y. Djuardi, M. Bradley, R. Noordin, P. Ruckert and P. U. Fischer	2013	Impact of Six Rounds of Mass Drug Administration on Brugian Filariasis and Soil-Transmitted Helminth Infections in Eastern Indonesia	PLoS Neglected Tropical Diseases	http://dx.doi.org/10.1371/journal.pntd.0002586
F. Schar, P. Odermatt, V. Khieu, M. Panning, S. Duong, S. Muth, H. Marti and S. Kramme	2013	Evaluation of real-time PCR for Strongyloides stercoralis and hookworm as diagnostic tool in asymptomatic schoolchildren in Cambodia	Acta Tropica	http://dx.doi.org/10.1016/j.actatropica.2012.12.012
M. Sanza, F. I. Totanes, P. L. Chua and V. Y. B. Jr	2013	Monitoring the impact of a mebendazole mass drug administration initiative for soil-transmitted helminthiasis (STH) control in the Western Visayas Region of the Philippines from 2007 through 2011	Acta Tropica	http://dx.doi.org/10.1016/j.actatropica.2013.03.017
M. B. Qian, P. Yap, Y. C. Yang, H. Liang, Z. H. Jiang, W. Li, J. Utzinger, X. N. Zhou and J. Keiser	2013	Accuracy of the Kato-Katz method and formalin-ether concentration technique for the diagnosis of Clonorchis sinensis, and implication for assessing drug efficacy	Parasites & Vectors	10.1186/1756-3305-6-314
A. Pinot de Moira, F. M. Jones, S. Wilson, E. Tukahebwa, C. M. Fitzsimmons, J. K. Mwatha, J. M. Bethony, N. B. Kabatereine and D. W. Dunne	2013	Effects of treatment on IgE responses against parasite allergen-like proteins and immunity to reinfection in childhood schistosome and hookworm coinfections	Infection & Immunity	http://dx.doi.org/10.1128/IAI.00748-12
B. Ogbondah and K. E. Douglas	2013	Effects on packed cell volume and parasitic worm load from deworming pupils of a public school in Rivers State, Nigeria	Nigerian journal of medicine : journal of the National Association of Resident Doctors of Nigeria
J. Ndibazza, E. L. Webb, S. Lule, H. Mpairwe, M. Akello, G. Oduru, M. Kizza, H. Akurut, L. Muhangi, P. Magnussen, B. Vennervald and A. Elliott	2013	Associations between maternal helminth and malaria infections in pregnancy and clinical malaria in the offspring: A birth cohort in Entebbe, Uganda	Journal of Infectious Diseases	http://dx.doi.org/10.1093/infdis/jit397
K. D. Mwambete, J. Tunzo and M. Justin-Temu	2013	Prevalence and management of helminthiasis among underfives living with HIV/AIDS at Amana Hospital, Tanzania	Journal of the International Association of Providers of AIDS Care	http://dx.doi.org/10.1177/1545109712449865
E. M. O. Muok, E. W. Simiyu, E. A. Ochola, Z. W. Nganga, W. E. Secor, D. M. S. Karanja and P. N. M. Mwinzi	2013	Short report: Association between CD<sup>4+</sup> t-lymphocyte counts and fecal excretion of schistosoma mansoni eggs in patients coinfected with s. mansoni and human immunodeficiency virus before and after initiation of antiretroviral therapy	American Journal of Tropical Medicine and Hygiene	http://dx.doi.org/10.4269/ajtmh.13-0045
A. Mulu, M. Maier and U. G. Liebert	2013	Deworming of intestinal helminths reduces HIV-1 subtype C viremia in chronically co-infected individuals	International Journal of Infectious Diseases	http://dx.doi.org/10.1016/j.ijid.2013.03.022
B. Monse, H. Benzian, E. Naliponguit, V. Belizario, A. Schratz and W. van Palenstein Helderman	2013	The Fit for School Health Outcome Study - a longitudinal survey to assess health impacts of an integrated school health programme in the Philippines	BMC public health	http://dx.doi.org/10.1186/1471-2458-13-256
Z. Mekonnen, S. Meka, M. Ayana, J. Bogers, J. Vercruysse and B. Levecke	2013	Comparison of Individual and Pooled Stool Samples for the Assessment of Soil-Transmitted Helminth Infection Intensity and Drug Efficacy	PLoS Neglected Tropical Diseases	http://dx.doi.org/10.1371/journal.pntd.0002189
Z. Mekonnen, B. Levecke, G. Boulet, J. P. Bogers and J. Vercruysse	2013	Efficacy of different albendazole and mebendazole regimens against heavy-intensity Trichuris trichiura infections in school children, Jimma Town, Ethiopia	Pathogens and Global Health	http://dx.doi.org/10.1179/2047773213Y.0000000092
R. Mejia, Y. Vicuna, N. Broncano, C. Sandoval, M. Vaca, M. Chico, P. J. Cooper and T. B. Nutman	2013	A novel, multi-parallel, real-time polymerase chain reaction approach for eight gastrointestinal parasites provides improved diagnostic capabilities to resource-limited at-risk populations	American Journal of Tropical Medicine and Hygiene	http://dx.doi.org/10.4269/ajtmh.12-0726
D. Kizito, R. Tweyongyere, A. Namatovu, E. L. Webb, L. Muhangi, S. A. Lule, H. Bukenya, S. Cose and A. M. Elliott	2013	Factors affecting the infant antibody response to measles immunisation in Entebbe-Uganda	BMC Public Health	10.1186/1471-2458-13-619
V. Khieu, F. Schar, H. Marti, S. Sayasone, S. Duong, S. Muth and P. Odermatt	2013	Diagnosis, Treatment and Risk Factors of Strongyloides stercoralis in Schoolchildren in Cambodia	PLoS Neglected Tropical Diseases	http://dx.doi.org/10.1371/journal.pntd.0002035
B. Joseph and N. Ramesh	2013	Weekly dose of iron-folate supplementation with vitamin-C in the workplace can prevent anaemia in women employees	Pakistan Journal of Medical Sciences	http://dx.doi.org/10.12669/pjms.291.3016
E. Ivan, N. J. Crowther, E. Mutimura, L. O. Osuwat, S. Janssen and M. P. Grobusch	2013	Helminthic Infections Rates and Malaria in HIV-Infected Pregnant Women on Anti-Retroviral Therapy in Rwanda	PLoS Neglected Tropical Diseases	http://dx.doi.org/10.1371/journal.pntd.0002380
R. Indira and V. Viveka Vardhani	2013	Prevalence of ancylostomiasis in people living in slum area, Philhousepet of Eluru, West Godavari District (Andhra Pradesh)	Journal of Parasitic Diseases	http://dx.doi.org/10.1007/s12639-012-0125-0
D. Humphries, B. T. Simms, D. Davey, J. Otchere, J. Quagraine, S. Terryah, S. Newton, E. Berg, L. M. Harrison, D. Boakye, M. Wilson and M. Cappello	2013	Hookworm infection among school age children in kintampo north municipality, ghana: Nutritional risk factors and response to albendazole treatment	American Journal of Tropical Medicine and Hygiene	http://dx.doi.org/10.4269/ajtmh.12-0605
C. M. Halpenny, C. Paller, K. G. Koski, V. E. Valdes and M. E. Scott	2013	Regional, Household and Individual Factors that Influence Soil Transmitted Helminth Reinfection Dynamics in Preschool Children from Rural Indigenous Panama	PLoS Neglected Tropical Diseases	http://dx.doi.org/10.1371/journal.pntd.0002070
T. W. Gyorkos, M. Maheu-Giroux, B. Blouin, L. Saavedra and M. Casapia	2013	Efficacy of a single dose of albendazole for soil-transmitted helminth infections in school children of a village in Iquitos, Peru	Revista Peruana de Medicina Experimental y Salud Publica
T. W. Gyorkos, M. Maheu-Giroux, B. Blouin and M. Casapia	2013	Impact of health education on soil-transmitted helminth infections in schoolchildren of the Peruvian Amazon: a cluster-randomized controlled trial	PLoS neglected tropical diseases	http://dx.doi.org/10.1371/journal.pntd.0002397
M. C. Freeman, T. Clasen, S. J. Brooker, D. O. Akoko and R. Rheingans	2013	The Impact of a School-Based Hygiene, Water Quality and Sanitation Intervention on Soil-Transmitted Helminth Reinfection: A Cluster-Randomized Trial	American Journal of Tropical Medicine and Hygiene	10.4269/ajtmh.13-0237
E. G. Edelduok, F. N. Eke, N. E. Evelyn, C. I. Atama and J. E. Eyo	2013	Efficacy of a single dose albendazole chemotherapy on human intestinal helminthiasis among school children in selected rural tropical communities	Annals of Tropical Medicine and Public Health	http://dx.doi.org/10.4103/1755-6783.127776
R. Ebenezer, K. Gunawardena, B. Kumarendran, A. Pathmeswaran, M. C. H. Jukes, L. J. Drake and N. de Silva	2013	Cluster-randomised trial of the impact of school-based deworming and iron supplementation on the cognitive abilities of schoolchildren in Sri Lanka's plantation sector	Tropical Medicine and International Health	http://dx.doi.org/10.1111/tmi.12128
R. Dumba, J. B. Kaddu and F. Wabwire-Mangen	2013	Design and implementation of participatory hygiene and sanitation transformation (PHAST) as a strategy to control soil-transmitted helminth infections in Luweero, Uganda	African Health Sciences	http://dx.doi.org/10.4314/ahs.v13i2.44
J. Y. Doua, J. Matangila, P. Lutumba and J. P. Van geertruyden	2013	Intermittent preventive treatment: Efficacy and safety of sulfadoxine-pyrimethamine and sulfadoxine-pyrimethamine plus piperaquine regimens in schoolchildren of the Democratic Republic of Congo: A study protocol for a randomized controlled trial	Trials	http://dx.doi.org/10.1186/1745-6215-14-311
A. Diawara, C. M. Halpenny, T. S. Churcher, C. Mwandawiro, J. Kihara, R. M. Kaplan, T. G. Streit, Y. Idaghdour, M. E. Scott, M. G. Basanez and R. K. Prichard	2013	Association between Response to Albendazole Treatment and beta-Tubulin Genotype Frequencies in Soil-transmitted Helminths	PLoS Neglected Tropical Diseases	http://dx.doi.org/10.1371/journal.pntd.0002247
A. Degarege and B. Erko	2013	Association between intestinal helminth infections and underweight among school children in Tikur Wuha Elementary School, Northwestern Ethiopia	Journal of Infection and Public Health	http://dx.doi.org/10.1016/j.jiph.2012.11.008
A. P. De Moira, F. M. Jones, S. Wilson, E. Tukahebwa, C. M. Fitzsimmons, J. K. Mwatha, J. M. Bethony, N. B. Kabatereine and D. W. Dunnea	2013	Effects of treatment on IgE responses against parasite allergen-like proteins and immunit to reinfection in childhood schistosome and hookworm coinfections	Infection and Immunity	http://dx.doi.org/10.1128/IAI.00748-12
N. A. Davis, K. Z. Giiasov, Z. I. Islamova, L. N. Tuichiev, N. N. Parpieva, V. G. Belotserkovets, Z. B. Dzhuraeva, V. N. Syrov, D. B. Faizullaeva, E. S. Papina, B. N. Baimbetov and S. O. Osipova	2013	[Evaluation of the efficacy of antiparasitic drugs in the treatment of concurrent parasitic diseases in patients with HIV infection and in those with pulmonary tuberculosis]. [Russian]	Meditsinskaia parazitologiia i parazitarnye bolezni
J. T. Coulibaly, Y. K. N'Gbesso, S. Knopp, N. A. N'Guessan, K. D. Silue, G. J. van Dam, E. K. N'Goran and J. Utzinger	2013	Accuracy of Urine Circulating Cathodic Antigen Test for the Diagnosis of Schistosoma mansoni in Preschool-Aged Children before and after Treatment	PLoS Neglected Tropical Diseases	http://dx.doi.org/10.1371/journal.pntd.0002109
P. Cooper, A. W. Walker, J. Reyes, M. Chico, S. J. Salter, M. Vaca and J. Parkhill	2013	Patent Human Infections with the Whipworm, Trichuris trichiura, Are Not Associated with Alterations in the Faecal Microbiota	PLoS ONE	http://dx.doi.org/10.1371/journal.pone.0076573
G. J. Casey, A. Montresor, L. T. Cavalli-Sforza, H. Thu, L. B. Phu, T. T. Tinh, N. T. Tien, T. Q. Phuc and B. A. Biggs	2013	Elimination of Iron Deficiency Anemia and Soil Transmitted Helminth Infection: Evidence from a Fifty-four Month Iron-Folic Acid and De-worming Program	PLoS Neglected Tropical Diseases	http://dx.doi.org/10.1371/journal.pntd.0002146
I. I. Bogoch, J. R. Andrews, B. Speich, J. Utzinger, S. M. Ame, S. M. Ali and J. Keiser	2013	Short report: Mobile phone microscopy for the diagnosis of soil-transmitted helminth infections: A proof-of-concept study	American Journal of Tropical Medicine and Hygiene	http://dx.doi.org/10.4269/ajtmh.12-0742
A. D. Blackwell, M. Martin, H. Kaplan and M. Gurven	2013	Antagonism between two intestinal parasites in humans: the importance of co-infection for infection risk and recovery dynamics	Proceedings	http://dx.doi.org/10.1098/rspb.2013.1671
F. A. Bieri, D. J. Gray, G. M. Williams, G. Raso, Y. S. Li, L. Yuan, Y. He, R. S. Li, F. Y. Guo, S. M. Li and D. P. McManus	2013	Health-education package to prevent worm infections in Chinese schoolchildren	New England Journal of Medicine	http://dx.doi.org/10.1056/NEJMoa1204885
C. Bailey, S. Lopez, A. Camero, C. Taiquiri, Y. Arhuay and D. A. J. Moore	2013	Factors associated with parasitic infection amongst street children in orphanages across Lima, Peru	Pathogens and Global Health	http://dx.doi.org/10.1179/2047773213Y.0000000073
S. Awasthi, R. Peto, S. Read, S. M. Richards, V. Pande and D. Bundy	2013	Population deworming every 6 months with albendazole in 1 million pre-school children in north India: DEVTA, a cluster-randomised trial	The Lancet	http://dx.doi.org/10.1016/S0140-6736%2812%2962126-6
M. B. Arndt, G. John-Stewart, B. A. Richardson, B. Singa, L. Van Lieshout, J. J. Verweij, L. R. Sangare, L. W. Mbogo, J. M. Naulikha and J. L. Walson	2013	Impact of helminth diagnostic test performance on estimation of risk factors and outcomes in HIV-positive adults	PLoS ONE	http://dx.doi.org/10.1371/journal.pone.0081915
M. Albonico, L. Rinaldi, S. Sciascia, M. E. Morgoglione, M. Piemonte, M. P. Maurelli, V. Musella, J. Utzinger, S. M. Ali, S. M. Ame and G. Cringoli	2013	Comparison of three copromicroscopic methods to assess albendazole efficacy against soil-transmitted helminth infections in school-aged children on Pemba Island	Transactions of the Royal Society of Tropical Medicine and Hygiene	http://dx.doi.org/10.1093/trstmh/trt051
A. M. Aguiar-Santos, Z. Medeiros, C. Bonfim, A. C. Rocha, E. Brandao, T. Miranda, P. Oliveira and E. S. C. Sarinho	2013	Epidemiological assessment of neglected diseases in children: lymphatic filariasis and soil-transmitted helminthiasis	Jornal De Pediatria	10.1016/j.jped.2012.11.003
F. A. Abanyie, C. McCracken, P. Kirwan, S. F. Molloy, S. O. Asaolu, C. V. Holland, J. Gutman and T. J. Lamb	2013	Ascaris co-infection does not alter malaria-induced anaemia in a cohort of Nigerian preschool children	Malar J	10.1186/1475-2875-12-1
P. L. Yap, Z. W. Du, R. Chen, L. P. Zhang, F. W. Wu, J. Wang, X. Z. Wang, H. Zhou, X. N. Zhou, J. Utzinger and P. Steinmann	2012	Soil-transmitted helminth infections and physical fitness in school-aged Bulang children in southwest China: results from a cross-sectional survey	Parasites & Vectors	10.1186/1756-3305-5-50
E. L. Webb, J. Kyosiimire-Lugemwa, D. Kizito, P. Nkurunziza, S. Lule, L. Muhangi, M. Muwanga, P. Kaleebu and A. M. Elliott	2012	The effect of anthelmintic treatment during pregnancy on HIV plasma viral load: Results from a randomized, double-blind, placebo-controlled trial in Uganda	Journal of Acquired Immune Deficiency Syndromes	http://dx.doi.org/10.1097/QAI.0b013e3182511e42
J. Walson, B. Singa, L. Sangare, J. Naulikha, B. Piper, B. Richardson, P. A. Otieno, L. W. Mbogo, J. A. Berkley and G. John-Stewart	2012	Empiric deworming to delay HIV disease progression in adults with HIV who are ineligible for initiation of antiretroviral treatment (the HEAT study): A multi-site, randomised trial	The Lancet Infectious Diseases	http://dx.doi.org/10.1016/S1473-3099%2812%2970207-4
H. Verhoef	2012	Comment on: The impact of baseline faecal egg counts on the efficacy of single-dose albendazole against Trichuris trichiura	Transactions of the Royal Society of Tropical Medicine & Hygiene	http://dx.doi.org/10.1016/j.trstmh.2012.03.008
M. Vaca, A. L. Moncayo, C. A. Cosgrove, M. E. Chico, L. R. Castello-Branco, D. J. Lewis and P. J. Cooper	2012	A single dose of oral BCG Moreau fails to boost systemic IFN-gamma responses to tuberculin in children in the rural tropics: Evidence for a barrier to mucosal immunization	Journal of Tropical Medicine	http://dx.doi.org/10.1155/2012/132583
L. G. Tian, J. X. Chen, T. P. Wang, G. J. Cheng, P. Steinmann, F. F. Wang, Y. C. Cai, X. M. Yin, J. Guo, L. Zhou and X. N. Zhou	2012	Co-infection of HIV and intestinal parasites in rural area of China	Parasites and Vectors	http://dx.doi.org/10.1186/1756-3305-5-36
B. Speich, S. M. Ame, S. M. Ali, R. Alles, J. Hattendorf, J. Utzinger, M. Albonico and J. Keiser	2012	Efficacy and safety of nitazoxanide, albendazole, and nitazoxanide-albendazole against trichuris trichiura infection: A randomized controlled trial	PLoS Neglected Tropical Diseases	http://dx.doi.org/10.1371/journal.pntd.0001685
J. C. Sousa-Figueiredo, M. Betson, A. Atuhaire, M. Arinaitwe, A. M. D. Navaratnam, N. B. Kabatereine, Q. Bickle and J. R. Stothard	2012	Performance and Safety of Praziquantel for Treatment of Intestinal Schistosomiasis in Infants and Preschool Children	Plos Neglected Tropical Diseases	10.1371/journal.pntd.0001864
P. A. Soukhathammavong, S. Sayasone, K. Phongluxa, V. Xayaseng, J. Utzinger, P. Vounatsou, C. Hatz, K. Akkhavong, J. Keiser and P. Odermatt	2012	Low efficacy of single-dose albendazole and mebendazole against hookworm and effect on concomitant helminth infection in Lao PDR	PLoS Neglected Tropical Diseases	http://dx.doi.org/10.1371/journal.pntd.0001417
J. Ruxin and J. Negin	2012	Removing the neglect from neglected tropical diseases: The Rwandan experience 2008-2010	Global Public Health	http://dx.doi.org/10.1080/17441692.2012.699535
A. R. A. Rowbotton, O. Verde, L. J. Ache, J. Gonzalez, A. Guerra, V. Sanchez, C. Salas, G. Martinadonna, M. Salazar and H. Hurtado	2012	Evaluation of the efficacy of antihelmintic drugs for the control of Trichuris trichiura and other helminthic diseases in the state of Aragua, Venezuela	Boletin De Malariologia Y Salud Ambiental
N. Raj, P. Subrahmanya, S. R. Ravi Rao, T. S. Mahesh and S. Joshi	2012	A clinical study of Combretum extensum Roxb. W.S.R to its Krimighna effect	International Journal of Research in Ayurveda and Pharmacy
L. Passerini, G. J. Casey, B. A. Biggs, D. T. Cong, L. B. Phu, T. Q. Phuc, M. Carone and A. Montresor	2012	Increased birth weight associated with regular pre-pregnancy deworming and weekly iron-folic acid supplementation for vietnamese women	PLoS Neglected Tropical Diseases	http://dx.doi.org/10.1371/journal.pntd.0001608
J. Ndibazza, H. Mpairwe, E. L. Webb, P. A. Mawa, M. Nampijja, L. Muhangi, M. Kihembo, S. A. Lule, D. Rutebarika, B. Apule, F. Akello, H. Akurut, G. Oduru, P. Naniima, D. Kizito, M. Kizza, R. Kizindo, R. Tweyongere, K. J. Alcock, M. Muwanga and A. M. Elliott	2012	Impact of Anthelminthic Treatment in Pregnancy and Childhood on Immunisations, Infections and Eczema in Childhood: A Randomised Controlled Trial	PLoS ONE	http://dx.doi.org/10.1371/journal.pone.0050325
P. N. M. Mwinzi, S. P. Montgomery, C. O. Owaga, M. Mwanje, E. M. Muok, J. G. Ayisi, K. F. Laserson, E. M. Muchiri, W. E. Secor and D. M. S. Karanja	2012	Integrated community-directed intervention for schistosomiasis and soil transmitted helminths in western Kenya - A pilot study	Parasites and Vectors	http://dx.doi.org/10.1186/1756-3305-5-182
I. N. D. Lubis, S. Pasaribu and C. P. Lubis	2012	Current status of the efficacy and effectiveness of albendazole and mebendazole for the treatment of Ascaris lumbricoides in North-Western Indonesia	Asian Pacific Journal of Tropical Medicine	http://dx.doi.org/10.1016/S1995-7645%2812%2960125-4
L. Lovis, T. K. Mak, K. Phongluxa, P. Aye Soukhathammavong, Y. Vonghachack, J. Keiser, P. Vounatsou, M. Tanner, C. Hatz, J. Utzinger, P. Odermatt and K. Akkhavong	2012	Efficacy of praziquantel against Schistosoma mekongi and Opisthorchis viverrini: A randomized, single-blinded dose-comparison trial	PLoS Neglected Tropical Diseases	http://dx.doi.org/10.1371/journal.pntd.0001726
B. Levecke and J. Vercruysse	2012	Reply to comment on: The impact of baseline faecal egg counts on the efficacy of single-dose albendazole against Trichuris trichiura	Transactions of the Royal Society of Tropical Medicine and Hygiene	http://dx.doi.org/10.1016/j.trstmh.2012.03.009
B. Levecke, Z. Mekonnen, M. Albonico and J. Vercruysse	2012	The impact of baseline faecal egg counts on the efficacy of single-dose albendazole against Trichuris trichiura	Transactions of the Royal Society of Tropical Medicine and Hygiene	http://dx.doi.org/10.1016/j.trstmh.2011.09.007
M. H. Hodges, J. Paye, M. M. Koroma, E. D. Nyorkor, I. Fofonah and Y. Zhang	2012	High level of Schistosoma mansoni infection in pre-school children in Sierra Leone highlights the need in targeting this age group for praziquantel treatment	Acta Tropica	http://dx.doi.org/10.1016/j.actatropica.2012.07.005
M. H. Hodges, N. Dada, A. Warmsley, J. Paye, M. M. Bangura, E. Nyorkor, M. Sonnie and Y. Zhang	2012	Mass drug administration significantly reduces infection of Schistosoma mansoni and hookworm in school children in the national control program in Sierra Leone	BMC Infectious Diseases	http://dx.doi.org/10.1186/1471-2334-12-16
T. W. Gyorkos, N. L. Gilbert, R. Larocque, M. Casapia and A. Montresor	2012	Re-Visiting Trichuris trichiura Intensity Thresholds Based on Anemia during Pregnancy	PLoS Neglected Tropical Diseases	http://dx.doi.org/10.1371/journal.pntd.0001783
A. J. Friedman, S. M. Ali and M. Albonico	2012	Safety of a new chewable formulation of mebendazole for preventive chemotherapy interventions to treat young children in countries with moderate-to-high prevalence of soil transmitted helminth infections	Journal of Tropical Medicine	http://dx.doi.org/10.1155/2012/590463
C. K. Fan, C. W. Liao, S. Y. Lyu, H. Sukati, D. D. Ji, C. M. Cho, J. Y. Jien, Y. C. Huang, P. W. S. Chang, W. T. Chiu, T. Nara, A. Tsubouchi, Y. H. Huang, C. C. Tu, S. J. J. Lan and J. C. J. Chao	2012	Prevalence of intestinal parasitic infections among primary school children in areas devoid of sanitation in northwestern Kingdom of Swaziland, Southern Africa	Pathogens and Global Health	http://dx.doi.org/10.1179/2047773211Y.0000000017
R. Canete, P. Rodrguez, L. Mesa, K. Brito, A. Prior, D. Guilhem and M. R. C. G. Novaes	2012	Albendazole versus metronidazole in the treatment of adult giardiasis: A randomized, double-blind, clinical trial	Current Medical Research and Opinion	http://dx.doi.org/10.1185/03007995.2011.637915
R. M. Bhoite and U. M. Iyer	2012	Sustainable effect of weekly iron Folic Acid Supplementation on growth and haemoglobin status of school children	Current Pediatric Research
M. Betson, J. C. Sousa-Figueiredo, N. B. Kabatereine and J. R. Stothard	2012	Use of fecal occult blood tests as epidemiologic indicators of morbidity associated with intestinal schistosomiasis during preventive chemotherapy in young children	American Journal of Tropical Medicine and Hygiene	http://dx.doi.org/10.4269/ajtmh.2012.12-0059
M. Betson, P. Nejsum, J. Llewellyn-Hughes, C. Griffin, A. Atuhaire, M. Arinaitwe, M. Adriko, A. Ruggiana, G. Turyakira, N. B. Kabatereine and J. R. Stothard	2012	Genetic diversity of Ascaris in southwestern Uganda	Transactions of the Royal Society of Tropical Medicine and Hygiene	http://dx.doi.org/10.1016/j.trstmh.2011.10.011
M. C. F. Almeida, G. S. Lima, L. S. Cardoso, R. P. D. Souza, R. A. Campos, A. A. Cruz, J. P. Figueiredo, R. R. Oliveira, E. M. Carvalho and M. I. Araujo	2012	The effect of antihelminthic treatment on subjects with asthma from an endemic area of schistosomiasis: A randomized, double-blinded, and placebo-controlled trial	Journal of Parasitology Research	http://dx.doi.org/10.1155/2012/296856
M. Albonico, S. M. Ame, J. Vercruysse and B. Levecke	2012	Comparison of the Kato-Katz thick smear and McMaster egg counting techniques for monitoring drug efficacy against soil-transmitted helminths in schoolchildren on Pemba Island, Tanzania	Transactions of the Royal Society of Tropical Medicine and Hygiene	http://dx.doi.org/10.1016/j.trstmh.2011.11.006
A. Ahmed, H. M. Al-Mekhlafi, A. H. Al-Adhroey, I. Ithoi, A. M. Abdulsalam and J. Surin	2012	The nutritional impacts of soil-transmitted helminths infections among Orang Asli schoolchildren in rural Malaysia	Parasites and Vectors	http://dx.doi.org/10.1186/1756-3305-5-119
K. D. Adoubryn, C. G. Kouadio-Yapo, J. Ouhon, N. A. Aka, F. Bintto and A. Assoumou	2012	[Intestinal parasites in children in Biankouma, Ivory Coast (mountaineous western region): efficacy and safety of praziquantel and albendazole]. [French]	Medecine et sante tropicales
E. L. Webb, P. A. Mawa, J. Ndibazza, D. Kizito, A. Namatovu, J. Kyosiimire-Lugemwa, B. Nanteza, M. Nampijja, L. Muhangi, P. W. Woodburn, H. Akurut, H. Mpairwe, M. Akello, N. Lyadda, J. Bukusuba, M. Kihembo, M. Kizza, R. Kizindo, J. Nabulime, C. Ameke, P. B. Namujju, R. Tweyongyere, M. Muwanga, J. A. Whitworth and A. M. Elliott	2011	Effect of single-dose anthelmintic treatment during pregnancy on an infant's response to immunisation and on susceptibility to infectious diseases in infancy: A randomised, double-blind, placebo-controlled trial	The Lancet	http://dx.doi.org/10.1016/S0140-6736%2810%2961457-2
D. Watthanakulpanich, W. Maipanich, S. Pubampen, S. Sa-Nguankiat, S. Pooudouang, Y. Chantaranipapong, N. Homsuwan, Y. Nawa and J. Waikagul	2011	Impact of hookworm deworming on anemia and nutritional status among children in Thailand	Southeast Asian Journal of Tropical Medicine and Public Health
J. Vercruysse, J. M. Behnke, M. Albonico, S. M. Ame, C. Angebault, J. M. Bethony, D. Engels, B. Guillard, N. T. V. Hoa, G. Kang, D. Kattula, A. C. Kotze, J. S. McCarthy, Z. Mekonnen, A. Montresor, M. V. Periago, L. Sumo, L. A. T. Tchuente, D. T. C. Thach, A. Zeynudin and B. Levecke	2011	Assessment of the anthelmintic efficacy of albendazole in school children in seven countries where soil-transmitted helminths are endemic	PLoS Neglected Tropical Diseases	http://dx.doi.org/10.1371/journal.pntd.0000948
D. P. Urassa, L. Nystrom and A. Carlsted	2011	Effectiveness of routine antihelminthic treatment on anaemia in pregnancy in Rufiji District, Tanzania: a cluster randomised controlled trial	East African journal of public health
L. G. Tian, G. J. Cheng, F. F. Wang, J. Guo, Y. C. Cai, T. P. Wang, J. X. Chen and X. N. Zhou	2011	Efficacy of tribendimdine in treatment of hookworm infection. [Chinese]	Chinese Journal of Schistosomiasis Control
M. C. Thigpen, S. J. Filler, P. N. Kazembe, M. E. Parise, A. Macheso, C. H. Campbell, R. D. Newman, R. W. Steketee and M. Hamel	2011	Associations between peripheral Plasmodium falciparum malaria parasitemia, human immunodeficiency virus, and concurrent helminthic infection among pregnant women in Malawi	The American journal of tropical medicine and hygiene
Y. Suputtamongkol, N. Premasathian, K. Bhumimuang, D. Waywa, S. Nilganuwong, E. Karuphong, T. Anekthananon, D. Wanachiwanawin and S. Silpasakorn	2011	Efficacy and safety of single and double doses of ivermectin versus 7-day high dose albendazole for chronic strongyloidiasis	PLoS Neglected Tropical Diseases	http://dx.doi.org/10.1371/journal.pntd.0001044
M. Sufiyan, K. Sabitu and A. Mande	2011	Evaluation of the effectiveness of deworming and participatory hygiene education strategy in controlling anemia among children aged 6-15 years in Gadagau community, Giwa LGA, Kaduna, Nigeria	Annals of African Medicine	http://dx.doi.org/10.4103/1596-3519.76561
P. Steinmann, J. Utzinger, Z. W. Du, J. Y. Jiang, J. X. Chen, J. Hattendorf, H. Zhou and X. N. Zhou	2011	Efficacy of single-dose and triple-dose albendazole and mebendazole against soil-transmitted helminths and taenia spp.: A randomized controlled trial	PLoS ONE	http://dx.doi.org/10.1371/journal.pone.0025003
J. C. Sousa-Figueiredo, M. Day, M. Betson, C. Rowell, A. Wamboko, M. Arinaitwe, F. Kazibwe, N. B. Kabatereine and J. R. Stothard	2011	Field survey for strongyloidiasis in eastern Uganda with observations on efficacy of preventive chemotherapy and co-occurrence of soil-transmitted helminthiasis/intestinal schistosomiasis	Journal of Helminthology	http://dx.doi.org/10.1017/S0022149X10000623
L. S. Peterson, M. Ondiek, D. O. Oludhe, B. A. Naul and S. H. Vermund	2011	Effectiveness of a school-based deworming campaign in rural Kenya	Journal of Tropical Pediatrics	http://dx.doi.org/10.1093/tropej/fmq118
M. R. Odiere, S. Opisa, G. Odhiambo, W. G. Z. O. Jura, J. M. Ayisi, D. M. S. Karanja and P. N. Mwinzi	2011	Geographical distribution of schistosomiasis and soil-transmitted helminths among school children in informal settlements in Kisumu City, Western Kenya	Parasitology	http://dx.doi.org/10.1017/S003118201100059X
T. Newlove, L. H. Guimaraes, D. J. Morgan, L. Alcantara, M. J. Glesby, E. M. Carvalho and P. R. Machado	2011	Antihelminthic therapy and antimony in cutaneous leishmaniasis: A randomized, double-blind, placebo-controlled trial in patients co-infected with helminths and leishmania braziliensis	American Journal of Tropical Medicine and Hygiene	http://dx.doi.org/10.4269/ajtmh.2011.10-0423
H. Namwanje, N. B. Kabatereine and A. Olsen	2011	The acceptability and safety of praziquantel alone and in combination with mebendazole in the treatment of Schistosoma mansoni and soil-transmitted helminthiasis in children aged 1-4 years in Uganda	Parasitology	http://dx.doi.org/10.1017/S0031182011000138
H. Namwanje, N. B. Kabatereine and A. Olsen	2011	Efficacy of single and double doses of albendazole and mebendazole alone and in combination in the treatment of Trichuris trichiura in school-age children in Uganda	Transactions of the Royal Society of Tropical Medicine and Hygiene	http://dx.doi.org/10.1016/j.trstmh.2011.07.009
H. Namwanje, N. Kabatereine and A. Olsen	2011	A randomised controlled clinical trial on the safety of co-administration of albendazole, ivermectin and praziquantel in infected schoolchildren in Uganda	Transactions of the Royal Society of Tropical Medicine and Hygiene	http://dx.doi.org/10.1016/j.trstmh.2010.11.012
I. Muller, J. T. Coulibaly, T. Furst, S. Knopp, J. Hattendorf, S. J. Krauth, K. Stete, A. A. Righetti, D. Glinz, A. K. Yao, U. Puhse, E. K. N'Goran and J. Utzinger	2011	Effect of Schistosomiasis and Soil-Transmitted Helminth Infections on Physical Fitness of School Children in Cote d'Ivoire	Plos Neglected Tropical Diseases	10.1371/journal.pntd.0001239
H. Mpairwe, E. L. Webb, L. Muhangi, J. Ndibazza, D. Akishule, M. Nampijja, S. Ngom-wegi, J. Tumusime, F. M. Jones, C. Fitzsimmons, D. W. Dunne, M. Muwanga, L. C. Rodrigues and A. M. Elliott	2011	Anthelminthic treatment during pregnancy is associated with increased risk of infantile eczema: Randomised-controlled trial results	Pediatric Allergy and Immunology	http://dx.doi.org/10.1111/j.1399-3038.2010.01122.x
J. Monarrez-Espino, C. R. Perez-Espejo, G. Vazquez-Mendoza, A. Balleza-Carreon and R. Caballero-Hoyos	2011	Intervention to prevent intestinal parasitic reinfections among Tarahumara indigenous schoolchildren in northern Mexico	Revista Panamericana de Salud Publica/Pan American Journal of Public Health	http://dx.doi.org/10.1590/S1020-49892011000900002
N. Midzi, S. Mtapuri-Zinyowera, D. Sangweme, N. H. Paul, G. Makware, M. P. Mapingure, K. C. Brouwer, J. Mudzori, G. Hlerema, V. Chadukura, F. Mutapi, N. Kumar and T. Mduluza	2011	Efficacy of integrated school based de-worming and prompt malaria treatment on helminths -Plasmodium falciparum co-infections: A 33 months follow up study	BMC International Health and Human Rights	http://dx.doi.org/10.1186/1472-698X-11-9
B. Matthys, M. Bobieva, G. Karimova, Z. Mengliboeva, V. Jean-Richard, M. Hoimnazarova, M. Kurbonova, L. K. Lohourignon, J. Utzinger and K. Wyss	2011	Prevalence and risk factors of helminths and intestinal protozoa infections among children from primary schools in western Tajikistan	Parasites and Vectors	http://dx.doi.org/10.1186/1756-3305-4-195
B. Levecke, J. M. Behnke, S. S. R. Ajjampur, M. Albonico, S. M. Ame, J. Charlier, S. M. Geiger, N. T. V. Hoa, R. I. K. Ngassam, A. C. Kotze, J. S. McCarthy, A. Montresor, M. V. Periago, S. Roy, L. A. T. Tchuente, D. T. C. Thach and J. Vercruysse	2011	A Comparison of the Sensitivity and Fecal Egg Counts of the McMaster Egg Counting and Kato-Katz Thick Smear Methods for Soil-Transmitted Helminths	Plos Neglected Tropical Diseases	10.1371/journal.pntd.0001201
S. Knopp, B. Speich, J. Hattendorf, L. Rinaldi, K. A. Mohammed, I. S. Khamis, A. S. Mohammed, M. Albonico, D. Rollinson, H. Marti, G. Cringoli and J. Utzinger	2011	Diagnostic accuracy of kato-katz and FLOTAC for assessing anthelmintic drug efficacy	PLoS Neglected Tropical Diseases	http://dx.doi.org/10.1371/journal.pntd.0001036
M. C. Kapulu, M. Simuyandi, S. Sianongo, M. Mutale, M. Katubulushi and P. Kelly	2011	Differential changes in expression of intestinal antimicrobial peptide genes during ascarislumbricoides infection in zambian adults do not respond to helminth eradication	Journal of Infectious Diseases	http://dx.doi.org/10.1093/infdis/jir035
B. Idindili, B. Jullu, J. Hattendorf, F. Mugusi, G. Antelman and M. Tanner	2011	HIV and parasitic co-infections among patients seeking care at health facilities in Tanzania	Tanzania Journal of Health Research	http://dx.doi.org/10.4314/thrb.v13i4.3
D. Humphries, E. Mosites, J. Otchere, W. A. Twum, L. Woo, H. Jones-Sanpei, L. M. Harrison, R. D. Bungiro, B. Benham-Pyle, L. Bimi, D. Edoh, K. Bosompem, M. Wilson and M. Cappello	2011	Epidemiology of hookworm infection in Kintampo North Municipality, Ghana: Patterns of malaria coinfection, anemia, and albendazole treatment failure	American Journal of Tropical Medicine and Hygiene	http://dx.doi.org/10.4269/ajtmh.2011.11-0003
D. Humphries, E. Mosites, J. Otchere, R. Bungiro, H. Jones-Sanpei, L. Harrison, M. Wilson and M. Cappello	2011	In response	American Journal of Tropical Medicine and Hygiene	http://dx.doi.org/10.4269/ajtmh.2011.11-0317b
H. Halwindi, P. Magnussen, S. Siziya, R. Handema, D. W. Meyrowitsch and A. Olsen	2011	Impact of community-directed treatment on soil transmitted helminth infections in children aged 12 to 59 months in Mazabuka District, Zambia	Parasitology	http://dx.doi.org/10.1017/S0031182011000059
T. W. Gyorkos, N. L. Gilbert, R. Larocque and M. Casapia	2011	Trichuris and hookworm infections associated with anaemia during pregnancy. [French]	Tropical Medicine and International Health	http://dx.doi.org/10.1111/j.1365-3156.2011.02727.x
S. M. Geiger, N. D. E. Alexander, R. T. Fujiwara, S. Brooker, B. Cundill, D. J. Diemert, R. Correa-Oliveira and J. M. Bethony	2011	Necator americanus and helminth co-infections: Further down-modulation of hookworm-specific type 1 immune responses	PLoS Neglected Tropical Diseases	http://dx.doi.org/10.1371/journal.pntd.0001280
N. Chesnaye, M. Sinuon, D. Socheat, K. Koporc and E. Mathieu	2011	Treatment coverage survey after a school-based mass distribution of mebendazole: Kampot Province, Cambodia	Acta Tropica	http://dx.doi.org/10.1016/j.actatropica.2010.12.013
A. L. Bustinduy, C. L. Thomas, J. J. Fiutem, I. M. Parraga, P. L. Mungai, E. M. Muchiri, F. Mutuku, U. Kitron and C. H. King	2011	Measuring Fitness of Kenyan Children with Polyparasitic Infections Using the 20-Meter Shuttle Run Test as a Morbidity Metric	Plos Neglected Tropical Diseases	10.1371/journal.pntd.0001213
A. Ahmed, H. M. Al-Mekhlafi, S. H. Choy, I. Ithoi, A. H. Al-Adhroey, A. M. Abdulsalam and J. Surin	2011	The burden of moderate-to-heavy soil-transmitted helminth infections among rural malaysian aborigines: an urgent need for an integrated control programme	Parasites & Vectors	10.1186/1756-3305-4-242
K. Ziegelbauer, P. Steinmann, H. Zhou, Z. W. Du, J. Y. Jiang, T. Furst, T. W. Jia, X. N. Zhou and J. Utzinger	2010	Self-rated quality of life and school performance in relation to helminth infections: Case study from Yunnan, People's Republic of China	Parasites and Vectors	http://dx.doi.org/10.1186/1756-3305-3-61
K. Zevallos, K. C. Vergara, A. Vergara, C. Vidal, H. H. Garcia and C. A. Evans	2010	Tuberculin skin-test reactions are unaffected by the severity of hyperendemic intestinal helminth infections and co-infections	American Journal of Tropical Medicine and Hygiene	http://dx.doi.org/10.4269/ajtmh.2010.10-0073
J. L. Walson, B. T. Stewart, L. Sangare, L. W. Mbogo, P. A. Otieno, B. K. S. Piper, B. A. Richardson and G. John-Stewart	2010	Prevalence and correlates of helminth co-infection in kenyan HIV-1 infected adults	PLoS Neglected Tropical Diseases	http://dx.doi.org/10.1371/journal.pntd.0000644
M. T. N. Silva, V. M. Souza, G. Bragagnoli, T. G. R. Pereira and E. Malagueno	2010	Atopic dermatitis and ascariasis in children aged 2 to 10 years	Jornal de Pediatria	http://dx.doi.org/10.2223/JPED.1962
J. G. Shaw, N. Aggarwal, L. P. Acosta, M. A. Jiz, H. W. Wu, T. Leenstra, H. M. Coutinho, R. M. Olveda, J. D. Kurtis, S. T. McGarvey and J. F. Friedman	2010	Reduction in Hookworm Infection after Praziquantel Treatment among Children and Young Adults in Leyte, the Philippines	American Journal of Tropical Medicine and Hygiene	10.4269/ajtmh.2010.09-0700
C. Roussilhon, P. Brasseur, P. Agnamey, J. L. Perignon and P. Druilhe	2010	Understanding human-Plasmodium falciparum immune interactions uncovers the immunological role of worms	PLoS ONE	http://dx.doi.org/10.1371/journal.pone.0009309
F. Rohner, M. B. Zimmermann, R. J. Amon, P. Vounatsou, A. B. Tschannen, E. K. N'Goran, C. Nindjin, M. C. Cacou, M. D. Te-Bonle, H. Aka, D. E. Sess, J. Utzinger and R. F. Hurrell	2010	In a randomized controlled trial of iron fortification, anthelmintic treatment, and intermittent preventive treatment of malaria for anemia control in Ivorian children, only anthelmintic treatment shows modest benefit	Journal of Nutrition	http://dx.doi.org/10.3945/jn.109.114256
R. J. Quinnell, R. L. Pullan, L. P. Breitling, S. M. Geiger, B. Cundill, R. Correa-Oliveira, S. Brooker and J. M. Bethony	2010	Genetic and household determinants of predisposition to human hookworm infectionin a Brazilian community	Journal of Infectious Diseases	http://dx.doi.org/10.1086/655813
L. Quihui-Cota, G. G. Morales-Figueroa, J. Esparza-Romero, M. E. Valencia, H. Astiazaran-Garcia, R. O. Mendez, B. I. Pacheco-Moreno, D. W. T. Crompton and S. P. Diaz-Camacho	2010	Trichuriasis and low-iron status in schoolchildren from Northwest Mexico	European Journal of Clinical Nutrition	http://dx.doi.org/10.1038/ejcn.2010.146
J. Ndibazza, L. Muhangi, D. Akishule, M. Kiggundu, C. Ameke, J. Oweka, R. Kizindo, T. Duong, I. Kleinschmidt, M. Muwanga and A. M. Elliott	2010	Effects of deworming during pregnancy on maternal and perinatal outcomes in entebbe, Uganda: A randomized controlled Trial	Clinical Infectious Diseases	http://dx.doi.org/10.1086/649924
K. D. Mwambete, M. Justin-Temu and S. Peter	2010	Prevalence and management of intestinal helminthiasis among hiv-infected patients at muhimbili national hospital	Journal of the International Association of Physicians in AIDS Care	http://dx.doi.org/10.1177/1545109710368138
N. Midzi, S. Mtapuri-Zinyowera, M. P. Mapingure, D. Sangweme, M. T. Chirehwa, K. C. Brouwer, J. Mudzori, G. Hlerema, F. Mutapi, N. Kumar and T. Mduluza	2010	Consequences of polyparasitism on anaemia among primary school children in Zimbabwe	Acta Tropica	http://dx.doi.org/10.1016/j.actatropica.2010.02.010
H. D. Mazigo, R. Waihenya, N. J. S. Lwambo, L. L. Mnyone, A. M. Mahande, J. Seni, M. Zinga, A. Kapesa, E. J. Kweka, S. E. Mshana, J. Heukelbach and G. M. Mkoji	2010	Co-infections with Plasmodium falciparum, Schistosoma mansoni and intestinal helminths among schoolchildren in endemic areas of northwestern Tanzania	Parasites and Vectors	http://dx.doi.org/10.1186/1756-3305-3-44
O. Marcellinus, I. John, E. Fredrick, T. Mirabeau and E. Oluwaseun	2010	Intestinal Helminthiasis among HIV-Related Pulmonary Tuberculosis Patients in Abeokuta, Nigeria	Kuwait Medical Journal
R. Kurup and G. S. Hunjan	2010	Epidemiology and control of schistosomiasis and other intestinal parasitic infections among school children in three rural villages of south Saint Lucia	Journal of Vector Borne Diseases
S. Knopp, K. A. Mohammed, B. Speich, J. Hattendorf, I. S. Khamis, A. N. Khamis, J. R. Stothard, D. Rollinson, H. Marti and J. Utzinger	2010	Albendazole and mebendazole administered alone or in combination with ivermectin against Trichuris trichiura: A randomized controlled trial	Clinical Infectious Diseases	http://dx.doi.org/10.1086/657310
P. Kirwan, A. L. Jackson, S. O. Asaolu, S. F. Molloy, T. C. Abiona, M. C. Bruce, L. Ranford-Cartwright, O. N. SM and C. V. Holland	2010	Impact of repeated four-monthly anthelmintic treatment on Plasmodium infection in preschool children: a double-blind placebo-controlled randomized trial	BMC Infectious Diseases	http://dx.doi.org/10.1186/1471-2334-10-277
R. Haque, T. Ahmed, M. A. Wahed, D. Mondal, A. S. Rahman and M. J. Albert	2010	Low-dose beta-carotene supplementation and deworming improve serum vitamin A and beta-carotene concentrations in preschool children of Bangladesh	Journal of health, population, and nutrition
J. Gutman, E. Emukah, N. Okpala, C. Okoro, A. Obasi, E. S. Miri and F. O. Richards Jr	2010	Effects of annual mass treatment with ivermectin for onchocerciasis on the prevalence of intestinal helminths	American Journal of Tropical Medicine and Hygiene	http://dx.doi.org/10.4269/ajtmh.2010.10-0033
D. Glinz, K. D. Silue, S. Knopp, L. K. Lohourignon, K. P. Yao, P. Steinmann, L. Rinaldi, G. Cringoli, E. K. N'Goran and J. Utzinger	2010	Comparing diagnostic accuracy of Kato-Katz, Koga Agar Plate, Ether-Concentration, and FLOTAC for Schistosoma mansoni and Soil-transmitted helminths	PLoS Neglected Tropical Diseases	http://dx.doi.org/10.1371/journal.pntd.0000754
C. Flohr, L. N. Tuyen, R. J. Quinnell, S. Lewis, T. T. Minh, J. Campbell, C. Simmons, G. Telford, A. Brown, T. T. Hien, J. Farrar, H. Williams, D. I. Pritchard and J. Britton	2010	Reduced helminth burden increases allergen skin sensitization but not clinical allergy: A randomized, double-blind, placebo-controlled trial in Vietnam	Clinical and Experimental Allergy	http://dx.doi.org/10.1111/j.1365-2222.2009.03346.x
M. J. Enk, A. C. L. Lima, H. S. Barros, C. L. Massara, P. M. Z. Coelho and V. T. Schall	2010	Factors related to transmission of and infection with Schistosoma mansoni in a village in the South-eastern Region of Brazil	Memorias do Instituto Oswaldo Cruz
P. Endara, M. Vaca, M. E. Chico, S. Erazo, G. Oviedo, I. Quinzo, A. Rodriguez, R. Lovato, A. L. Moncayo, M. L. Barreto, L. C. Rodrigues and P. J. Cooper	2010	Long-term periodic anthelmintic treatments are associated with increased allergen skin reactivity	Clinical and Experimental Allergy	http://dx.doi.org/10.1111/j.1365-2222.2010.03559.x
A. H. A. De Moraes Neto, A. P. M. F. Pereira, M. D. F. L. Alencar, P. R. B. Souza-Junior, R. C. Dias, J. G. Fonseca, C. P. Santos and J. C. A. Almeida	2010	Prevalence of intestinal parasites versus knowledge, attitudes, and practices of inhabitants of low-income communities of Campos dos Goytacazes, Rio de Janeiro State, Brazil	Parasitology Research	http://dx.doi.org/10.1007/s00436-010-1861-7
J. G. Damen, P. Lar, P. Mershak, E. M. Mbaawuga and B. W. Nyary	2010	A comparative study on the prevalence of intestinal helminthes in dewormed and non-dewormed students in a rural area of north-central Nigeria	Laboratory Medicine	http://dx.doi.org/10.1309/LM0FJMG1JOD5KLTG
T. G. A. N. Chandrasena, B. A. D. H. Balasooriya, I. V. B. Imbulpitiya and N. R. De Silva	2010	A survey for intestinal parasites in a psychiatric institution in Sri Lanka	Annals of Tropical Medicine and Parasitology	http://dx.doi.org/10.1179/136485910X12786389891605
G. J. Casey, D. Jolley, T. Q. Phuc, T. T. Tinh, D. H. Tho, A. Montresor and B. A. Biggs	2010	Long-term weekly iron-folic acid and de-worming is associated with stabilised haemoglobin and increasing iron stores in non-pregnant women in Vietnam	PLoS ONE	http://dx.doi.org/10.1371/journal.pone.0015691
C. A. Blish, L. Sangare, B. R. Herrin, B. A. Richardson, G. John-Stewart and J. L. Walson	2010	Changes in plasma cytokines after treatment of ascaris lumbricoides infection in individuals with HIV-1 infection	Journal of Infectious Diseases	http://dx.doi.org/10.1086/652784
C. L. Black, E. M. O. Muok, P. N. M. Mwinzi, J. M. Carter, D. M. S. Karanja, W. E. Secor and D. G. Colley	2010	Increases in levels of schistosome-specific immunoglobulin E and CD23 <sup>+</sup> B cells in a cohort of kenyan children undergoing repeated treatment and reinfection with schistosoma mansoni	Journal of Infectious Diseases	http://dx.doi.org/10.1086/653828
A. A. M. Ahmed, A. A. Afifi, E. M. Malik and I. Adam	2010	Intestinal protozoa and intestinal helminthic infections among schoolchildren in Central Sudan	Asian Pacific Journal of Tropical Medicine	http://dx.doi.org/10.1016/S1995-7645%2810%2960071-5
V. J. Wright, S. M. Ame, H. S. Haji, R. E. Weir, D. Goodman, D. I. Pritchard, M. R. Mohamed, H. J. Haji, J. M. Tielsch, R. J. Stoltzfus and Q. D. Bickle	2009	Early exposure of infants to GI nematodes induces Th2 dominant immune responses which are unaffected by periodic anthelminthic treatment	PLoS neglected tropical diseases
J. L. Watson, G. John-Stewart and B. Richardson	2009	Which helminth coinfections really affect HIV disease progression?	Aids	http://dx.doi.org/10.1097/QAD.0b013e32831fc6a5
V. S. Toigombaeva	2009	Intestinal parasitic diseases in the Batken Region, Kyrgyz Republic. [Russian]	Meditsinskaia parazitologiia i parazitarnye bolezni
J. R. Stothard, D. Rollinson, E. Imison and I. S. Khamis	2009	A spot-check of the efficacies of albendazole or levamisole, against soil-transmitted helminthiases in young Ungujan children, reveals low frequencies of cure	Annals of Tropical Medicine and Parasitology	http://dx.doi.org/10.1179/136485909X398320
A. U. Scherrer, M. K. Sjoberg, A. Allangba, M. Traore, L. K. Lohourignon, A. B. Tschannen, E. K. N'Goran and J. Utzinger	2009	Sequential analysis of helminth egg output in human stool samples following albendazole and praziquantel administration	Acta Tropica	http://dx.doi.org/10.1016/j.actatropica.2008.11.015
J. L. Rosado, M. C. Caamano, Y. A. Montoya, M. de Lourdes Solano, J. I. Santos and K. Z. Long	2009	Interaction of zinc or vitamin A supplementation and specific parasite infections on Mexican infants' growth: a randomized clinical trial	Eur J Clin Nutr
R. P. Parajuli, M. Umezaki and C. Watanabe	2009	Behavioral and nutritional factors and geohelminth infection among two ethnic groups in the Terai region, Nepal	American Journal of Human Biology	http://dx.doi.org/10.1002/ajhb.20825
C. S. Palhano-Silva, A. J. G. Araujo, A. E. P. Lourenco, O. M. P. Bastos, R. V. Santos and C. E. A. Coimbra	2009	INTESTINAL PARASITIC INFECTION IN THE SURUI INDIANS, BRAZILIAN AMAZON	Interciencia
A. Olsen, H. Namwanje, P. Nejsum, A. Roepstorff and S. M. Thamsborg	2009	Albendazole and mebendazole have low efficacy against Trichuris trichiura in school-age children in Kabale District, Uganda	Transactions of the Royal Society of Tropical Medicine and Hygiene	http://dx.doi.org/10.1016/j.trstmh.2008.12.010
P. N. Nguhiu, H. C. Kariuki, J. K. Magambo, G. Kimani, J. K. Mwatha, E. Muchiri, D. W. Dunne, B. J. Vennervald and G. M. Mkoji	2009	Intestinal polyparasitism in a rural Kenyan community	East African medical journal
S. Mihrshahi, G. J. Casey, A. Montresor, T. Q. Phuc, D. T. C. Thach, N. T. Tien and B. A. Biggs	2009	The effectiveness of 4 monthly albendazole treatment in the reduction of soil-transmitted helminth infections in women of reproductive age in Viet Nam	International Journal for Parasitology	http://dx.doi.org/10.1016/j.ijpara.2009.01.013
K. Massa, P. Magnussen, A. Sheshe, R. Ntakamulenga, B. Ndawi and A. Olsen	2009	The combined effect of the Lymphatic Filariasis Elimination Programme and the Schistosomiasis and Soil-transmitted Helminthiasis Control Programme on soil-transmitted helminthiasis in schoolchildren in Tanzania	Transactions of the Royal Society of Tropical Medicine and Hygiene	http://dx.doi.org/10.1016/j.trstmh.2008.07.011
K. Massa, P. Magnussen, A. Sheshe, R. Ntakamulenga, B. Ndawi and A. Olsen	2009	The effect of the community-directed treatment approach versus the school-based treatment approach on the prevalence and intensity of schistosomiasis and soil-transmitted helminthiasis among schoolchildren in Tanzania	Transactions of the Royal Society of Tropical Medicine and Hygiene	http://dx.doi.org/10.1016/j.trstmh.2008.07.009
I. Malhotra, A. Dent, P. Mungai, A. Wamachi, J. H. Ouma, D. L. Narum, E. Muchiri, D. J. Tisch and C. L. King	2009	Can prenatal malaria exposure produce an immune tolerant phenotype?: A prospective birth cohort study in Kenya	PLoS Medicine	http://dx.doi.org/10.1371/journal.pmed.1000116
T. Liabsuetrakul, P. Chaikongkeit, S. Korviwattanagarn, C. Petrueng, S. Chaiya, C. Hanvattanakul, P. Kongkitkul, C. Sinthuuthai, N. Kalong, D. Ongsawang, S. Ungsathapornpon, A. Ameeroh, P. Bavonnarongdet and A. Buadung	2009	Epidemiology and the effect of treatment of soil-transmitted helminthiasis in pregnant women in Southern Thailand	Southeast Asian Journal of Tropical Medicine and Public Health
J. K. Kung'u, V. J. Wright, H. J. Haji, M. Ramsan, D. Goodman, J. M. Tielsch, Q. D. Bickle, J. G. Raynes and R. J. Stoltzfus	2009	Adjusting for the acute phase response is essential to interpret iron status indicators among young Zanzibari children prone to chronic malaria and helminth infections	Journal of Nutrition	http://dx.doi.org/10.3945/jn.108.104026
J. K. Kung'u, D. Goodman, H. J. Haji, M. Ramsan, V. J. Wright, Q. D. Bickle, J. M. Tielsch, J. G. Raynes and R. J. Stoltzfus	2009	Early helminth infections are inversely related to anemia, malnutrition, and malaria and are not associated with inflammation in 6- to 23-month-old Zanzibari children	American Journal of Tropical Medicine and Hygiene	http://dx.doi.org/10.4269/ajtmh.2009.09-0091
P. Kirwan, S. O. Asaolu, S. F. Molloy, T. C. Abiona, A. L. Jackson and C. V. Holland	2009	Patterns of soil-transmitted helminth infection and impact of four-monthly albendazole treatments in preschool children from semi-urban communities in Nigeria: A double-blind placebo-controlled randomised trial	BMC Infectious Diseases	http://dx.doi.org/10.1186/1471-2334-9-20
C. Jiraamonnimit, S. Wongkamchai, J. Boitano, H. Nochot, S. Loymek, S. Chujun and S. Yodmek	2009	A cohort study on anti-filarial IgG4 and its assessment in good and uncertain MDA-compliant subjects in brugian filariasis endemic areas in southern Thailand	Journal of Helminthology	http://dx.doi.org/10.1017/S0022149X09352669
D. M. Hamm, A. Agossou, R. G. Gantin, L. Kocherscheidt, M. Banla, K. Dietz and P. T. Soboslay	2009	Coinfections with Schistosoma haematobium, Necator americanus and Entamoeba histolytica/Entamoeba dispar in children: Chemokine and cytokine responses and changes after antiparasite treatment	Journal of Infectious Diseases	http://dx.doi.org/10.1086/598950
R. Goto, C. G. N. Mascie-Taylor and P. G. Lunn	2009	Impact of anti-Giardia and anthelminthic treatment on infant growth and intestinal permeability in rural Bangladesh: a randomised double-blind controlled study	Transactions of the Royal Society of Tropical Medicine and Hygiene	http://dx.doi.org/10.1016/j.trstmh.2008.07.020
I. Galhardo-Demarchi, S. D. L. Mioranza, J. J. V. Teixeira, M. G. Takizawa, M. O. Melito and L. Mallmann	2009	Pharmacotherapeutic follow-up and adverse effects frequency at use of antiparasitics in health primary attention, Southwest of Parana, Brazil. [Portuguese]	Latin American Journal of Pharmacy
A. Diawara, L. J. Drake, R. R. Suswillo, J. Kihara, D. A. P. Bundy, M. E. Scott, C. Halpenny, J. R. Stothard and R. K. Prichard	2009	Assays to detect beta-tubulin codon 200 polymorphism in Trichuris trichiura and Ascaris lumbricoides	PLoS Neglected Tropical Diseases	http://dx.doi.org/10.1371/journal.pntd.0000397
P. Christian, F. Shahid, A. Rizvi, R. D. W. Klemm and Z. A. Bhutta	2009	Treatment response to standard of care for severe anemia in pregnant women and effect of multivitamins and enhanced antihelminthics	American Journal of Clinical Nutrition	http://dx.doi.org/10.3945/ajcn.2008.26826
J. Y. Chai, E. T. Han, E. H. Shin, W. M. Sohn, T. S. Yong, K. S. Eom, D. Y. Min, J. Y. Um, M. S. Park, E. H. Hoang, B. Phommasack, B. Insisiengmay, S. H. Lee and H. J. Rim	2009	High prevalence of Haplorchis taichui, Phaneropsolus molenkampi, and Other Helminth infections among people in Khammouane province, Lao PDR	Korean Journal of Parasitology	http://dx.doi.org/10.3347/kjp.2009.47.3.243
J. Y. Chai, E. T. Han, E. H. Shin, W. M. Sohn, T. S. Yong, K. S. Eom, D. Y. Min, J. Y. Um, M. S. Park, E. H. Hoang, B. Phommasack, B. Insisiengmay, S. H. Lee and H. J. Rim	2009	High prevalence of Haplorchis taichui, Phaneropsolus molenkampi, and other helminth infections among people in Khammouane province, Lao PDR.[Erratum appears in Korean J Parasitol. 2010 Mar;48(1):93]	Korean Journal of Parasitology	http://dx.doi.org/10.3347/kjp.2009.47.3.243
G. J. Casey, T. Q. Phuc, L. MacGregor, A. Montresor, S. Mihrshahi, T. D. Thach, N. T. Tien and B. A. Biggs	2009	A free weekly iron-folic acid supplementation and regular deworming program is associated with improved hemoglobin and iron status indicators in Vietnamese women	BMC Public Health	http://dx.doi.org/10.1186/1471-2458-9-261
J. Carmona-Fonseca, R. M. U. Penuela and A. M. C. Botero	2009	Intestinal parasitoses in children living in malarious zones of colombia. [Spanish]	Iatreia
Z. Bhutta, R. Klemm, F. Shahid, A. Rizvi, H. R. Jee and P. Christian	2009	Treatment response to iron and folic acid alone is the same as with multivitamins and/or anthelminthics in severely anemic 6- to 24-month-old children	Journal of Nutrition	http://dx.doi.org/10.3945/jn.108.103507
N. Berhe, B. Myrvang and S. G. Gundersen	2009	Gastro-intestinal symptoms associated with intense Schistosoma mansoni infection affect class-attentiveness of schoolchildren in Ethiopia	Acta Tropica	http://dx.doi.org/10.1016/j.actatropica.2009.01.007
C. C. Appleton, T. I. Mosala, J. Levin and A. Olsen	2009	Geohelminth infection and re-infection after chemotherapy among slum-dwelling children in Durban, South Africa	Annals of Tropical Medicine and Parasitology	http://dx.doi.org/10.1179/136485909X398212
J. H. Zhang, S. H. Xiao, Z. X. Wu, D. C. Qiu, S. H. Wang, S. Q. Wang and C. Wang	2008	Tribendimidine enteric coated tablet in treatment of 1,292 cases with intestinal nematode infection--a phase IV clinical trial. [Chinese]	Zhongguo ji sheng chong xue yu ji sheng chong bing za zhi = Chinese journal of parasitology & parasitic diseases
W. P. Yang, L. J. Yang, Y. P. Shen, J. O. Shao and T. Zhang	2008	Efficacy of different chemotherapeutic schemes for hookworm-infected villagers in China	Parasitology	http://dx.doi.org/10.1017/S0031182008005076
L. Y. Wen, X. L. Yan, F. H. Sun, Y. Y. Fang, M. J. Yang and L. J. Lou	2008	A randomized, double-blind, multicenter clinical trial on the efficacy of ivermectin against intestinal nematode infections in China	Acta Tropica	http://dx.doi.org/10.1016/j.actatropica.2008.03.007
S. A. Wani, F. Ahmad, S. A. Zargar, Z. A. Dar, P. A. Dar, H. Tak and B. A. Fomda	2008	Soil-transmitted helminths in relation to hemoglobin status among school children of the Kashmir Valley	Journal of Parasitology	http://dx.doi.org/10.1645/GE-1400R1.1
J. L. Walson, P. A. Otieno, M. Mbuchi, B. A. Richardson, B. Lohman-Payne, S. W. MacHaria, J. Overbaugh, J. Berkley, E. J. Sanders, M. H. Chung and G. C. John-Stewart	2008	Albendazole treatment of HIV-1 and helminth co-infection: A randomized, double-blind, placebo-controlled trial	Aids	http://dx.doi.org/10.1097/QAD.0b013e32830a502e
J. R. Stothard, J. Pleasant, D. Oguttu, M. Adriko, R. Galimaka, A. Ruggiana, F. Kazibwe and N. B. Kabatereine	2008	Strongyloides stercoralis: A field-based survey of mothers and their preschool children using ELISA, Baermann and Koga plate methods reveals low endemicity in western Uganda	Journal of Helminthology	http://dx.doi.org/10.1017/S0022149X08971996
J. R. Stothard, E. Imison, M. D. French, J. C. Sousa-Figueiredo, I. S. Khamis and D. Rollinson	2008	Soil-transmitted helminthiasis among mothers and their pre-school children on Unguja Island, Zanzibar with emphasis upon ascariasis	Parasitology	http://dx.doi.org/10.1017/S0031182008004836
P. Steinmann, X. N. Zhou, Z. W. Du, J. Y. Jiang, S. H. Xiao, Z. X. Wu, H. Zhou and J. Utzinger	2008	Tribendimidine and albendazole for treating soil-transmitted helminths, Strongyloides stercoralis and Taenia spp.: Open-label randomized trial	PLoS Neglected Tropical Diseases	http://dx.doi.org/10.1371/journal.pntd.0000322
R. D. R. Silva and A. M. O. Assis	2008	Association between geohelminth infections and physical growth in schoolchildren	Revista De Nutricao-Brazilian Journal of Nutrition	10.1590/s1415-52732008000400003
H. Z. Ouedraogo, M. Dramaix-Wilmet, A. N. Zeba, P. Hennart and P. Donnen	2008	Effect of iron or multiple micronutrient supplements on the prevalence of anaemia among anaemic young children of a malaria-endemic area: A randomized double-blind trial	Tropical Medicine and International Health	http://dx.doi.org/10.1111/j.1365-3156.2008.02138.x
R. Ndyomugyenyi, N. Kabatereine, A. Olsen and P. Magnussen	2008	Efficacy of ivermectin and albendazole alone and in combination for treatment of soil-transmitted helminths in pregnancy and adverse events: A randomized open label controlled intervention trial in Masindi district, western Uganda	American Journal of Tropical Medicine and Hygiene
K. A. Mohammed, H. J. Haji, A. F. Gabrielli, L. Mubila, G. Biswas, L. Chitsulo, M. H. Bradley, D. Engels, L. Savioli and D. H. Molyneux	2008	Triple co-administration of ivermectin, albendazole and praziquantel in Zanzibar: A safety study	PLoS Neglected Tropical Diseases	http://dx.doi.org/10.1371/journal.pntd.0000171
N. Midzi, D. Sangweme, S. Zinyowera, M. P. Mapingure, K. C. Brouwer, A. Munatsi, F. Mutapi, J. Mudzori, N. Kumar, G. Woelk and T. Mduluza	2008	The burden of polyparasitism among primary schoolchildren in rural and farming areas in Zimbabwe	Transactions of the Royal Society of Tropical Medicine and Hygiene	http://dx.doi.org/10.1016/j.trstmh.2008.05.024
M. Hesham Al-Mekhlafi, J. Surin, A. S. Atiya, W. A. Ariffin, A. K. Mohammed Mahdy and H. Che Abdullah	2008	Pattern and predictors of soil-transmitted helminth reinfection among aboriginal schoolchildren in rural Peninsular Malaysia	Acta Tropica	http://dx.doi.org/10.1016/j.actatropica.2008.05.022
I. Hagel, M. Cabrera, E. Buvat, L. Gutierrez, C. Santaella, R. Borges, B. Infante, M. C. Salas and Y. Barrios	2008	Antibody responses and resistance against ascaris lumbricoides infection among venezuelan rural children: The influence of ethnicity	Journal of Tropical Pediatrics	http://dx.doi.org/10.1093/tropej/fmn032
N. K. Gunawardena, N. D. Amarasekera, A. Pathmeswaran and N. R. de Silva	2008	Effect of repeated mass chemotherapy for filariasis control on soil-transmitted helminth infections in Sri Lanka	The Ceylon medical journal
D. Elias, S. Britton, A. Aseffa, H. Engers and H. Akuffo	2008	Poor immunogenicity of BCG in helminth infected population is associated with increased in vitro TGF-beta production	Vaccine	http://dx.doi.org/10.1016/j.vaccine.2008.04.083
P. J. Cooper, A. L. Moncayo, I. Guadalupe, S. Benitez, M. Vaca, M. Chico and G. E. Griffin	2008	Repeated treatments with albendazole enhance Th2 responses to Ascaris lumbricoides, but not to aeroallergens, in children from rural communities in the tropics	Journal of Infectious Diseases	http://dx.doi.org/10.1086/591945
P. J. Cooper, N. Alexander, A. L. Moncayo, S. M. Benitez, M. E. Chico, M. G. Vaca and G. E. Griffin	2008	Environmental determinants of total IgE among school children living in the rural Tropics: Importance of geohelminth infections and effect of anthelmintic treatment	BMC Immunology	http://dx.doi.org/10.1186/1471-2172-9-33
N. Berhe, B. Myrvang and S. G. Gundersen	2008	Reversibility of schistosomal periportal thickening/fibrosis after praziquantel therapy: A twenty-six month follow-up study in Ethiopia	American Journal of Tropical Medicine and Hygiene
T. P. R. Bachur, J. M. Vale, I. C. B. Coelho, T. R. B. S. de Queiroz and C. de Souza Chaves	2008	Enteric parasitic infections in HIV/AIDS patients before and after the highly active antiretroviral therapy	Brazilian Journal of Infectious Diseases
S. Awasthi, R. Peto, V. K. Pande, R. H. Fletcher, S. Read and D. A. P. Bundy	2008	Effects of deworming on malnourished preschool children in India: An open-labelled, cluster-randomized trial	PLoS Neglected Tropical Diseases	http://dx.doi.org/10.1371/journal.pntd.0000223
H. Zhou, C. Watanabe and R. Ohtsuka	2007	Impacts of dietary intake and helminth infection on diversity in growth among schoolchildren in rural South China: A four-year longitudinal study	American Journal of Human Biology	http://dx.doi.org/10.1002/ajhb.20588
Y. Zhang, A. Koukounari, N. Kabatereine, F. Fleming, F. Kazibwe, E. Tukahebwa, J. R. Stothard, J. P. Webster and A. Fenwick	2007	Parasitological impact of 2-year preventive chemotherapy on schistosomiasis and soil-transmitted helminthiasis in Uganda	BMC Medicine	http://dx.doi.org/10.1186/1741-7015-5-27
S. H. Xiao, Z. X. Wu, J. H. Zhang, S. Q. Wang, S. H. Wang, D. C. Qiu and C. Wang	2007	Clinical observation on 899 children infected with intestinal nematodes and treated with tribendimidine enteric coated tablets. [Chinese]	Zhongguo ji sheng chong xue yu ji sheng chong bing za zhi = Chinese journal of parasitology & parasitic diseases
L. G. Payne, K. G. Koski, E. Ortega-Barria and M. E. Scott	2007	Benefit of vitamin A supplementation on Ascaris reinfection is less evident in stunted children	Journal of Nutrition
E. Michelli, M. Leon, M. De Donato and H. Rodulfo	2007	Antiparasite effect of oxantel/pyrantel pamoate and metronidazol on haematological parameters in school children from"Ascanio Jose Velasquez" School in Cumana, Sucre State, Venezuela. [Spanish]	Salus
K. Z. Long, J. L. Rosado, Y. Montoya, M. de Lourdes Solano, E. Hertzmark, H. L. DuPont and J. I. Santos	2007	Effect of vitamin A and zinc supplementation on gastrointestinal parasitic infections among Mexican children	Pediatrics
H. T. Le, I. D. Brouwer, K. C. Nguyen, J. Burema and F. J. Kok	2007	The effect of iron fortification and de-worming on anaemia and iron status of Vietnamese schoolchildren	British Journal of Nutrition	http://dx.doi.org/10.1017/S0007114507659029
A. Koukounari, A. F. Gabrielli, S. Toure, E. Bosque-Oliva, Y. Zhang, B. Sellin, C. A. Donnelly, A. Fenwick and J. P. Webster	2007	Schistosoma haematobium infection and morbidity before and after large-scale administration of praziquantel in Burkina Faso	Journal of Infectious Diseases	http://dx.doi.org/10.1086/520515
J. H. Kihara, N. Muhoho, D. Njomo, I. K. Mwobobia, K. Josyline, Y. Mitsui, T. Awazawa, T. Amano and C. Mwandawiro	2007	Drug efficacy of praziquantel and albendazole in school children in Mwea Division, Central Province, Kenya	Acta Tropica	http://dx.doi.org/10.1016/j.actatropica.2007.04.017
N. B. Kabatereine, S. Brooker, A. Koukounari, F. Kazibwe, E. M. Tukahebwa, F. M. Fleming, Y. Zhang, J. P. Webster, J. R. Stothardd and A. Fenwick	2007	Impact of a national helminth control programme on infection and morbidity in Ugandan schoolchildren	Bulletin of the World Health Organization	http://dx.doi.org/10.2471/BLT.06.030353
M. C. Hosseinipour, S. Napravnik, G. Joaki, S. Gama, N. Mbeye, B. Banda, F. Martinson, I. Hoffman and M. S. Cohen	2007	HIV and parasitic infection and the effect of treatment among adult outpatients in Malawi	Journal of Infectious Diseases	http://dx.doi.org/10.1086/513274
M. L. Galvan-Ramirez, N. Rivera, M. E. Loeza, X. Avila, J. Acero, R. Troyo and R. Bernal	2007	Nitazoxanide in the treatment of Ascaris lumbricoides in a rural zone of Colima, Mexico	Journal of Helminthology	http://dx.doi.org/10.1017/S0022149X07747466
C. Flohr, L. N. Tuyen, S. Lewis, T. T. Minh, J. Campbell, J. Britton, H. Williams, T. T. Hien, J. Farrar and R. J. Quinnell	2007	Low efficacy of mebendazole against hookworm in Vietnam: Two randomized controlled trials	American Journal of Tropical Medicine and Hygiene
A. A. Cruz, F. Lima, E. Sarinho, G. Ayre, C. Martin, H. Fox and P. J. Cooper	2007	Safety of anti-immunoglobulin E therapy with omalizumab in allergic patients at risk of geohelminth infection	Clinical and Experimental Allergy	http://dx.doi.org/10.1111/j.1365-2222.2007.02650.x
J. D. Cleary, D. Graham, W. B. Lushbaugh, R. L. Nolan and S. W. Chapman	2007	Single low-dose mebendazole administered quarterly for ascaris treatment	American Journal of the Medical Sciences	http://dx.doi.org/10.1097/MAJ.0b013e318065bafb
S. Brooker, A. Jardim-Botelho, R. J. Quinnell, S. M. Geiger, I. R. Caldas, F. Fleming, P. J. Hotez, R. Correa-Oliveira, L. C. Rodrigues and J. M. Bethony	2007	Age-related changes in hookworm infection, anaemia and iron deficiency in an area of high Necator americanus hookworm transmission in south-eastern Brazil	Transactions of the Royal Society of Tropical Medicine and Hygiene	http://dx.doi.org/10.1016/j.trstmh.2006.05.012
J. C. Anosike, I. N. S. Dozie, G. I. Ameh, C. N. Ukaga, B. E. B. Nwoke, C. T. Nzechukwu, O. S. Udujih and D. C. Nwosu	2007	The varied beneficial effects of ivermectin (Mectizan) treatment, as observed within onchocerciasis foci in south-eastern Nigeria	Annals of Tropical Medicine and Parasitology	http://dx.doi.org/10.1179/136485907X229022
M. T. Anantaphruti, S. Nuamtanong, D. Watthanakulpanich, W. Maipanich, S. Pubampen, S. Sanguankiat, T. Kusolsuk, C. Muennoo and J. Waikagul	2007	Responses to albendazole treatment for hookworm infection in ethnic Thai and immigrant in west-central Thailand	Journal of Health Science	http://dx.doi.org/10.1248/jhs.53.443
M. Albonico, P. Mathema, A. Montresor, B. Khakurel, V. Reggi, S. Pandey and L. Savioli	2007	Comparative study of the quality and efficacy of originator and generic albendazole for mass treatment of soil-transmitted nematode infections in Nepal	Transactions of the Royal Society of Tropical Medicine and Hygiene	http://dx.doi.org/10.1016/j.trstmh.2006.09.003
S. Adugna, Y. Kebede, F. Moges and M. Tiruneh	2007	Efficacy of mebendazole and albendazole for Ascaris lumbricoides and hookworm infections in an area with long time exposure for antihelminthes, Northwest Ethiopia	Ethiopian medical journal
J. B. Ziem, A. Olsen, P. Magnussen, J. Horton, N. Spannbrucker, L. Yelifari, K. Nana Biritwum and A. M. Polderman	2006	Annual mass treatment with albendazole might eliminate human oesophagostomiasis from the endemic focus in northern Ghana	Tropical Medicine and International Health	http://dx.doi.org/10.1111/j.1365-3156.2006.01730.x
J. B. Ziem, P. Magnussen, A. Olsen, J. Horton, V. L. L. Asigri and A. M. Polderman	2006	Impact of repeated mass treatment on human Oesophagostomum and hookworm infections in northern Ghana	Tropical Medicine and International Health	http://dx.doi.org/10.1111/j.1365-3156.2006.01729.x
P. Yongyuth, S. Koyadun, N. Jaturabundit, A. Sampuch and A. Bhumiratana	2006	Efficacy of a single-dose treatment with 300 mg diethylcarbamazine and a combination of 400 mg albendazole in reduction of Wuchereria bancrofti antigenemia and concomitant geohelminths in Myanmar Migrants in Southern Thailand	Journal of the Medical Association of Thailand
Z. X. Wu, Y. Y. Fang and Y. S. Liu	2006	Effect of a novel drug--enteric coated tribendimidine in the treatment of intestinal nematode infections. [Chinese]	Zhongguo ji sheng chong xue yu ji sheng chong bing za zhi = Chinese journal of parasitology & parasitic diseases
M. Ulukanligil	2006	The results of a control program carried out on school children for intestinal parasites in Sanliurfa province, Turkey between the years of 2001 and 2005. [Turkish]	Turkiye parazitolojii dergisi / Turkiye Parazitoloji Dernegi = Acta parasitologica Turcica / Turkish Society for Parasitology
M. Ulukanligil	2006	[The results of a control program carried out on school children for intestinal parasites in Sanliurfa province, Turkey between the years of 2001 and 2005]	Turkiye Parazitoloji Dergisi
H. Thi Le, I. D. Brouwer, J. Burema, K. C. Nguyen and F. J. Kok	2006	Efficacy of iron fortification compared to iron supplementation among Vietnamese schoolchildren	Nutrition journal	10.1186/1475-2891-5-32
R. Speare, F. F. Latasi, T. Nelesone, S. Harmen, W. Melrose, D. Durrheim and J. Heukelbach	2006	Prevalence of soil transmitted nematodes on Nukufetau, a remote Pacific island in Tuvalu	BMC Infectious Diseases	http://dx.doi.org/10.1186/1471-2334-6-110
S. Shyale, K. P. R. Chowdary, Y. S. R. Krishnaiah and N. K. Bhat	2006	Pharmacokinetic evaluation and studies on the clinical efficacy of guar gum-based oral drug delivery systems of albendazole and albendazole-beta- cyclodextrin for colon-targeting in human volunteers	Drug Development Research	http://dx.doi.org/10.1002/ddr.20072
R. Rajendran, I. P. Sunish, T. R. Mani, A. Munirathinam, N. Arunachalam, K. Satyanarayana and A. P. Dash	2006	Community-based study to assess the efficacy of DEC plus ALB against DEC alone on bancroftian filarial infection in endemic areas in Tamil Nadu, south India	Tropical Medicine and International Health	http://dx.doi.org/10.1111/j.1365-3156.2006.01625.x
L. Quihui, M. E. Valencia, D. W. Crompton, S. Phillips, P. Hagan, G. Morales and S. P. Diaz-Camacho	2006	Role of the employment status and education of mothers in the prevalence of intestinal parasitic infections in Mexican rural schoolchildren	BMC public health
A. Olsen, J. Nawiri, P. Magnussen, H. Krarup and H. Friis	2006	Failure of twice-weekly iron supplementation to increase blood haemoglobin and serum ferritin concentrations: results of a randomized controlled trial	Ann Trop Med Parasitol
E. Mondadori, A. Ehrhardt, T. Le Anh, D. T. Cong, G. Sepe, N. Van Huyen and A. Montresor	2006	Appreciation of school deworming program by parents in ha giang province (Vietnam)	Southeast Asian Journal of Tropical Medicine and Public Health
N. Malla, B. A. Fomda and M. A. Thokar	2006	Serum cytokine levels in human ascariasis and toxocariasis	Parasitology Research	http://dx.doi.org/10.1007/s00436-005-0081-z
R. Larocque, M. Casapia, E. Gotuzzo, J. D. MacLean, J. C. Soto, E. Rahme and T. W. Gyorkos	2006	A double-blind randomized controlled trial of antenatal mebendazole to reduce low birthweight in a hookworm-endemic area of Peru	Tropical Medicine and International Health	http://dx.doi.org/10.1111/j.1365-3156.2006.01706.x
A. Koukounari, A. Fenwick, S. Whawell, N. B. Kabatereine, F. Kazibwe, E. M. Tukahebwa, J. R. Stothard, C. A. Donnelly and J. P. Webster	2006	Morbidity indicators of Schistosoma mansoni: Relationship between infection and anemia in Ugandan schoolchildren before and after praziquantel and albendazole chemotherapy	American Journal of Tropical Medicine and Hygiene
K. Kongsbak, M. A. Wahed, H. Friis and S. H. Thilsted	2006	Acute-phase protein levels, diarrhoea, Trichuris trichiura and maternal education are predictors of serum retinol: A cross-sectional study of children in a Dhaka slum, Bangladesh	British Journal of Nutrition	http://dx.doi.org/10.1079/BJN20061898
V. Khieu, P. Odermatt, Y. Mel, V. Keluangkhot and M. Strobel	2006	Anaemia in a school of rural Cambodia: Detection, prevalence, and links with intestinal worms and malnutrition. [French]	Bulletin de la Societe de Pathologie Exotique
O. A. Idowu and S. A. Rowland	2006	Oral fecal parasites and personal hygiene of food handlers in Abeokuta, Nigeria	African Health Sciences
T. W. Gyorkos, R. Larocque, M. Casapia and E. Gotuzzo	2006	Lack of risk of adverse birth outcomes after deworming in pregnant women	Pediatric Infectious Disease Journal	http://dx.doi.org/10.1097/01.inf.0000234068.25760.97
M. M. L. Goncalves, M. G. M. Barreto, R. H. S. Peralta, C. Gargioni, T. Goncalves, R. P. Igreja, M. S. Soares and J. M. Peralta	2006	Immunoassays as an auxiliary tool for the serodiagnosis of Schistosoma mansoni infection in individuals with low intensity of egg elimination	Acta Tropica	http://dx.doi.org/10.1016/j.actatropica.2006.09.004
A. F. Gabrielli, S. Toure, B. Sellin, E. Sellin, C. Ky, H. Ouedraogo, M. Yaogho, M. D. Wilson, H. Thompson, S. Sanou and A. Fenwick	2006	A combined school- and community-based campaign targeting all school-age children of Burkina Faso against schistosomiasis and soil-transmitted helminthiasis: Performance, financial costs and implications for sustainability	Acta Tropica	http://dx.doi.org/10.1016/j.actatropica.2006.08.008
S. Freudenthal, B. M. Ahlberg, S. Mtweve, P. Nyindo, G. Poggensee and I. Krantz	2006	School-based prevention of schistosomiasis: Initiating a participatory action research project in northern Tanzania	Acta Tropica	http://dx.doi.org/10.1016/j.actatropica.2006.09.013
A. Ehrhardt, T. L. Anh, D. T. Cong and A. Montresor	2006	Evaluation of coverage of deworming interventions in Vietnam	Southeast Asian Journal of Tropical Medicine and Public Health
G. Culha and N. Duran	2006	The relationship between Enterobius vermicularis infection and nocturnal enuresis	European Journal of General Medicine
P. J. Cooper, M. E. Chico, M. G. Vaca, A. L. Moncayo, J. M. Bland, E. Mafla, F. Sanchez, L. C. Rodrigues, D. P. Strachan and G. E. Griffin	2006	Effect of albendazole treatments on the prevalence of atopy in children living in communities endemic for geohelminth parasites: a cluster-randomised trial	Lancet	http://dx.doi.org/10.1016/S0140-6736%2806%2968697-2
P. J. Cooper, M. E. Chico, M. G. Vaca, A. L. Moncayo, J. M. Bland, E. Mafla, F. Sanchez, L. C. Rodrigues, D. P. Strachan and G. E. Griffin	2006	Effect of albendazole treatments on the prevalence of atopy in children living in communities endemic for geohelminth parasites: a cluster-randomised trial.[see comment]	Lancet
M. Casapia, S. A. Joseph, C. Nunez, E. Rahme and T. W. Gyorkos	2006	Parasite risk factors for stunting in grade 5 students in a community of extreme poverty in Peru	International Journal for Parasitology	10.1016/j.ijpara.2006.03.004
M. Brown, G. Miiro, P. Nkurunziza, C. Watera, M. A. Quigley, D. W. Dunne, J. A. G. Whitworth and A. M. Elliott	2006	Schistosoma mansoni, nematode infections, and progression to active tuberculosis among HIV-1-infected Ugandans	American Journal of Tropical Medicine and Hygiene
M. N. Boia, F. A. Carvalho-Costa, F. C. Sodre, W. A. Eyer-Silva, C. C. Lamas, M. R. Lyra, V. L. Pinto Jr, J. P. Cantalice Filho, A. L. L. Oliveira, L. M. A. Carvalho, J. B. Gross, A. L. S. Souza, T. I. De Moraes, E. H. Bermudez-Aza, E. B. Martins and J. R. Coura	2006	Mass treatment for intestinal helminthiasis control in an Amazonian endemic area in Brazil	Revista do Instituto de Medicina Tropical de Sao Paulo
H. Alderman, J. Konde-Lule, I. Sebuliba, D. Bundy and A. Hall	2006	Effect on weight gain of routinely giving albendazole to preschool children during child health days in Uganda: cluster randomised controlled trial	BMJ
J. W. Albright and J. Basaric-Keys	2006	Instruction in behavior modification can significantly alter soil-transmitted helminth (STH) re-infection following therapeutic de-worming	Southeast Asian Journal of Tropical Medicine and Public Health
A. Ajanga, N. J. S. Lwambo, L. Blair, U. Nyandindi, A. Fenwick and S. Brooker	2006	Schistosoma mansoni in pregnancy and associations with anaemia in northwest Tanzania	Transactions of the Royal Society of Tropical Medicine and Hygiene	http://dx.doi.org/10.1016/j.trstmh.2005.06.024
V. J. Adams, M. B. Markus, Z. L. Kwitshana, M. A. Dhansay, L. van der Merwe, G. Walzl and J. E. Fincham	2006	Recall of intestinal helminthiasis by HIV-infected South Africans and avoidance of possible misinterpretation of egg excretion in worm/HIV co-infection analyses	BMC Infectious Diseases	http://dx.doi.org/10.1186/1471-2334-6-88
H. Zhou, R. Ohtsuka, Y. He, L. Yuan, T. Yamauchi and A. C. Sleigh	2005	Impact of parasitic infections and dietary intake on child growth in the schistosomiasis-endemic dongting lake Region, China	American Journal of Tropical Medicine and Hygiene
J. Waikagul, D. Watthanakulpanich, C. Muennoo, W. Maipanich, S. Sa-Nguankiat and S. Phubampen	2005	Efficacy of benzimidazole carbamate on an intestinal fluke co-infected with nematodes	Journal of the Medical Association of Thailand
D. Sur, D. R. Saha, B. Manna, K. Rajendran and S. K. Bhattacharya	2005	Periodic deworming with albendazole and its impact on growth status and diarrhoeal incidence among children in an urban slum of India	Transactions of the Royal Society of Tropical Medicine and Hygiene	http://dx.doi.org/10.1016/j.trstmh.2004.08.005
M. Sinuon, R. Tsuyuoka, D. Socheat, A. Montresor and K. Palmer	2005	Financial costs of deworming children in all primary schools in Cambodia	Transactions of the Royal Society of Tropical Medicine & Hygiene
A. E. Shapiro, E. M. Tukahebwa, J. Kasten, S. E. Clarke, P. Magnussen, A. Olsen, N. B. Kabatereine, R. Ndyomugyenyi and S. Brooker	2005	Epidemiology of helminth infections and their relationship to clinical malaria in southwest Uganda	Transactions of the Royal Society of Tropical Medicine and Hygiene	http://dx.doi.org/10.1016/j.trstmh.2004.02.006
P. K. Sahoo, A. K. Satapathy, E. Michael and B. Ravindran	2005	Concomitant parasitism: bancroftian filariasis and intestinal helminths and response to albendazole	American Journal of Tropical Medicine & Hygiene
A. Ruiz-Saez, L. N. Sifontes, R. Feijoo, G. Certad, A. Arenas-Pinto, L. Pocaterra, G. Ferrara, R. Gimenez, O. Torres, C. Goldstein and N. Bosch	2005	Platelet dysfunction-eosinophilia syndrome in parasitized Venezuelan children	American Journal of Tropical Medicine and Hygiene
T. Oqueka, T. Supali, I. S. Ismid, Purnomo, P. Ruckert, M. Bradley and P. Fischer	2005	Impact of two rounds of mass drug administration using diethylcarbamazine combined with albendazole on the prevalence of Brugia timori and of intestinal helminths on Alor Island, Indonesia	Filaria Journal	http://dx.doi.org/10.1186/1475-2883-4-5
K. Modjarrad, I. Zulu, D. T. Redden, L. Njobvu, H. C. Lane, Z. Bentwich and S. H. Vermund	2005	Treatment of intestinal helminths does not reduce plasma concentrations of HIV-1 RNA in coinfected Zambian adults	Journal of Infectious Diseases	http://dx.doi.org/10.1086/444543
A. I. Luoba, P. W. Geissler, B. Estambale, J. H. Ouma, D. Alusala, R. Ayah, D. Mwaniki, P. Magnussen and H. Friis	2005	Earth-eating and reinfection with intestinal helminths among pregnant and lactating women in western Kenya	Tropical Medicine and International Health	http://dx.doi.org/10.1111/j.1365-3156.2004.01380.x
P. Longfils, U. K. Heang, H. Soeng and M. Sinuon	2005	Weekly iron and folic acid supplementation as a tool to reduce anemia among primary school children in Cambodia	Nutrition reviews
A. C. Kotze, G. T. Coleman, A. Mai and J. S. McCarthy	2005	Field evaluation of anthelmintic drug sensitivity using in vitro egg hatch and larval motility assays with Necator americanus recovered from human clinical isolates	International Journal for Parasitology
N. B. Kabatereine, E. M. Tukahebwa, F. Kazibwe, J. M. Twa-Twa, J. F. Z. Barenzi, S. Zaramba, J. R. Stothard, A. Fenwick and S. Brooker	2005	Short communication: Soil-transmitted helminthiasis in Uganda: Epidemiology and cost of control	Tropical Medicine and International Health	http://dx.doi.org/10.1111/j.1365-3156.2005.01509.x
G. S. A. Gunawardena, N. D. Karunaweera and M. M. Ismail	2005	Effects of climatic, socio-economic and behavioural factors on the transmission of hookworm (Necator americanus) on two low-country plantations in Sri Lanka	Annals of Tropical Medicine and Parasitology	http://dx.doi.org/10.1179/136485905X51436
L. M. Fox, B. W. Furness, J. K. Haser, D. Desire, J. M. Brissau, M. D. Milord, J. Lafontant, P. J. Lammie and M. J. Beach	2005	Tolerance and efficacy of combined diethylcarbamazine and albendazole for treatment of Wuchereria bancrofti and intestinal helminth infections in Haitian children	American Journal of Tropical Medicine and Hygiene
H. Faulkner, J. Turner, J. Behnke, J. Kamgno, M. C. Rowlinson, J. E. Bradley and M. Boussinesq	2005	Associations between filarial and gastrointestinal nematodes	Transactions of the Royal Society of Tropical Medicine and Hygiene	http://dx.doi.org/10.1016/j.trstmh.2004.05.006
J. H. J. Ensink, W. van der Hoek, M. Mukhtar, Z. Tahir and F. P. Amerasinghe	2005	High risk of hookworm infection among wastewater farmers in Pakistan	Transactions of the Royal Society of Tropical Medicine and Hygiene	http://dx.doi.org/10.1016/j.trstmh.2005.01.005
A. M. Elliott, P. B. Namujju, P. A. Mawa, M. A. Quigley, M. Nampijja, P. M. Nkurunziza, J. T. Belisle, M. Muwanga and J. A. Whitworth	2005	A randomised controlled trial of the effects of albendazole in pregnancy on maternal responses to mycobacterial antigens and infant responses to Bacille Calmette-Guérin (BCG) immunisation [ISRCTN32849447]	BMC infectious diseases	10.1186/1471-2334-5-115
A. M. Elliott, H. Mpairwe, M. A. Quigley, M. Nampijja, L. Muhangi, J. Oweka-Onyee, M. Muwanga, J. Ndibazza and J. A. Whitworth	2005	Helminth infection during pregnancy and development of infantile eczema	JAMA
O. A. Egwunyenga and D. P. Ataikiru	2005	Soil-transmitted helminthiasis among school age children in Ethiope East Local Government Area, Delta State, Nigeria	African Journal of Biotechnology
R. A. M. Dhonukshe-Rutten, M. Vossenaar, C. E. West, K. Schumann, J. Bulux and N. W. Solomons	2005	Day-to-day variations in iron, zinc and copper in breast milk of Guatemalan mothers	Journal of Pediatric Gastroenterology and Nutrition	http://dx.doi.org/10.1097/00005176-200502000-00009
G. Champetier De Ribes, M. Fline, A. M. Desormeaux, E. Eyma, P. Montagut, C. Champagne, J. Pierre, J. W. Pape and C. P. Raccurt	2005	Intestinal helminthiasis in school children in Haiti in 2002. [French]	Bulletin de la Societe de Pathologie Exotique
P. Breet, H. S. Kruger, J. C. Jerling and W. Oosthuizen	2005	Actions of black tea and Rooibos on iron status of primary school children	Nutrition Research	http://dx.doi.org/10.1016/j.nutres.2005.08.010
H. M. S. Al-Mekhlafi, M. Azlin, U. N. Aini, A. Shaik, A. Sa'iah, M. S. Fatmah, M. G. Ismail, F. Ahmad, M. Y. Aisah, A. R. Rozlida and M. Norhayati	2005	Protein-energy malnutrition and soil-transmitted helminthiases among Orang Asli children in Selangor, Malaysia	Asia Pacific Journal of Clinical Nutrition
V. J. Adams, M. B. Markus, J. F. A. Adams, E. Jordaan, B. Curtis, M. A. Dhansay, C. C. Obihara and J. E. Fincham	2005	Paradoxical helminthiasis and giardiasis in Cape Town, South Africa: Epidemiology and control	African Health Sciences
J. B. Ziem, I. M. J. Kettenis, A. Bayita, E. A. T. Brienen, S. Dittoh, J. Horton, A. Olsen, P. Magnussen and A. M. Polderman	2004	The short-term impact of albendazole treatment on Oesophagostomum bifurcum and hookworm infections in northern Ghana	Annals of Tropical Medicine and Parasitology	http://dx.doi.org/10.1179/000349804225003370
L. C. Zani, T. C. Favre, O. S. Pieri and C. S. Barbosa	2004	Impact of antihelminthic treatment on infection by Ascaris lumbricoides, Trichuris trichiura and hookworms in Covas, a rural community of Pernambuco, Brazil	Revista do Instituto de Medicina Tropical de Sao Paulo
A. M. J. Van Den Biggelaar, L. C. Rodrigues, R. Van Ree, J. S. Van Der Zee, Y. C. M. Hoeksma-Kruize, J. H. M. Souverijn, M. A. Missinou, S. Borrmann, P. G. Kremsner and M. Yazdanbakhsh	2004	Long-term treatment of intestinal helminths increases mite skin-test reactivity in Gabonese schoolchildren	Journal of Infectious Diseases	http://dx.doi.org/10.1086/381767
S. A. Tanumihardjo, D. Permaesih and A. Muhilal	2004	Vitamin A status and hemoglobin concentrations are improved in Indonesian children with vitamin A and deworming interventions	European Journal of Clinical Nutrition	http://dx.doi.org/10.1038/sj.ejcn.1601953
R. J. Stoltzfus, H. M. Chway, A. Montresor, J. M. Tielsch, J. K. Jape, M. Albonico and L. Savioli	2004	Low Dose Daily Iron Supplementation Improves Iron Status and Appetite but Not Anemia, whereas Quarterly Anthelminthic Treatment Improves Growth, Appetite and Anemia in Zanzibari Preschool Children	Journal of Nutrition
E. Saathoff, A. Olsen, P. Magnussen, J. D. Kvalsvig, W. Becker and C. C. Appleton	2004	Patterns of Schistosoma haematobium infection, impact of praziquantel treatment and re-infection after treatment in a cohort of schoolchildren from rural KwaZulu-Natal/South Africa	Bmc Infectious Diseases	10.1186/1471-2334-4-40
E. Saathoff, A. Olsen, J. D. Kvalsvig and C. C. Appleton	2004	Patterns of geohelminth infection, impact of albendazole treatment and re-infection after treatment in schoolchildren from rural KwaZulu-Natal/South-Africa	BMC Infectious Diseases	http://dx.doi.org/10.1186/1471-2334-4-27
G. Raso, A. Luginbuhl, C. A. Adjoua, N. T. Tian-Bi, K. D. Silue, B. Matthys, P. Vounatsou, Y. Wang, M. E. Dumas, E. Holmes, B. H. Singer, M. Tanner, E. K. N'Goran and J. Utrzinger	2004	Multiple parasite infections and their relationship to self-reported morbidity in a community of rural Cote d'Ivoire	International Journal of Epidemiology	http://dx.doi.org/10.1093/ije/dyh241
J. C. Patel and Y. V. Sastikar	2004	Effect of udad dal and iron syrup on growth and hemoglobin level in rural school children [3]	Indian Journal of Medical Sciences
S. K. Park, D. H. Kim, Y. K. Deung, H. J. Kim, E. J. Yang, S. J. Lim, Y. S. Ryang, D. Jin and K. J. Lee	2004	Status of intestinal parasite infections among children in Bat Dambang, Cambodia	The Korean journal of parasitology
J. L. Olivares, R. Fernandez, J. Fleta, M. Y. Ruiz, A. Clavel and L. A. Moreno	2004	Iron deficiency in children with Giardia lamblia and Enterobius vermicularis	Nutrition Research	http://dx.doi.org/10.1016/j.nutres.2003.09.003
K. Narain, G. K. Medhi, S. K. Rajguru and J. Mahanta	2004	Cure and reinfection patterns of geohelminthic infections after treatment in communities inhabiting the tropical rainforest of Assam, India	Southeast Asian Journal of Tropical Medicine and Public Health
F. B. Morrone, J. A. Carneiro, C. Dos Reis, C. M. Cardozo, C. Ubal and G. A. De Carli	2004	Study of enteroparasites infection frequency and chemotherapeutic agents used in pediatric patients in a community living in Porto Alegre, RS, Brazil	Revista do Instituto de Medicina Tropical de Sao Paulo
A. Montresor, T. T. Zin, E. Padmasiri, H. Allen and L. Savioli	2004	Soil-transmitted helminthiasis in Myanmar and approximate costs for countrywide control	Tropical Medicine and International Health	http://dx.doi.org/10.1111/j.1365-3156.2004.01297.x
E. Miguel and M. Kremer	2004	Worms: Identifying impacts on education and health in the presence of treatment externalities	Econometrica	10.1111/j.1468-0262.2004.00481.x
T. R. Mani, R. Rajendran, I. P. Sunish, A. Munirathinam, N. Arunachalam, K. Satyanarayana and A. P. Dash	2004	Effectiveness of two annual, single-dose mass drug administrations of diethylcarbamazine alone or in combination with albendazole on soil-transmitted helminthiasis in filariasis elimination programme	Tropical Medicine and International Health	http://dx.doi.org/10.1111/j.1365-3156.2004.01298.x
S. Loymek, S. Wongkamchai, T. Kob-asa, W. Choochote, N. Monkong, P. Chitnabut, J. Onrochanakul, S. Suvutho and B. Sermsart	2004	Impact of a filariasis control program on intestinal helminthic infections; a pilot study in Narathiwat Province, Thailand	Southeast Asian Journal of Tropical Medicine and Public Health
M. Legesse, B. Erko and G. Medhin	2004	Comparative efficacy of albendazole and three brands of mebendazole in the treatment of ascariasis and trichuriasis	East African medical journal
J. A. Jackson, J. D. Turner, L. Rentoul, H. Faulkner, J. M. Behnke, M. Hoyle, R. K. Grencis, K. J. Else, J. Kamgno, J. E. Bradley and M. Boussinesq	2004	Cytokine response profiles predict species-specific infection patterns in human GI nematodes	International Journal for Parasitology	http://dx.doi.org/10.1016/j.ijpara.2004.07.009
J. Heukelbach, B. Winter, T. Wilcke, M. Muehlen, S. Albrecht, F. A. Sales De Oliveira, L. R. Sansigolo Kerr-Pontes, O. Liesenfeld and H. Feldmeier	2004	Selective mass treatment with ivermectin to control intestinal helminthiases and parasitic skin diseases in a severely affected population	Bulletin of the World Health Organization
J. Heukelbach, T. Wilcke, B. Winter, F. A. Sales De Oliveira, R. C. Saboia Moura, G. Harms, O. Liesenfeld and H. Feldmeier	2004	Efficacy of ivermectin in a patient population concomitantly infected with intestinal helminths and ectoparasites	Arzneimittel-Forschung/Drug Research
G. S. A. Gunawardena, N. D. Karunaweera and M. M. Ismail	2004	Wet-days: Are they better indicators of Ascaris infection levels?	Journal of Helminthology	http://dx.doi.org/10.1079/JOH2004252
S. M. Geiger, C. L. Massara, J. Bethony, P. T. Soboslay and R. Correa-Oliveira	2004	Cellular responses and cytokine production in post-treatment hookworm patients from an endemic area in Brazil	Clinical and Experimental Immunology	http://dx.doi.org/10.1111/j.1365-2249.2004.02449.x
M. B. De Rochars, A. N. Direny, J. M. Roberts, D. G. Addiss, J. Radday, M. J. Beach, T. G. Streit, D. Dardith, J. G. Lafontant and P. J. Lammie	2004	Community-wide reduction in prevalence and intensity of intestinal helminths as a collateral benefit of lymphatic filariasis elimination programs	American Journal of Tropical Medicine and Hygiene
P. Christian, S. K. Khatry and P. K. P. West Jr	2004	Antenatal anthelmintic treatment, birthweight, and infant survival in rural Nepal	Lancet	http://dx.doi.org/10.1016/S0140-6736%2804%2917023-2
M. Brown, M. Kizza, C. Watera, M. A. Quigley, S. Rowland, P. Hughes, J. A. G. Whitworth and A. M. Elliott	2004	Helminth infection is not associated with faster progression of HIV disease in coinfected adults in Uganda	Journal of Infectious Diseases	http://dx.doi.org/10.1086/425042
U. Belkind-Valdovinos, J. Belkind-Gerson, D. Sanchez-Francia, M. M. Espinoza-Ruiz and E. Lazcano-Ponce	2004	Nitazoxanide vs albendazole against intestinal parasites in a single dose and for three days. [Spanish]	Salud Publica de Mexico
R. Ali, M. Cranfield, L. Gaffikin, T. Mudakikwa, L. Ngeruka and C. Whittier	2004	Occupational health and gorilla conservation in Rwanda	International Journal of Occupational and Environmental Health
O. M. Agbolade, D. O. Akinboye and A. Awolaja	2004	Intestinal helminthiasis and urinary schistosomiasis in some villages of Ijebu North, Ogun State, Nigeria	African Journal of Biotechnology
S. S. O. Agbaya, W. Yavo, E. I. H. Menan, M. A. Attey, L. P. Kouadio and M. Kone	2004	Intestinal helminthiasis among school children: Preliminary results of a prospective study in Agboville in Southern Cote d'Ivoire. [French]	Cahiers Sante
V. J. Adams, C. J. Lombard, M. A. Dhansay, M. B. Markus and J. E. Fincham	2004	Efficacy of albendazole against the whipworm Trichuris trichiura - A randomised, controlled trial	South African Medical Journal
Z. H. Zhu, J. H. Ying and Z. Q. Xu	2003	Observation of the anthelmintic effect on soil-transmitted helmninth infection. [Chinese]	Zhongguo ji sheng chong xue yu ji sheng chong bing za zhi = Chinese journal of parasitology & parasitic diseases
W. P. Yang, J. O. Shao and Y. J. Chen	2003	Effect of chemotherapeutic regimens on soil-transmitted nematode infections in areas with low endemicity. [Chinese]	Zhongguo ji sheng chong xue yu ji sheng chong bing za zhi = Chinese journal of parasitology & parasitic diseases
L. Y. Wen, S. W. Li, L. J. Wu, J. S. Yang, X. L. Yan, M. J. Yang, L. J. Lou, F. C. Zhan, X. Y. Wang, T. R. Li, J. Q. Shao, J. C. Zheng and M. H. Fu	2003	Clinical observation on the efficacy of ivermectin in the treatment of intestinal nematode infections. [Chinese]	Zhongguo ji sheng chong xue yu ji sheng chong bing za zhi = Chinese journal of parasitology & parasitic diseases
P. Verle, A. Kongs, N. V. De, N. Q. Thieu, K. Depraetere, H. T. Kim and P. Dorny	2003	Prevalence of intestinal parasitic infections in northern Vietnam	Tropical Medicine and International Health	http://dx.doi.org/10.1046/j.1365-3156.2003.01123.x
L. A. Tchuem Tchuente, J. M. Behnke, F. S. Gilbert, V. R. Southgate and J. Vercruysse	2003	Polyparasitism with Schistosoma haematobium and soil-transmitted helminth infections among school children in Loum, Cameroon	Tropical Medicine and International Health	http://dx.doi.org/10.1046/j.1360-2276.2003.01120.x
N. J. Taranto, S. P. Cajal, M. C. De Marzi, M. M. Fernandez, F. M. Frank, A. M. Bru, M. C. Minvielle, J. A. Basualdo and E. L. Malchiodi	2003	Clinical status and parasitic infection in a Wichi Aboriginal community in Salta, Argentina	Transactions of the Royal Society of Tropical Medicine and Hygiene	http://dx.doi.org/10.1016/S0035-9203%2803%2980026-3
C. Sirivichayakul, C. Pojjaroen-Anant, P. Wisetsing, R. Praevanit, P. Chanthavanich and K. Limkittikul	2003	The effectiveness of 3, 5 or 7 days of albendazole for the treatment of Trichuris trichiura infection	Annals of Tropical Medicine and Parasitology	http://dx.doi.org/10.1179/000349803225002480
M. Sinuon, M. T. Anantaphruti and D. Socheat	2003	Intestinal helminthic infections in schoolchildren in Cambodia	Southeast Asian Journal of Tropical Medicine and Public Health
R. Rajendran, T. R. Mani, A. Munirathinam, I. P. Sunish, S. M. Abdullah, D. J. Augustin and K. Satyanarayana	2003	Sustainability of soil-transmitted helminth control following a single-dose co-administration of albendazole and diethylcarbamazine	Transactions of the Royal Society of Tropical Medicine and Hygiene	http://dx.doi.org/10.1016/S0035-9203%2803%2990168-4
W. Peng, X. Zhou and R. B. Gasser	2003	Ascaris egg profiles in human faeces: Biological and epidemiological implications	Parasitology	http://dx.doi.org/10.1017/S0031182003003615
R. Ndyomugyenyi and N. Kabatereine	2003	Integrated community-directed treatment for the control of onchocerciasis, schistosomiasis and intestinal helminths infections in Uganda: Advantages and disadvantages	Tropical Medicine and International Health	http://dx.doi.org/10.1046/j.1360-2276.2003.01124.x
I. A. Mir, N. A. Wani and R. Patnaik	2003	Albendazole therapy in ascariasis	JK Science
C. L. Massara, R. S. Ferreira, L. D. de Andrade, H. L. Guerra and O. S. Carvalho	2003	Effects of detergents and disinfectants on the development of Ascaris lumbricoides eggs. [Portuguese]	Cadernos de saude publica / Ministerio da Saude, Fundacao Oswaldo Cruz, Escola Nacional de Saude Publica
L. M. Lyndem and V. Tandon	2003	Hookworm infection: Prevalence among the tribal populations of Meghalaya (Northeast India) and development of the infective stage larvae under varied environmental conditions	National Academy Science Letters-India
H. Friis, D. Mwaniki, B. Omondi, E. Muniu, F. Thiong'o, J. Ouma, P. Magnussen, P. W. Geissler and K. Fleischer Michaelsen	2003	Effects on haemoglobin of multi-micronutrient supplementation and multi-helminth chemotherapy: A randomized, controlled trial in Kenyan school children	European Journal of Clinical Nutrition	http://dx.doi.org/10.1038/sj.ejcn.1601568
J. E. Fincham, M. B. Markus, V. J. Adams, C. J. Lombard, Z. Bentwich, E. P. G. Mansvelt, M. A. Dhansay and S. E. Schoeman	2003	Association of deworming with reduced eosinophilia: implications for HIV/AIDS and co-endernic diseases	South African Journal of Science
A. A. Escobedo, R. Canete, M. E. Gonzalez, A. Pareja, S. Cimerman and P. Almirall	2003	A randomized trial comparing mebendazole and secnidazole for the treatment of giardiasis	Annals of Tropical Medicine and Parasitology	http://dx.doi.org/10.1179/000349803235002380
A. M. Elliott, P. A. Mawa, S. Joseph, P. B. Namujju, M. Kizza, J. S. Nakiyingi, C. Watera, D. W. Dunne and J. A. G. Whitworth	2003	Associations between helminth infection and CD4<sup>+</sup> T cell count, viral load and cytokine responses in HIV-1-infected Ugandan adults	Transactions of the Royal Society of Tropical Medicine and Hygiene	http://dx.doi.org/10.1016/S0035-9203%2803%2990040-X
E. Diaz, J. Mondragon, E. Ramirez and R. Bernal	2003	Epidemiology and control of intestinal parasites with nitazoxanide in children in Mexico	American Journal of Tropical Medicine and Hygiene
N. R. De Silva, A. Pathmeswaran, S. D. Fernando, C. R. Weerasinghe, R. R. Selvaratnam, E. A. Padmasiri and A. Montresor	2003	Impact of mass chemotherapy for the control of filariasis on geohelminth infections in Sri Lanka	Annals of Tropical Medicine and Parasitology	http://dx.doi.org/10.1179/000349803235002407
F. Curtale, Y. Abd-el Wahab Hassanein, A. El Wakeel, P. Barduagni and L. Savioli	2003	The School Health Programme in Behera: an integrated helminth control programme at Governorate level in Egypt	Acta Tropica
A. Bhargava, M. Jukes, J. Lambo, C. M. Kihamia, W. Lorri, C. Nokes, L. Drake and D. Bundy	2003	Anthelmintic treatment improves the hemoglobin and serum ferritin concentrations of Tanzanian schoolchildren	Food and Nutrition Bulletin
A. Bhargava, M. Jukes, J. Lambo, C. M. Kihamia, W. Lorri, C. Nokes, L. Drake and D. Bundy	2003	Anthelmintic treatment improves the hemoglobin and serum ferritin concentrations of Tanzanian schoolchildren.[Erratum appears in Food Nutr Bull. 2006 Jun;27(2):186; PMID: 16786985]	Food & Nutrition Bulletin
D. Beltramino, M. C. Lura and E. Carrera	2003	Selective vs. mass treatment with antihelminthic drugs: Experience in two hyperendemic communities. [Spanish]	Revista Panamericana de Salud Publica/Pan American Journal of Public Health
V. Y. Belizario, M. E. Amarillo, W. U. De Leon, A. E. De los Reyes, M. G. Bugayong and B. J. C. Macatangay	2003	A comparison of the efficacy of single doses of albendazole, ivermectin, and diethylcarbamazine alone or in combinations against Ascaris and Trichuris spp	Bulletin of the World Health Organization
M. Albonico, Q. Bickle, M. Ramsan, A. Montresor, L. Savioli and M. Taylor	2003	Efficacy of mebendazole and levamisole alone or in combination against intestinal nematode infections after repeated targeted mebendazole treatment in Zanzibar	Bulletin of the World Health Organization
T. Zhang, Y. P. Shen, Y. Liu, W. P. Yang, J. O. Shao, S. Y. Ju, K. Dong, J. L. Xu and J. M. Jiang	2002	Target chemotherapy of intestinal nematode infection in area with low endemicity. [Chinese]	Zhongguo ji sheng chong xue yu ji sheng chong bing za zhi = Chinese journal of parasitology & parasitic diseases
D. Wolday, S. Mayaan, Z. G. Mariam, N. Berhe, T. Seboxa, S. Britton, N. Galai, A. Landay and Z. Bentwich	2002	Treatment of intestinal worms is associated with decreased HIV plasma viral load	Journal of Acquired Immune Deficiency Syndromes
S. R. M. Saldiva, H. B. Carvalho, V. P. Castilho, C. J. Struchiner and E. Massad	2002	Malnutrition and susceptibility to enteroparasites: Reinfection rates after mass chemotherapy	Paediatric and Perinatal Epidemiology	http://dx.doi.org/10.1046/j.1365-3016.2002.00402.x
W. Peng, X. Zhou and X. Cui	2002	Comparison of the structures of natural and re-established populations of Ascaris in humans in a rural community of Jiangxi, China	Parasitology
F. Oyewole, F. Ariyo, A. Sanyaolu, W. A. Oyibo, T. Faweya, P. Monye, M. Ukpong and C. Okoro	2002	Intestinal helminthiases and their control with albendazole among primary schoolchildren in riverine communities of Ondo State, Nigeria	The Southeast Asian journal of tropical medicine and public health
J. J. Ortiz, N. L. Chegne, G. Gargala and L. Favennec	2002	Comparative clinical studies of nitazoxanide, albendazole and praziquantel in the treatment of ascariasis, trichuriasis and hymenolepiasis in children from Peru	Transactions of the Royal Society of Tropical Medicine and Hygiene	http://dx.doi.org/10.1016/S0035-9203%2802%2990301-9
L. Ndenecho, K. J. N. Ndamukong and M. M. Matute	2002	Soil transmitted nematodes in children in buea health district of Cameroon	East African Medical Journal
D. Mwaniki, B. Omondi, E. Muniu, F. Thiongo, J. Ouma, P. Magnussen, P. W. Geissler, K. Fleischer Michaelsen and H. Friis	2002	Effects on serum retinol of multi-micronutrient supplementation and multi-helminth chemotherapy: A randomised, controlled trial in Kenyan school children	European Journal of Clinical Nutrition	http://dx.doi.org/10.1038/sj.ejcn.1601376
T. R. Mani, R. Rajendran, A. Munirathinam, I. P. Sunish, S. M. Abdullah, D. J. Augustin and K. Satyanarayana	2002	Efficacy of co-administration of albendazole and diethylcarbamazine against geohelminthiases: A study from South India	Tropical Medicine and International Health	http://dx.doi.org/10.1046/j.1365-3156.2002.00894.x
M. Legesse, B. Erko and G. Medhin	2002	Efficacy of alebendazole and mebendazole in the treatment of Ascaris and Trichuris infections	Ethiopian medical journal
K. J. Lee, Y. T. Bae, D. H. Kim, Y. K. Deung, Y. S. Ryang, H. J. Kim, K. I. Im and T. S. Yong	2002	Status of intestinal parasites infection among primary school children in Kampongcham, Cambodia	The Korean journal of parasitology
M. Fallah, A. Mirarab, F. Jamalian and A. Ghaderi	2002	Evaluation of two years of mass chemotherapy against ascariasis in Hamadan, Islamic Republic of Iran	Bulletin of the World Health Organization
C. E. Davila-Gutierrez, C. Vasquez, B. Trujillo-Hernandez and M. Huerta	2002	Nitazoxanide compared with quinfamide and mebendazole in the treatment of helminthic infections and intestinal protozoa in children	American Journal of Tropical Medicine and Hygiene
M. Albonico, M. Ramsan, V. Wright, K. Jape, H. J. Haji, M. Taylor, L. Savioli and Q. Bickle	2002	Soil-transmitted nematode infections and mebendazole treatment in Mafia Island schoolchildren	Annals of Tropical Medicine and Parasitology	http://dx.doi.org/10.1179/000349802125001942
M. Albonico, Q. Bickle, H. J. Haji, M. Ramsan, K. J. Khatib, A. Montresor, L. Savioli and M. Taylor	2002	Evaluation of the efficacy of pyrantel-oxantel for the treatment of soil-transmitted nematode infections	Transactions of the Royal Society of Tropical Medicine and Hygiene	http://dx.doi.org/10.1016/S0035-9203%2802%2990352-4
L. Q. Xu, D. H. Xiao, C. H. Zhou, X. Q. Zhang, S. G. Lan, X. X. Zhen, W. L. Zhang, J. P. Fu, B. Ye, H. Dang, X. Z. Zhu and S. L. Huang	2001	On cleanliness of hands in diminution of Ascaris lumbricoides infection in children. [Chinese]	Zhongguo ji sheng chong xue yu ji sheng chong bing za zhi = Chinese journal of parasitology & parasitic diseases
K. M. Tomashek, B. A. Woodruff, C. A. Gotway, P. Bloland and G. Mbaruku	2001	Randomized intervention study comparing several regimens for the treatment of moderate anemia among refugee children in kigoma region, Tanzania	American Journal of Tropical Medicine and Hygiene
R. C. A. Thompson, J. A. Reynoldson, S. C. Garrow, J. S. McCarthy and J. M. Behnke	2001	Towards the eradication of hookworm in an isolated Australian community	Lancet	http://dx.doi.org/10.1016/S0140-6736%2800%2904162-3
P. A. Storey, S. Bugri, P. Magnussen and A. M. Polderman	2001	The effect of albendazole on Oesophagostomum bifurcum infection and pathology in children from rural northern Ghana	Annals of Tropical Medicine and Parasitology
R. J. Stoltzfus, J. D. Kvalsvig, H. M. Chwaya, A. Montresor, M. Albonico, J. M. Tielsch, L. Savioli and E. Pollitt	2001	Effects of iron supplementation and anthelmintic treatment on motor and language development of preschool children in Zanzibar: Double blind, placebo controlled study	British Medical Journal
H. M. Smith, R. G. DeKaminsky, S. Niwas, R. J. Soto and P. E. Jolly	2001	Prevalence and intensity of infections of Ascaris lumbricoides and Trichuris trichiura and associated socio-demographic variables in four rural Honduran communities	Memorias Do Instituto Oswaldo Cruz	10.1590/s0074-02762001000300004
C. Sirivichayakul, C. Pojjaroen-anant, P. Wisetsing, P. Chanthavanich, R. Praevanit, K. Limkittikul and K. Pengsaa	2001	A comparative trial of albendazole alone versus combination of albendazole and praziquantel for treatment of Trichuris trichiura infection	The Southeast Asian journal of tropical medicine and public health
A. K. Shrestha and F. J. Enriquez	2001	Short report: Prevalence of fecal Encephalitozoon sp spores among hospitalized patients in Nepal	American Journal of Tropical Medicine and Hygiene
S. M. Sadjjadi, A. W. Alborzi and H. Mostovfi	2001	Comparative clinical trial of mebendazole and metronidazole in Giardiasis of children	Journal of Tropical Pediatrics	http://dx.doi.org/10.1093/tropej/47.3.176
J. F. A. Rossignol, A. Ayoub and M. S. Ayers	2001	Treatment of diarrhea caused by Cryptosporidium parvum: A prospective randomized, double-blind, placebo-controlled study of nitazoxanide	Journal of Infectious Diseases	10.1086/321008
Y. A. Raja'a, S. M. Sulaiman, J. S. Mubarak, M. M. El-Bakri, W. H. Al-Adimi, M. T. El-Nabihi, M. A. El-Dhobri and J. A. Raja'a	2001	Some aspects in the control of schistosomosis and soil-transmitted helminthosis in Yemeni children	Saudi medical journal
V. Persson, F. Ahmed, M. Gebre-Medhin and T. Greiner	2001	Increase in serum beta-carotene following dark green leafy vegetable supplementation in mebendazole-treated school children in Bangladesh	European Journal of Clinical Nutrition
J. J. Ortiz, A. Ayoub, G. Gargala, N. L. Chegne and L. Favennec	2001	Randomized clinical study of nitazoxanide compared to metronidazole in the treatment of symptomatic giardiasis in children from Northern Peru	Alimentary Pharmacology & Therapeutics	10.1046/j.1365-2036.2001.01066.x
C. A. Northrop-Clewes, E. K. Rousham, C. G. N. Mascie-Taylor and P. G. Lunn	2001	Anthelmintic treatment of rural bangladeshi children: Effect on host physiology, growth, and biochemical status	American Journal of Clinical Nutrition
E. M. Muchiri, F. W. Thiong'o, P. Magnussen and J. H. Ouma	2001	A comparative study of different albendazole and mebendazole regimens for the treatment of intestinal infections in school children of usigu division, Western Kenya	Journal of Parasitology
D. W. Meyrowitsch and P. E. Simonsen	2001	Efficacy of DEC against Ascaris and hookworm infections in schoolchildren.	Trop Med Int Health
X. B. Ma, D. S. Huang, L. Cai and B. X. Zhang	2001	Observation on Efficacy of Mebendazole in the Treatment of Trichuri and Other Intestinal Nematode Infections	China Public Health
D. Lopez De Guimaraes, R. S. Neyra Llanos and J. H. Romero Acevedo	2001	Ascariasis: comparison of the therapeutic efficacy between paico and albendazole in children from Huaraz. [Spanish]	Revista de gastroenterologia del Peru : organo oficial de la Sociedad de Gastroenterologia del Peru
C. C. Jinabhai, M. Taylor, A. Coutsoudis, H. M. Coovadia, A. M. Tomkins and K. R. Sullivan	2001	Epidemiology of helminth infections: Implications for parasite control programmes, a South African perspective	Public Health Nutrition
C. C. Jinabhai, M. Taylor, A. Coutsoudis, H. M. Coovadia, A. M. Tomkins and K. R. Sullivan	2001	A randomized controlled trial of the effect of antihelminthic treatment and micronutrient fortification on health status and school performance of rural primary school children	Annals of Tropical Paediatrics	http://dx.doi.org/10.1080/07430170120093508
M. A. Idris, M. A. A. Shaban and M. Fatahallah	2001	Effective control of hookworm infection in school children from Dhofar, Sultanate of Oman: A four-year experience with albendazole mass chemotherapy	Acta Tropica	http://dx.doi.org/10.1016/S0001-706X%2801%2900168-1
D. Huggins, L. B. De Medeiros, E. Tavares, L. B. L. Malta and T. C. Aguiar	2001	Treatment of human strongyloidiasis and other intestinal parasitosis with a single dose of ivermectin. [Portuguese]	Revista Brasileira de Medicina
H. L. Guyatt, S. Brooker, C. M. Kihamia, A. Hall and D. A. P. Bundy	2001	Evaluation of efficacy of school-based anthelmintic treatments against anaemia in children in the United Republic of Tanzania	Bulletin of the World Health Organization
D. D. Gilgen, C. G. Mascie-Taylor and L. L. Rosetta	2001	Intestinal helminth infections, anaemia and labour productivity of female tea pluckers in Bangladesh	Tropical Medicine & International Health
D. Gilgen and C. G. N. Mascie-Taylor	2001	The effect of anthelmintic treatment on helminth infection and anaemia	Parasitology	http://dx.doi.org/10.1017/S0031182000007113
D. Elias, D. Wolday, H. Akuffo, B. Petros, U. Bronner and S. Britton	2001	Effect of deworming on human T cell responses to mycobacterial antigens in helminth-exposed individuals before and after bacille Calmette-Guérin (BCG) vaccination	Clinical and experimental immunology
R. A. M. Dossa, E. A. D. Ategbo, F. L. H. A. De Koning, J. M. A. Van Raaij and J. G. A. J. Hautvast	2001	Impact of iron supplementation and deworming on growth performance in preschool Beninese children	European Journal of Clinical Nutrition	http://dx.doi.org/10.1038/sj.ejcn.1601126
P. J. Cooper, M. Chico, C. Sandoval, I. Espinel, A. Guevara, M. M. Levine, G. E. Griffin and T. B. Nutman	2001	Human infection with Ascaris lumbricoides is associated with suppression of the interleukin-2 response to recombinant cholera toxin B subunit following vaccination with the live oral cholera vaccine CVD 103-HgR	Infection and Immunity	http://dx.doi.org/10.1128/IAI.69.3.1574-1580.2001
S. Awasthi and V. K. Pande	2001	Six-monthly de-worming in infants to study effects on growth	Indian Journal of Pediatrics
C. Andrade, T. Alava, I. A. De Palacio, P. Del Poggio, C. Jamoletti, M. Gulletta and A. Montresor	2001	Prevalence and intensity of soil-transmitted helminthiasis in the city of Portoviejo (Ecuador)	Memorias Do Instituto Oswaldo Cruz	10.1590/s0074-02762001000800008
L. S. Xu, B. J. Pan, J. X. Lin, L. P. Chen, S. H. Yu and J. Jones	2000	Creating health-promoting schools in rural China: A project started from deworming	Health Promotion International
H. Torlesse and M. Hodges	2000	Anthelminthic treatment and haemoglobin concentrations during pregnancy	Lancet
K. Sukontason, S. Piangjai, K. Na-Bangchang and J. Karbwang	2000	Successful eradication of Ascaris lumbricoides and hookworm infection after three repeated doses of albendazole	Journal of the Medical Association of Thailand
R. K. Shenoy, A. John, B. S. Babu, T. K. Suma and V. Kumaraswami	2000	Two-year follow-up of the microfilaraemia of asymptomatic brugian filariasis, after treatment with two, annual, single doses of ivermectin, diethylcarbamazine and albendazole, in various combinations	Annals of Tropical Medicine and Parasitology
M. San Sebastian and S. Santi	2000	Control of intestinal helminths in schoolchildren in Low-Napo, Ecuador: Impact of a two-year chemotherapy program	Revista da Sociedade Brasileira de Medicina Tropical
S. K. Rai, M. Nakanishi, M. P. Upadhyay, K. Hirai, Y. Ohno, K. Ono, S. Uga, H. G. Shrestha and T. Matsumura	2000	Effect of intestinal helminth infection on retinol and beta-carotene status among rural Nepalese	Nutrition Research	http://dx.doi.org/10.1016/S0271-5317%2899%2900134-7
P. Nontasut, J. Waikagul, S. Yamput and C. Muennoo	2000	Efficacy of multiple dose mebendazole against trichuriasis in Thai and Karen patients	The Southeast Asian journal of tropical medicine and public health
S. M. Kabil, E. El Ashry and N. K. Ashraf	2000	An open-label clinical study of nitazoxanide in the treatment of human fascioliasis	Current Therapeutic Research-Clinical and Experimental	10.1016/s0011-393x(00)80003-x
J. Jeske, J. Kamerys and A. Ochecka-Szymanska	2000	Efficacy of mebendazole in treatment of selected parasitoses--a retrospective study	Wiadomosci parazytologiczne
S. Gatti, R. Lopes, C. Cevini, B. Ijaoba, A. Bruno, A. M. Bernuzzi, P. De Lio, A. Monco and M. Scaglia	2000	Intestinal parasitic infections in an institution for the mentally retarded	Annals of Tropical Medicine and Parasitology
H. Ekvall, Z. Premji and A. Bjorkman	2000	Micronutrient and iron supplementation and effective antimalarial treatment synergistically improve childhood anaemia.	Trop Med Int Health
P. J. Cooper, M. E. Chico, G. Losonsky, C. Sandoval, I. Espinel, R. Sridhara, M. Aguilar, A. Guevara, R. H. Guderian, M. M. Levine, G. E. Griffin and T. B. Nutman	2000	Albendazole treatment of children with ascariasis enhances the vibriocidal antibody response to the live attenuated oral cholera vaccine CVD 103-HgR	Journal of Infectious Diseases	http://dx.doi.org/10.1086/315837
N. M. R. Beasley, A. M. Tomkins, A. Hall, W. Lorri, C. M. Kihamia and D. A. P. Bundy	2000	The impact of weekly iron supplementation on the iron status and growth of adolescent girls in Tanzania	Tropical Medicine and International Health	http://dx.doi.org/10.1046/j.1365-3156.2000.00641.x
S. Awasthi, V. K. Pande and R. H. Fletcher	2000	Effectiveness and cost-effectiveness of albendazole in improving nutritional status of pre-school children in urban slums	Indian Pediatrics
M. T. Anantaphruti, S. Nuamtanong, C. Muennoo, S. Sanguankiat and S. Pubampen	2000	Strongyloides stercoralis infection and chronological changes of other soil-transmitted helminthiases in an endemic area of southern Thailand	The Southeast Asian journal of tropical medicine and public health
L. C. Ajonuma and L. C. Chika	2000	Outbreak of Stevens-Johnson syndrome among Filipino overseas contract workers using mebendazole for helminthiasis prophylaxis	Tropical Doctor
R. Abel, J. Rajaratnam, A. Kalaimani and S. Kirubakaran	2000	Can iron status be improved in each of the three trimesters? A community-based study	European Journal of Clinical Nutrition	http://dx.doi.org/10.1038/sj.ejcn.1601044

## Sheet: Sheet1
0.1 Full-text elimination process
X2_screen				none
out of time				out of time
out of time				redundant (retained)
redundant - reporting on a retained study				redundant (rejected)
out of time
none				full text not translated / available
none
none				prevalence survey
out of time
out of time				MDA aspects
none
out of time				before 2000
out of time
retrospective				other parasites only
full text not translated
none				no drug of interest used
STH parasites of interest not mentioned
none				comments and replies
redundant - reporting on a retained study
none				other outcomes
redundant - reporting on a retained study
prevalence survey; no follow-up after MDA treatment
prevalence survey; no follow-up after MDA treatment
none
assessment after 2 rounds MDA, 6 months after first
none
none
out of time
out of time
none
out of time
prevalence survey
prevalence survey
out of time
out of time
out of time
none
out of time
none
none
redundant - reporting on a retained study
no drug of interest used
no STH parasites of interest in participants
see notes
out of time
comments and replies
none
none
out of time
none
redundant - reporting on a retained study
none
none
no STH likely - industrialized country, Toxocara focus
not likely
not likely
out of time
redundant - reporting on a rejected study
none
comments and replies
none
none
no STH parasites of interest focus
comments and replies
parasite burden not mentioned as measured
prevalence and A. ceylanicum
out of time
none
out of time
out of time
redundant - reporting on a retained study
out of time
out of time
none
prevalence survey
none
comments and replies
none
none
none
none
none
redundant - reporting on a retained study
out of time
out of time
no post-treatment measurement; growth is primary outcome
MDA; not really longitudinal; long fu
no post-treatment measurement; PCR diagnostics are aim of study
out of time
STH parasites of interest not mentioned
none
out of time
retrospective
none
out of time
out of time
redundant - reporting on a retained study
none
none
none
no worm burden estimation
redundant - reporting on a retained study
none
none
redundant - reporting on a retained study
none
out of time
none
out of time
out of time
none
none
duplicate paper
none
PZQ only
none
out of time
redundant - reporting on a retained study
out of time
out of time
out of time
redundant - reporting on a rejected study
none
redundant - reporting on a rejected study
redundant - reporting on a retained study
out of time
comments and replies
out of time
none
STH of interest not mentioned
none
out of time
none
see notes
out of time
out of time
none
comments and replies
redundant - reporting on a retained study
MDA related prevalence survey
out of time
redundant - reporting on a retained study
safety
prevalence survey
STH parasites of interest not mentioned
focus on haemoglobin and growth
STH not focus; treatment offered rather than given
worms collected for genetics
redundant - reporting on a retained study
none
none
see notes
none
none
none
out of time
none
none
out of time
prevalence survey
none
none
none
none
comments and replies
none
out of time
prevalence survey
redundant - reporting on a retained study
redundant - reporting on a retained study
none
out of time
none
comments and replies
cross-sectional follow up
redundant - reporting on a retained study
MDA coverage
none
out of time
association with dermatitis
PZQ for hookworm
out of time
none
none
out of time
prevalence in HIV
factors associated with polyparasitism
out of time
none
out of time
out of time
basically post-MDA prevalence in untreated individuals
just diagnostic
none
past treatment on allergic responses
prevalence
post-treatment survey only
prevalence
out of time
redundant - reporting on a rejected study
out of time
prevalence
out of time
comments and replies
none
none
redundant - reporting on a rejected study
factors associated with STH
prevalence
none
prevalence of polyparasitism
out of time
out of time
out of time
none
redundant - reporting on a rejected study
redundant - reporting on a rejected study
out of time
MDA impact, LF focus
none
out of time
focus on safety
redundant - reporting on a retained study
none
collecting worms for H. taichu
out of time
none
none
none
none
none
prevalence and relation to Hb
out of time
prevalence, focus on Ss
worms were expelled for study
none
main outcome anaemia
none
safety
prevalence
none
out of time
MDA-associated prevalence
redundant - reporting on a rejected study
redundant - reporting on a rejected study
focus is Schisto
HAART
out of time
post-MDA prevalence
none
out of time
none
unclear if anthelmintic administered
out of time
out of time
none
out of time
none
none
none
none
out of time
worms were expelled for study
questionnaires
none
none
none
out of time
not longitudinal
none
out of time
out of time
post-MDA prevalence
none
pre-2000
pre-2000
perception of MDA
not treated
none
out of time
prevalence, there was treatment 9 mo prior
prevalence
redundant - reporting on a retained study
coverage and cost of MDA
coverage of MDA
pinworms only
associations with stunting
out of time
not longitudinal
effect on weight gain
out of time
perception - recall
impact on growth
STH parasites of interest not mentioned
cross-sectional and long fu
costs
relation with malaria
out of time
effect on platelets; small cohort
out of time
out of time
none
out of time
in vitro
costs
none
before 2000
associations with LF
risk among wastewater using farmers
effects on BCG response
effects on infantile eczema
prevalence
before 2000
prevalence in schools
tea on iron
stunting
none
none
out of time
before 2000
before 2000
before 2000; Schisto
before 2000
STH parasites of interest not mentioned
none
out of time
prevalence and cost
before 2000
cross-sectional follow up
out of time
none
out of time
redundant - reporting on a retained study
none
merged with X343
none
out of time
no parasitology
out of time
none
expelled worms taken
none
none
before 2000
redundant - reporting on a retained study
redundant - reporting on a retained study
prevalence
out of time
none
before 2000
redundant - reporting on a retained study
before 2000
coverage, perception
none
in vitro; effect on collected eggs
before 2000
out of time
no mention of STH detection in stool
see notes
before 2000
see notes
out of time
before 2000; out of time
none
before 2000
before 2000
before 2000
out of time
before 2000
before 2000
none
none
none
out of time
redundant - reporting on a retained study
none
prevalence
before 2000
none
none
none
none
before 2000; anaemia study
before 2000
STH of interest not mentioned
before 2000
before 2000
none
before 2000
none
STH of interest not mentioned
out of time
before 2000
STH of interest not mentioned
before 2000
before 2000
no drug of interest used
none
none
none
before 2000
before 2000
none
before 2000
before 2000
before 2000
none
none
before 2000
before 2000
prevalence
none
none
none
none
none
redundant - reporting on a retained study
none
