# Supplementary material for: Systematic review of studies generating individual participant data on the efficacy of drugs for treating soil-transmitted helminthiases and the case for data-sharing
Source: PLoS Negl Trop Dis. 2017 Oct 31;11(10):e0006053. doi: 10.1371/journal.pntd.0006053 (PMC5681297; doi:10.1371/journal.pntd.0006053)
Supplement: S2 Dataset — (XLSX) [file pntd.0006053.s007.xlsx]

## Sheet: by-cohort data
							1. Design																										2. Setting
											What were the study objectives?									What arms did the study involve?							Was assignment to different arms randomised/blinded?														When was the study conducted and reported?
X0_authors	X0_pubYear	X0_pubTitle	X0_pubJournal	X0_pubDOI	X_ID	X_cohort	A1_trialID	A1_trialRegistry	#studyTitle	#cohortsJustif	A2_efficacy	A2_safety	A2_pharma	A2_allergy	A2_non-drug	A2_otherParasite	A2_HIV	A2_other	#objComment	A3_comparative	A3_ctrlCat1	A3_ctrlCat2	A3_studyArms	A3_drugs	A3_addpzq	#armComment	A4_random	A4_randMethod	A5_blind	A5_blindLevel	#biasComment		B0_country	#siteLocation	B1_siteCat	B1_setting	B0_region	B0_income	B2_species	B2_speciesCom	B3_studyStart__YYYY	B3_studyStart__MM	B4_studyEnd_YYYY	B4_studyEnd_MM	B5_reportDate_YYYY	B5_reportDate_MM	B5_firstReportDate_YYYY	B5_firstReportDate_MM	B5_addReporting
C. C. Jinabhai, M. Taylor, A. Coutsoudis, H. M. Coovadia, A. M. Tomkins and K. R. Sullivan	2001	Epidemiology of helminth infections: Implications for parasite control programmes, a South African perspective	Public Health Nutrition		X444	C01	not found	not found	not found	NA	1	0	0	0	0	0	0	none	Programme performance: impact of overall control measures on incidence/prevalence	1	placebo	NA	2	alb+pzq	1	Control group unclear: referred to as "placebo" (not specified which) and as "untreated"	1	unclear	0	NA	none		South Africa	11 primary schools in Ugu North health District, KwaZulu-Natal	school	rural	Southern Africa	upper middle	Al; Tt; HW	none	unknown	unknown	unknown	unknown	2001	12	NA	NA	NA
K. D. Adoubryn, C. G. Kouadio-Yapo, J. Ouhon, N. A. Aka, F. Bintto and A. Assoumou	2012	[Intestinal parasites in children in Biankouma, Ivory Coast (mountaineous western region): efficacy and safety of praziquantel and albendazole]. [French]	Medecine et sante tropicales		X162	C01	not found	not found	not found	NA	1	1	0	0	0	0	0	prevalence of helminth infection	co-infections	0	NA	NA	1	alb	1	plus pzq if STH and schisto co-infected	0	NA	0	NA	none		Cote d'Ivoire	9 primary schools in Biankouma	school	rural	Western Africa	lower middle	Al; Tt; Na	none	2006	11	2007	03	2012	04	NA	NA	NA
S. S. O. Agbaya, W. Yavo, E. I. H. Menan, M. A. Attey, L. P. Kouadio and M. Kone	2004	Intestinal helminthiasis among school children: Preliminary results of a prospective study in Agboville in Southern Cote d'Ivoire. [French]	Cahiers Sante		X384	C01	not found	not found	not found	NA	0	0	0	0	0	0	0	socio-economic factors affecting (re-) infection status	none	0	NA	NA	1	alb	0	none	0	NA	0	NA	none		Cote d'Ivoire	primary schools in Agboville	school	rural	Western Africa	lower middle	Al; Tt; Na	none	2001	02	2001	06	2004	07	NA	NA	NA
S. K. Attah, K. Kataliko, M. M. Nigo, M. Kpawor, N. O. Opoku, E. Kanza, D. Bakajika, H. Howard, G. Mambandu, K. Kasonia, M. Vaillant, C. Halleux, P. L. Olliaro and A. C. Kuesel	2014	Effect of a single dose of 8 mg moxidectin or 150 mug/kg ivermectin on intestinal helminths in participants of a clinical trial conducted in Northeast DRC, Liberia and Ghana	American Journal of Tropical Medicine and Hygiene		X079	C01	NCT00790998	ClinicalTrials.gov	A Single-Dose, Ivermectin-Controlled, Double-Blind, Efficacy, Safety And Tolerability Study Of Orally Administered Moxidectin In Subjects Infected With Onchocerca Volvulus	multi-centric study, involving three different countries	1	0	0	0	0	O. volvulus	0	none	nested in phase 3 RCT	1	drug comparison	NA	2	ivm	0	Moxidectin vs Ivermectin	1	unclear	0	NA	none		Democratic Republic of the Congo	unknown	unclear	unclear	Middle Africa	low	Al; Tt; HW	none	2009	04	2012	05	2014	11	NA	NA	NA
S. K. Attah, K. Kataliko, M. M. Nigo, M. Kpawor, N. O. Opoku, E. Kanza, D. Bakajika, H. Howard, G. Mambandu, K. Kasonia, M. Vaillant, C. Halleux, P. L. Olliaro and A. C. Kuesel	2014	Effect of a single dose of 8 mg moxidectin or 150 mug/kg ivermectin on intestinal helminths in participants of a clinical trial conducted in Northeast DRC, Liberia and Ghana	American Journal of Tropical Medicine and Hygiene		X079	C02	NCT00790998	ClinicalTrials.gov	A Single-Dose, Ivermectin-Controlled, Double-Blind, Efficacy, Safety And Tolerability Study Of Orally Administered Moxidectin In Subjects Infected With Onchocerca Volvulus	multi-centric study, involving three different countries	1	0	0	0	0	O. volvulus	0	none	nested in phase 3 RCT	1	drug comparison	NA	2	ivm	0	Moxidectin vs Ivermectin	1	unclear	0	NA	none		Ghana	unknown	unclear	unclear	Western Africa	lower middle	Al; Tt; HW	none	2009	04	2012	05	2014	11	NA	NA	NA
S. K. Attah, K. Kataliko, M. M. Nigo, M. Kpawor, N. O. Opoku, E. Kanza, D. Bakajika, H. Howard, G. Mambandu, K. Kasonia, M. Vaillant, C. Halleux, P. L. Olliaro and A. C. Kuesel	2014	Effect of a single dose of 8 mg moxidectin or 150 mug/kg ivermectin on intestinal helminths in participants of a clinical trial conducted in Northeast DRC, Liberia and Ghana	American Journal of Tropical Medicine and Hygiene		X079	C03	NCT00790998	ClinicalTrials.gov	A Single-Dose, Ivermectin-Controlled, Double-Blind, Efficacy, Safety And Tolerability Study Of Orally Administered Moxidectin In Subjects Infected With Onchocerca Volvulus	multi-centric study, involving three different countries	1	0	0	0	0	O. volvulus	0	none	nested in phase 3 RCT	1	drug comparison	NA	2	ivm	0	Moxidectin vs Ivermectin	1	unclear	0	NA	none		Liberia	unknown	unclear	unclear	Western Africa	low	Al; Tt; HW	none	2009	04	2012	05	2014	11	NA	NA	NA
A. Degarege and B. Erko	2013	Association between intestinal helminth infections and underweight among school children in Tikur Wuha Elementary School, Northwestern Ethiopia	Journal of Infection and Public Health	http://dx.doi.org/10.1016/j.jiph.2012.11.008	X116	C01	not found	not found	not found	NA	0	0	0	0	0	0	0	nutrition	the nature of the association of helminth infection with the nutritional status	0	NA	NA	1	alb	1	pzq given with alb if STH and Schisto/Taenia co-infected	0	NA	0	NA	none		Ethiopia	Tikur Wuha Elementary School, Jiga district, approx. 390 km north of Addis Ababa	school	rural	Eastern Africa	low	Al; Tt; HW	none	2011	02	2011	03	2013	01	NA	NA	NA
B. Erko, A. Degarege, K. Tadesse, A. Mathiwos and M. Legesse	2012	Efficacy and side effects of praziquantel in the treatment of Schistosomiasis mansoni in schoolchildren in Shesha Kekele Elementary School, Wondo Genet, Southern Ethiopia	Asian Pac J Trop Biomed	10.1016/S2221-1691(12)60049-5	X458	C01	not found	not found	not found	NA	1	1	0	0	0	S. mansoni	0	none	none	0	NA	NA	1	pzq+alb	1	alb given for STH (ethical reasons)	0	NA	0	NA	none		Ethiopia	Shesha Kekele Elementary School, Wondo Genet	school	semi-urban	Eastern Africa	low	not specified	STH referred to but no detail	2010	04	2010	05	2012	03	NA	NA	NA
D. Glinz, R. F. Hurrell, A. A. Righetti, C. Zeder, L. G. Adiossan, H. Tjalsma, J. Utzinger, M. B. Zimmermann, E. K. N'Goran and R. Wegmuller	2015	In Ivorian school-age children, infection with hookworm does not reduce dietary iron absorption or systemic iron utilization, whereas afebrile Plasmodium falciparum infection reduces iron absorption by half	American Journal of Clinical Nutrition	http://dx.doi.org/10.3945/ajcn.114.090175	X036	C01	NCT01163877	ClinicalTrials.gov	Iron Absorption and Utilization in Adolescents Infected With Malaria Parasites, Hookworms or Schistosoma	NA	0	0	0	0	0	0	0	immunological responses; nutrition	nested, exploratory study	0	NA	NA	1	alb	1	also given sulfadoxine-pyramethamine as malaria prophylaxis	0	NA	0	NA	none		Cote d'Ivoire	primary and secondary schools in Taabo region	school	rural	Western Africa	lower middle	HW	none	unknown	unknown	unknown	unknown	2015	02	NA	NA	NA
D. M. Hamm, A. Agossou, R. G. Gantin, L. Kocherscheidt, M. Banla, K. Dietz and P. T. Soboslay	2009	Coinfections with Schistosoma haematobium, Necator americanus and Entamoeba histolytica/Entamoeba dispar in children: Chemokine and cytokine responses and changes after antiparasite treatment	Journal of Infectious Diseases	http://dx.doi.org/10.1086/598950	X246	C01	not found	not found	not found	NA	0	0	0	0	0	0	0	immunological responses	none	1	uninfected controls	NA	2	alb	1	pzq given if coinfected with S. haematobium and/or S. mansoni	0	NA	0	NA	none		Togo	11 primary schools in Sokode town surroundings, Tchaoudjo prefecture, central region	school	urban	Western Africa	low	Na	none	unknown	unknown	unknown	unknown	2009	04	NA	NA	NA
M. C. Hosseinipour, S. Napravnik, G. Joaki, S. Gama, N. Mbeye, B. Banda, F. Martinson, I. Hoffman and M. S. Cohen	2007	HIV and parasitic infection and the effect of treatment among adult outpatients in Malawi	Journal of Infectious Diseases	http://dx.doi.org/10.1086/513274	X289	C01	not found	not found	not found	NA	0	0	0	0	0	0	1	none	assessment of anthelmintic drug impact on HIV viral load; co-infections	0	NA	NA	1	alb	1	pzq given if patients infected with SCH. Single dose of alb given for Al; Tt; HW infection but alb given for 3 days for S. stercoralis	0	NA	0	NA	none		Malawi	Kamuzu Central Hospital (outpatients), Lilongwe	hospital/health-centre	semi-urban	Eastern Africa	low	Al; HW	none	unknown	unknown	unknown	unknown	2007	03	NA	NA	NA
J. H. Kihara, N. Muhoho, D. Njomo, I. K. Mwobobia, K. Josyline, Y. Mitsui, T. Awazawa, T. Amano and C. Mwandawiro	2007	Drug efficacy of praziquantel and albendazole in school children in Mwea Division, Central Province, Kenya	Acta Tropica	http://dx.doi.org/10.1016/j.actatropica.2007.04.017	X287	C01	not found	not found	not found	NA	1	0	0	0	0	0	0	none	Programme performance: impact of PCT/MDA on incidence/prevalence; study drug delivered as part of national programme	0	NA	NA	1	alb+pzq	1	none	0	NA	0	NA	none		Kenya	5 primary schools in Mwea Division of Kirinyaga District, Central Province	school	rural	Eastern Africa	low	Al; Tt; Na	none	unknown	unknown	unknown	unknown	2007	05	NA	NA	NA
H. Namwanje, N. Kabatereine and A. Olsen	2011	A randomised controlled clinical trial on the safety of co-administration of albendazole, ivermectin and praziquantel in infected schoolchildren in Uganda	Transactions of the Royal Society of Tropical Medicine and Hygiene	http://dx.doi.org/10.1016/j.trstmh.2010.11.012	X178	C01	NCT01050517	ClinicalTrials.gov	Gaps in Helminth Control: Safety and Efficacy of Drug Combinations Against Triple Infections	NA	1	1	0	0	0	0	0	none	none	1	regimen comparison	NA	2	alb+ivm+pzq; alb;	1	2x5 in total (not all relevant): intervention (combined drug administration) vs. control (current NTD programme regimen), for each of 5 combinations of single or co-infections - among which only 2 are relevant here	1	unclear	1	unclear	drugs were packed by people who were not involved in the study and who assigned codes to pupils dividing them to either the test or control groups.		Uganda	9 primary schools in Kei sub-county, Yumbe District	school	rural	Eastern Africa	low	HW	none	2007	10	2007	12	2011	02	NA	NA	NA
H. Namwanje, N. Kabatereine and A. Olsen	2011	A randomised controlled clinical trial on the safety of co-administration of albendazole, ivermectin and praziquantel in infected schoolchildren in Uganda	Transactions of the Royal Society of Tropical Medicine and Hygiene	http://dx.doi.org/10.1016/j.trstmh.2010.11.012	X178	C02	NCT01050517	ClinicalTrials.gov	Gaps in Helminth Control: Safety and Efficacy of Drug Combinations Against Triple Infections	NA	1	1	0	0	0	0	0	none	none	1	regimen comparison	NA	2	alb+ivm+pzq; alb;	1	2x5 in total (not all relevant): intervention (combined drug administration) vs. control (current NTD programme regimen), for each of 5 combinations of single or co-infections - among which only 2 are relevant here	1	unclear	1	unclear	drugs were packed by people who were not involved in the study and who assigned codes to pupils dividing them to either the test or control groups.		Uganda	9 primary schools in Kei sub-county, Yumbe District	school	rural	Eastern Africa	low	HW	none	2007	10	2007	12	2011	02	NA	NA	NA
C. O. Obonyo, E. M. Muok and P. N. Mwinzi	2010	Efficacy of artesunate with sulfalene plus pyrimethamine versus praziquantel for treatment of Schistosoma mansoni in Kenyan children: an open-label randomised controlled trial	Lancet Infect Dis	10.1016/S1473-3099(10)70161-4	X459	C01	NCT01054651	ClinicalTrials.gov	Open-label, Randomized Clinical Trial in Kenya to Determine the Effectiveness of Artesunate + Sulfamethoxypyrazine/Pyrimethamine vs. Praziquantel in the Treatment of S. Mansoni in Children	NA	1	1	0	0	0	S. mansoni	0	none	phase 3 trial	1	drug comparison	NA	2	pzq+alb; art+sul+pyr+alb	1	artesunate with sulfalene plus pyrimethamine; PZQ (control); alb given only if STH detected	1	computer-generated sequence	1	clinician; stool analysis	none		Kenya	5 primary schools in Lwanda Kotieno region, Rarieda district	school	rural	Eastern Africa	low	not specified	STH looked for but results not recorded	2009	10	2009	12	2010	08	NA	NA	NA
B. Reta and B. Erko	2013	Efficacy and side effects of praziquantel in the treatment for Schistosoma mansoni infection in school children in Senbete Town, northeastern Ethiopia	Trop Med Int Health	10.1111/tmi.12187	X460	C01	not found	not found	not found	NA	1	1	0	0	0	S. mansoni	0	none	none	0	NA	NA	1	NA	1	PZQ only. Standard regimen of anthelmintics used for STH	0	NA	0	NA	none		Ethiopia	primary school in Senbete town	school	semi-urban	Eastern Africa	low	not specified	None specified. Referred to as STH	2011	03	2011	09	2013	09	NA	NA	NA
A. U. Scherrer, M. K. Sjoberg, A. Allangba, M. Traore, L. K. Lohourignon, A. B. Tschannen, E. K. N'Goran and J. Utzinger	2009	Sequential analysis of helminth egg output in human stool samples following albendazole and praziquantel administration	Acta Tropica	http://dx.doi.org/10.1016/j.actatropica.2008.11.015	X231	C01	not found	not found	not found	NA	0	0	0	0	0	0	0	diagnostic approach	none	0	NA	NA	1	alb	0	separate pzq arm	0	NA	0	NA	none		Cote d'Ivoire	2 primary schools in Douimbly and Zouatta II, district of Man	school	rural	Western Africa	lower middle	Al; Tt; HW	none	2007	04	2007	07	2008	11	NA	NA	NA
J. C. Sousa-Figueiredo, M. Day, M. Betson, C. Rowell, A. Wamboko, M. Arinaitwe, F. Kazibwe, N. B. Kabatereine and J. R. Stothard	2011	Field survey for strongyloidiasis in eastern Uganda with observations on efficacy of preventive chemotherapy and co-occurrence of soil-transmitted helminthiasis/intestinal schistosomiasis	Journal of Helminthology	http://dx.doi.org/10.1017/S0022149X10000623	X172	C01	not found	not found	not found	different participants involved (mothers vs. infants): different age groups	1	0	0	0	0	Strongyloides spp; S. mansoni	0	diagnostic approach	Programme performance: impact of PCT/MDA on incidence/prevalence; assessment of diagnostic tests/drugs	1	NA	NA	1	alb+pzq	1	ivm available at one year follow-up	0	NA	0	NA	none		Uganda	4 villages: Nakalanga (0°19’238”N, 33°29’196”E), Walumbe (0°23’608”N, 33°21’903”E), Kayanja (0°11’506”N, 33°29’837” E) and Nakirimira (0°21’459”N, 33°22’040”E), Mayuge district (Lake Victoria)	village	rural	Eastern Africa	low	Al; Tt; HW	low levels of Al and Tt	2009	01	2010	02	2010	10	NA	NA	X462
J. C. Sousa-Figueiredo, M. Day, M. Betson, C. Rowell, A. Wamboko, M. Arinaitwe, F. Kazibwe, N. B. Kabatereine and J. R. Stothard	2011	Field survey for strongyloidiasis in eastern Uganda with observations on efficacy of preventive chemotherapy and co-occurrence of soil-transmitted helminthiasis/intestinal schistosomiasis	Journal of Helminthology	http://dx.doi.org/10.1017/S0022149X10000623	X172	C02	not found	not found	not found	different participants involved (mothers vs. infants): different age groups	1	0	0	0	0	Strongyloides spp; S. mansoni	0	diagnostic approach	Programme performance: impact of PCT/MDA on incidence/prevalence; assessment of diagnostic tests/drugs	1	NA	NA	1	alb+pzq	1	ivm available at one year follow-up	0	NA	0	NA	none		Uganda	4 villages: Nakalanga (0°19’238”N, 33°29’196”E), Walumbe (0°23’608”N, 33°21’903”E), Kayanja (0°11’506”N, 33°29’837” E) and Nakirimira (0°21’459”N, 33°22’040”E), Mayuge district (Lake Victoria)	village	rural	Eastern Africa	low	Al; Tt; HW	low levels of Al and Tt	2009	01	2010	02	2010	10	NA	NA	X462
P. Yap, F. W. Wu, Z. W. Du, J. Hattendorf, R. Chen, J. Y. Jiang, S. Kriemler, S. J. Krauth, X. N. Zhou, J. Utzinger and P. Steinmann	2014	Effect of deworming on physical fitness of school-aged children in Yunnan, China: a double-blind, randomized, placebo-controlled trial	PLoS neglected tropical diseases	http://dx.doi.org/10.1371/journal.pntd.0002983	X047	C01	ISRCTN25371788	Current Controlled Trials	Effect of deworming on physical fitness of school-aged children in Yunnan, China	NA	0	0	0	0	0	0	0	physical fitness	Health benefits of deworming on the burden caused by soil-transmitted helminth infection among school-aged children.	1	placebo	NA	2	alb	0	triple dose treatment administered as single doses on day 1, 2 and 3	1	block randomization	1	participants; investigators	none		People's Republic of China	5 primary schools belonging to villages located in the mountainous Bulangshan township bordering Myanmar, a sub-division of Menghai county in Xishuangbanna Dai autonomous prefecture, situated in Yunnan province. The five villages are: (i) Sandui (geographical coordinates: 21°33’07”N latitude, 100°19’34”E longitude, altitude: 1,566 m above sea level (asl)); (ii) Kongkan (21°32’34”N, 100°20’25”E, 1…	school	rural	Eastern Asia	upper middle	Al; Tt; HW	none	2011	10	2012	05	2014	07	2013	05	X084
L. L. Xu, B. Jiang, J. H. Duan, S. F. Zhuang, Y. C. Liu, S. Q. Zhu, L. P. Zhang, H. B. Zhang, S. H. Xiao and X. N. Zhou	2014	Efficacy and safety of praziquantel, tribendimidine and mebendazole in patients with co-infection of Clonorchis sinensis and other helminths	PLoS neglected tropical diseases	http://dx.doi.org/10.1371/journal.pntd.0003046	X048	C01	ISRCTN55086560	Current Controlled Trials	Efficacy and safety of praziquantel, tribendimidine and mebendazole in patients infected with Clonorchis sinensis	NA	1	1	0	0	0	C. sinensis	0	none	co-infection with C. sinensis	1	drug comparison	regimen comparison	3	tribendimidine; meb	0	two arms for tribendimidine trt (1 x 400mg dose and 2 x 200mg dose). Participants still C. sinensis +ve were retreated within 6 weeks after 1st trt. Participants given 400mg tribendimidine, not 2 x 200mg? Separate pzq arm.	1	computer-generated sequence	1	stool analysis	none		People's Republic of China	Dazhongqiao and Sankoutang villages, Qiyang County, Hunan province	village		Eastern Asia	upper middle	Al; Tt; HW	co-infection with C. sinensis	2012	06	2012	09	2014	08	NA	NA	NA
I. P. Sunish, R. Rajendran, A. Munirathinam, M. Kalimuthu, V. Ashok Kumar, J. Nagaraj and B. K. Tyagi	2015	Impact on prevalence of intestinal helminth infection in school children administered with seven annual rounds of diethyl carbamazine (DEC) with albendazole	Indian Journal of Medical Research, Supplement		X017	C01	not found	not found	not found	7 years of MDA, with a 3-week follow up after each administration	1	0	0	0	0	0	0	none	To evaluate the cumulative impact of seven annual rounds of mass drug administration with DEC alone and in combination with ALB on STH. Part of an MDA programme to eliminate LF	1	regimen comparison	NA	2	alb+dec	0	From March 2001, Tirukoilur block was mass administered with annual single dose of antifilarial drugs viz. DEC+ALB (DEC- 6 mg/kg; ALB – 400mg), while DEC alone in Mugaiyur block. The drugs were distributed in March 2001, March 2002, March 2003, September 2004, December 2007, June 2009 and February 2010	0	NA	0	NA	none		India	Two revenue blocks, viz. Tirukoilur and Mugaiyur, located in the Villupuram district of Tamil Nadu State. 9 villages / primary schools were selected from each revenue block (18 schools in total)	school		Southern Asia	lower middle	Al; Tt; HW	none	2001	03	2010	11	2015	03	2002	06	X394; X419
I. P. Sunish, R. Rajendran, A. Munirathinam, M. Kalimuthu, V. Ashok Kumar, J. Nagaraj and B. K. Tyagi	2015	Impact on prevalence of intestinal helminth infection in school children administered with seven annual rounds of diethyl carbamazine (DEC) with albendazole	Indian Journal of Medical Research, Supplement		X017	C02	not found	not found	not found	7 years of MDA, with a 3-week follow up after each administration	1	0	0	0	0	0	0	none	To evaluate the cumulative impact of seven annual rounds of mass drug administration with DEC alone and in combination with ALB on STH. Part of an MDA programme to eliminate LF	1	regimen comparison	NA	2	alb+dec	0	From March 2001, Tirukoilur block was mass administered with annual single dose of antifilarial drugs viz. DEC+ALB (DEC- 6 mg/kg; ALB – 400mg), while DEC alone in Mugaiyur block. The drugs were distributed in March 2001, March 2002, March 2003, September 2004, December 2007, June 2009 and February 2010	0	NA	0	NA	none		India	Two revenue blocks, viz. Tirukoilur and Mugaiyur, located in the Villupuram district of Tamil Nadu State. 9 villages / primary schools were selected from each revenue block (18 schools in total)	school		Southern Asia	lower middle	Al; Tt; HW	none	2001	03	2010	11	2015	03	2002	06	X394
I. P. Sunish, R. Rajendran, A. Munirathinam, M. Kalimuthu, V. Ashok Kumar, J. Nagaraj and B. K. Tyagi	2015	Impact on prevalence of intestinal helminth infection in school children administered with seven annual rounds of diethyl carbamazine (DEC) with albendazole	Indian Journal of Medical Research, Supplement		X017	C03	not found	not found	not found	7 years of MDA, with a 3-week follow up after each administration	1	0	0	0	0	0	0	none	To evaluate the cumulative impact of seven annual rounds of mass drug administration with DEC alone and in combination with ALB on STH. Part of an MDA programme to eliminate LF	1	regimen comparison	NA	2	alb+dec	0	From March 2001, Tirukoilur block was mass administered with annual single dose of antifilarial drugs viz. DEC+ALB (DEC- 6 mg/kg; ALB – 400mg), while DEC alone in Mugaiyur block. The drugs were distributed in March 2001, March 2002, March 2003, September 2004, December 2007, June 2009 and February 2010	0	NA	0	NA	none		India	Two revenue blocks, viz. Tirukoilur and Mugaiyur, located in the Villupuram district of Tamil Nadu State. 9 villages / primary schools were selected from each revenue block (18 schools in total)	school		Southern Asia	lower middle	Al; Tt; HW	none	2001	03	2010	11	2015	03	2002	06	X394
I. P. Sunish, R. Rajendran, A. Munirathinam, M. Kalimuthu, V. Ashok Kumar, J. Nagaraj and B. K. Tyagi	2015	Impact on prevalence of intestinal helminth infection in school children administered with seven annual rounds of diethyl carbamazine (DEC) with albendazole	Indian Journal of Medical Research, Supplement		X017	C04	not found	not found	not found	7 years of MDA, with a 3-week follow up after each administration	1	0	0	0	0	0	0	none	To evaluate the cumulative impact of seven annual rounds of mass drug administration with DEC alone and in combination with ALB on STH. Part of an MDA programme to eliminate LF	1	regimen comparison	NA	2	alb+dec	0	From March 2001, Tirukoilur block was mass administered with annual single dose of antifilarial drugs viz. DEC+ALB (DEC- 6 mg/kg; ALB – 400mg), while DEC alone in Mugaiyur block. The drugs were distributed in March 2001, March 2002, March 2003, September 2004, December 2007, June 2009 and February 2010	0	NA	0	NA	none		India	Two revenue blocks, viz. Tirukoilur and Mugaiyur, located in the Villupuram district of Tamil Nadu State. 9 villages / primary schools were selected from each revenue block (18 schools in total)	school		Southern Asia	lower middle	Al; Tt; HW	none	2001	03	2010	11	2015	03	2002	06	X394
I. P. Sunish, R. Rajendran, A. Munirathinam, M. Kalimuthu, V. Ashok Kumar, J. Nagaraj and B. K. Tyagi	2015	Impact on prevalence of intestinal helminth infection in school children administered with seven annual rounds of diethyl carbamazine (DEC) with albendazole	Indian Journal of Medical Research, Supplement		X017	C05	not found	not found	not found	7 years of MDA, with a 3-week follow up after each administration	1	0	0	0	0	0	0	none	To evaluate the cumulative impact of seven annual rounds of mass drug administration with DEC alone and in combination with ALB on STH. Part of an MDA programme to eliminate LF	1	regimen comparison	NA	2	alb+dec	0	From March 2001, Tirukoilur block was mass administered with annual single dose of antifilarial drugs viz. DEC+ALB (DEC- 6 mg/kg; ALB – 400mg), while DEC alone in Mugaiyur block. The drugs were distributed in March 2001, March 2002, March 2003, September 2004, December 2007, June 2009 and February 2010	0	NA	0	NA	none		India	Two revenue blocks, viz. Tirukoilur and Mugaiyur, located in the Villupuram district of Tamil Nadu State. 9 villages / primary schools were selected from each revenue block (18 schools in total)	school		Southern Asia	lower middle	Al; Tt; HW	none	2001	03	2010	11	2015	03	2002	06	X394
I. P. Sunish, R. Rajendran, A. Munirathinam, M. Kalimuthu, V. Ashok Kumar, J. Nagaraj and B. K. Tyagi	2015	Impact on prevalence of intestinal helminth infection in school children administered with seven annual rounds of diethyl carbamazine (DEC) with albendazole	Indian Journal of Medical Research, Supplement		X017	C06	not found	not found	not found	7 years of MDA, with a 3-week follow up after each administration	1	0	0	0	0	0	0	none	To evaluate the cumulative impact of seven annual rounds of mass drug administration with DEC alone and in combination with ALB on STH. Part of an MDA programme to eliminate LF	1	regimen comparison	NA	2	alb+dec	0	From March 2001, Tirukoilur block was mass administered with annual single dose of antifilarial drugs viz. DEC+ALB (DEC- 6 mg/kg; ALB – 400mg), while DEC alone in Mugaiyur block. The drugs were distributed in March 2001, March 2002, March 2003, September 2004, December 2007, June 2009 and February 2010	0	NA	0	NA	none		India	Two revenue blocks, viz. Tirukoilur and Mugaiyur, located in the Villupuram district of Tamil Nadu State. 9 villages / primary schools were selected from each revenue block (18 schools in total)	school		Southern Asia	lower middle	Al; Tt; HW	none	2001	03	2010	11	2015	03	2002	06	X394
I. P. Sunish, R. Rajendran, A. Munirathinam, M. Kalimuthu, V. Ashok Kumar, J. Nagaraj and B. K. Tyagi	2015	Impact on prevalence of intestinal helminth infection in school children administered with seven annual rounds of diethyl carbamazine (DEC) with albendazole	Indian Journal of Medical Research, Supplement		X017	C07	not found	not found	not found	7 years of MDA, with a 3-week follow up after each administration	1	0	0	0	0	0	0	none	To evaluate the cumulative impact of seven annual rounds of mass drug administration with DEC alone and in combination with ALB on STH. Part of an MDA programme to eliminate LF	1	regimen comparison	NA	2	alb+dec	0	From March 2001, Tirukoilur block was mass administered with annual single dose of antifilarial drugs viz. DEC+ALB (DEC- 6 mg/kg; ALB – 400mg), while DEC alone in Mugaiyur block. The drugs were distributed in March 2001, March 2002, March 2003, September 2004, December 2007, June 2009 and February 2010	0	NA	0	NA	none		India	Two revenue blocks, viz. Tirukoilur and Mugaiyur, located in the Villupuram district of Tamil Nadu State. 9 villages / primary schools were selected from each revenue block (18 schools in total)	school		Southern Asia	lower middle	Al; Tt; HW	none	2001	03	2010	11	2015	03	2002	06	X394
O. Staudacher, J. Heimer, F. Steiner, Y. Kayonga, J. M. Havugimana, R. Ignatius, A. Musemakweri, F. Ngabo, G. Harms, J. B. Gahutu and F. P. Mockenhaupt	2014	Soil-transmitted helminths in southern highland Rwanda: associated factors and effectiveness of school-based preventive chemotherapy	Tropical medicine & international health : TM & IH	http://dx.doi.org/10.1111/tmi.12321	X050	C01	not found	not found	not found	rural vs urban is a comparison which is set up a priori	1	0	0	0	0	0	0	prevalence; reinfection rates	prevalence, associated factors and manifestation of STH infection as well as cure and reinfection rates	1	other	NA	1	meb	0	the setting is the comparator; rural vs urban	0	NA	0	NA	none		Rwanda	Butare, Huye district southern province of Rwanda (altitude 1768 m) located on the country’s central plateau.Two primary schools in the district were selected in a rural (Gatovu; 18 km out of town) and an urban (Ngoma) setting	school	rural	Eastern Africa	low	Al; Tt; HW	Tt and HW present at low levels	2012	05	2012	09	2014	07	NA	NA	NA
O. Staudacher, J. Heimer, F. Steiner, Y. Kayonga, J. M. Havugimana, R. Ignatius, A. Musemakweri, F. Ngabo, G. Harms, J. B. Gahutu and F. P. Mockenhaupt	2014	Soil-transmitted helminths in southern highland Rwanda: associated factors and effectiveness of school-based preventive chemotherapy	Tropical medicine & international health : TM & IH	http://dx.doi.org/10.1111/tmi.12321	X050	C02	not found	not found	not found	rural vs urban is a comparison which is set up a priori	1	0	0	0	0	0	0	prevalence; reinfection rates	prevalence, associated factors and manifestation of STH infection as well as cure and reinfection rates	1	other	NA	1	meb	0	the setting is the comparator; rural vs urban	0	NA	0	NA	none		Rwanda	Butare, Huye district southern province of Rwanda (altitude 1768 m) located on the country’s central plateau.Two primary schools in the district were selected in a rural (Gatovu; 18 km out of town) and an urban (Ngoma) setting	school	urban	Eastern Africa	low	Al; Tt; HW	Tt and HW present at low levels	2012	05	2012	09	2014	07	NA	NA	NA
B. Speich, S. M. Ali, S. M. Ame, I. I. Bogoch, R. Alles, J. Huwyler, M. Albonico, J. Hattendorf, J. Utzinger and J. Keiser	2015	Efficacy and safety of albendazole plus ivermectin, albendazole plus mebendazole, albendazole plus oxantel pamoate, and mebendazole alone against Trichuris trichiura and concomitant soil-transmitted helminth infections: A four-arm, randomised controlled trial	The Lancet Infectious Diseases	http://dx.doi.org/10.1016/S1473-3099%2814%2971050-3	X019	C01	ISRCTN80245406	Current Controlled Trials	Albendazole-oxantel, albendazole-ivermectin, albendazole-mebendazole, and mebendazole in the treatment of whipworm infections	NA	1	1	0	0	0	0	0	none	to identify the intervention with the greatest potential against T. trichiura and concomitant STH	1	regimen comparison	drug comparison	4	meb; alb+ivm; alb+meb; alb+oxantel pamoate	0	none	1	block randomization	1	participants; investigators; stool analysis	except investigator giving the treatment		Tanzania	two schools on Pemba Island (Mchangamdogo and Shungi)	school		Eastern Africa	low	Al; Tt; HW	none	2013	09	2013	10	2015	01	NA	NA	NA
B. Speich, S. M. Ame, S. M. Ali, R. Alles, J. Huwyler, J. Hattendorf, J. Utzinger, M. Albonico and J. Keiser	2014	Oxantel pamoate-albendazole for trichuris trichiura infection	New England Journal of Medicine	http://dx.doi.org/10.1056/NEJMoa1301956	X052	C01	ISRCTN54577342	Current Controlled Trials	Oxantel and oxantel-albendazole in the treatment of whipworm and hookworm infections	NA	1	1	0	0	0	0	0	none	none	1	regimen comparison	drug comparison; placebo	4	oxantel pamoate + alb; oxantel pamoate; alb; meb	0	alb placebo, meb placebo; oxantel pamoate placebo	1	block randomization	1	participants; investigators; stool analysis	none		Tanzania	two primary schools on Pemba Island (Mchangamdogo and Shungi)	school		Eastern Africa	low	Al, Tt, HW	none	2012	09	2012	11	2014	02	NA	NA	NA
B. Speich, S. M. Ame, S. M. Ali, R. Alles, J. Hattendorf, J. Utzinger, M. Albonico and J. Keiser	2012	Efficacy and safety of nitazoxanide, albendazole, and nitazoxanide-albendazole against trichuris trichiura infection: A randomized controlled trial	PLoS Neglected Tropical Diseases	http://dx.doi.org/10.1371/journal.pntd.0001685	X137	C01	ISRCTN08336605	Current Controlled Trials	Efficacy and safety of anti-worm drugs in schoolchildren in Zanzibar, Tanzania	NA	1	1	0	0	0	0	0	none	none	1	regimen comparison	drug comparison; placebo	4	nitazoxanide+alb; alb; nitazoxanide	0	alb + placebo; nitazoxanide + placebo given. Each group had 2 trts on 2 consecutive days. Control group had x 2 placebo.	1	randomisation code	1	participants; drug administrator	none		Tanzania	Pemba, Zanzibar archipelago, which belongs to Tanzania. The schools of Wawi (5°15’22”S latitude, 39°47’28”E longitude) and Al-Sadik (5°15’42”S, 39⁰48’25”E), both located less than 10 km from Chake Chake, the main town of Pemba (5°14’45”S, 39°45’00”E)	school		Eastern Africa	low	Al; Tt; HW	none	2011	06	2011	07	2012	06	NA	NA	X051
S. Knopp, K. A. Mohammed, B. Speich, J. Hattendorf, I. S. Khamis, A. N. Khamis, J. R. Stothard, D. Rollinson, H. Marti and J. Utzinger	2010	Albendazole and mebendazole administered alone or in combination with ivermectin against Trichuris trichiura: A randomized controlled trial	Clinical Infectious Diseases	http://dx.doi.org/10.1086/657310	X212	C01	ISRCTN08336605	Current Controlled Trials	Efficacy and safety of anti-worm drugs in schoolchildren in Zanzibar, Tanzania	NA	1	1	0	0	0	0	0	none	none	1	regimen comparison	drug comparison; placebo	4	alb; alb+ivm; meb; meb+ivm	0	alb+placebo; alb+ivm; meb+placebo; meb+ivm	1	computer-generated sequence	1	participants; drug administrator; stool analysis	none		Tanzania	schools in Kinyasini and Kilombero, both schools are located in district North A, 30–40 km northeast of Zanzibar Town, Unguja Island	school		Eastern Africa	low	Al; Tt; HW	none	2009	03	2009	05	2010	11	NA	NA	NA
M. V. Periago, R. C. Diniz, S. A. Pinto, A. Yakovleva, R. Correa-Oliveira, D. J. Diemert and J. M. Bethony	2015	The right tool for the job: Detection of soil-transmitted helminths in areas co-endemic for other helminths	PLoS Neglected Tropical Diseases	http://dx.doi.org/10.1371/journal.pntd.0003967	X026	C01	not found	not found	not found	NA	0	0	0	0	0	0	0	diagnostic approach	to determine the operational value of including the MM method alongside the Kato-Katz fecal thick smear to increase the diagnostic sensitivity when STHs are co-endemic with trematode helminths	0	NA	NA	1	meb	0	none	0	NA	0	NA	none		Brazil	northeastern, Americaninhas, Minas Gerais state	school		South America	upper middle	Al; Tt; HW	reported that Na sole HW species present in area	unknown	unknown	unknown	unknown	2015	08	NA	NA	NA
A. V. Easton, R. G. Oliveira, E. M. O'Connell, S. Kepha, C. S. Mwandawiro, S. M. Njenga, J. H. Kihara, C. Mwatele, M. R. Odiere, S. J. Brooker, J. P. Webster, R. M. Anderson and T. B. Nutman	2016	Multi-parallel qPCR provides increased sensitivity and diagnostic breadth for gastrointestinal parasites of humans: Field-based inferences on the impact of mass deworming	Parasites and Vectors	http://dx.doi.org/10.1186/s13071-016-1314-y	X010	C01	not found	not found	not found	NA	0	0	0	0	0	0	0	diagnostic approach	to measure the benefit of a novel molecular diagnostic tool relative to the traditional KK egg-counting technique	1	healthy controls	NA	2	alb	0	all individuals who were positive for any STH infection, plus an additional 10 % of all other individuals (controls), were also treated with 400 mg albendazole	0	NA	0	NA	none		Kenya	Four villages in the West Sang’alo administrative sub-location of Bungoma County in western Kenya.	village; school	rural	Eastern Africa	low	Al; Tt; Na	HW assumed to be Na as Ad not identified by qPCR; low levels of Tt	unknown	unknown	unknown	unknown	2016	01	NA	NA	NA
S. Belew, M. Getachew, S. Suleman, T. Mohammed, H. Deti, M. D'Hondt, E. Wynendaele, Z. Mekonnen, J. Vercruysse, L. Duchateau, B. De Spiegeleer and B. Levecke	2015	Assessment of Efficacy and Quality of Two Albendazole Brands Commonly Used against Soil-Transmitted Helminth Infections in School Children in Jimma Town, Ethiopia	PLoS Neglected Tropical Diseases	http://dx.doi.org/10.1371/journal.pntd.0004057	X040	C01	NCT02420574	clinicaltrial.gov	Assessment of Drug Efficacy of Albendazole Bought on Local Market Against Soil-transmitted Helminth Infections in School Children in Jimma, Ethiopia	NA	1	0	1	0	0	0	0	brand comparison	chemical and physicochemical quality of drugs assessed	1	other	NA	2	alb	0	Bendex and Ovis brands	1	unclear	0	NA	none		Ethiopia	Two primary schools in Jimma town located approximately 350 km southwest of Addis Ababa.	school		Eastern Africa	low	Al; Tt; HW	none	unknown	unknown	unknown	unknown	2015	09	NA	NA	NA
A. A. Adegnika, J. F. Zinsou, S. Issifou, U. Ateba-Ngoa, R. F. Kassa, E. N. Feugap, Y. J. Honkpehedji, J. C. Dejon Agobe, H. M. Kenguele, M. Massinga-Loembe, S. T. Agnandji, B. Mordmuller, M. Ramharter, M. Yazdanbakhsh, P. G. Kremsner and B. Lell	2014	Randomized, controlled, assessor-blind clinical trial to assess the efficacy of single- versus repeated-dose albendazole to treat ascaris lumbricoides, trichuris trichiura, and hookworm infection	Antimicrobial Agents & Chemotherapy	http://dx.doi.org/10.1128/AAC.01317-13	X082	C01	NCT01192802	ClinicalTrials.gov	Effect of Intestinal Helminths on Gut Microflora	NA	1	1	0	0	0	0	0	none	none	1	regimen comparison	NA	3	alb	0	given as a single tablet once daily for 1, 2, or 3 consecutive days.	1	computer-generated sequence	1	stool analysis	randomization code generated by investigator not involved in patient study procedures.		Gabon	participants resided in the rural villages of Makouke and Bindo, situated approximately 50 km northeast of Lambaréné on both sides of the Ogooué River	school	rural	Middle Africa	upper middle	Al; Tt; HW	HW spp not determined but Na mentioned under Table 1.	2010	08	2011	06	2014	02	NA	NA	NA
A. K. Al-Delaimy, H. M. Al-Mekhlafi, Y. A. L. Lim, N. A. Nasr, H. Sady, W. M. Atroosh and R. Mahmud	2014	Developing and evaluating health education learning package (HELP) to control soil-transmitted helminth infections among Orang Asli children in Malaysia	Parasites and Vectors	http://dx.doi.org/10.1186/1756-3305-7-416	X081	C01	NCT01640626	clinicaltrials.gov	The Impact of Health Education in Controlling Soil-transmitted Helminthiasis Among Orang Asli Schoolchildren	NA	0	0	0	0	HELP	0	0	none	to develop a health education learning package (HELP) about STH infections and to evaluate its impact on reducing incidence and intensity of STH infections	1	education	NA	2	alb	0	After baseline screening, both arms received alb then one arm only received HELP.	0	NA	0	NA	none		Malaysia	two selected Orang Asli primary schools in Lipis, Pahang state, about 220 km northeast of Kuala Lumpur. Sekolah Kebangsaan Kuala Koyan (SKKK) school is located in Kuala Koyan and Sekolah Kenangsaan Betau (SKB) is located in Pos Betau	school	rural	South-Eastern Asia	upper middle	Al; Tt; HW	none	2013	04	2013	10	2014	09	NA	NA	NA
H. M. Al-Mekhlafi, T. S. Anuar, E. M. Al-Zabedi, M. T. Al-Maktari, M. A. Mahdy, A. Ahmed, A. A. Sallam, W. A. Abdullah, N. Moktar and J. Surin	2014	Does vitamin A supplementation protect schoolchildren from acquiring soil-transmitted helminthiasis? A randomized controlled trial	Parasites & vectors	http://dx.doi.org/10.1186/1756-3305-7-367	X080	C01	NCT00936091	clinicaltrials.gov	Effects of Vitamin A Supplementation on Intestinal Parasitic Reinfections, Growth, Iron Status and Educational Achievement Among Orang Asli Schoolchildren in Pos Betau, Pahang, Malaysia	NA	0	0	0	0	Vitamin A	0	0	nutrition	to investigate the effects of a single high-dose of vitamin A supplementation on STH reinfection.	1	placebo	NA	2	alb	0	children who were still infected 12-14 dat were treated again with a single dose of albendazole 400 mg	1	free online randomization programme	1	participants; drug administrator; stool analysis	randomisation and blinding apply to the placebo Vit A trt, not alb trt		Malaysia	Sekolah Kebangsaan Betau (the Betau National School), a primary school, Pos Betau, Pahang	school	rural	South-Eastern Asia	upper middle	Al; Tt; HW	none	2007	05	2008	08	2014	08	NA	NA	NA
M. Hesham Al-Mekhlafi, J. Surin, A. S. Atiya, W. A. Ariffin, A. K. Mohammed Mahdy and H. Che Abdullah	2008	Pattern and predictors of soil-transmitted helminth reinfection among aboriginal schoolchildren in rural Peninsular Malaysia	Acta Tropica	http://dx.doi.org/10.1016/j.actatropica.2008.05.022	X270	C01	not found	not found	not found	NA	0	0	0	0	NA	0	0	reinfection	reinfection patterns and predictors	0	NA	NA	1	alb	0	none	0	NA	0	NA	none		Malaysia	National Primary School of Betau (Sekolah Kebangsaan Betau) (200 km northeast of Kuala Lumpur), Pahang	school	rural	South-Eastern Asia	upper middle	Al; Tt; HW	none	2006	07	2007	02	2008	06	NA	NA	NA
C. Bird, S. Ame, M. Albonico and Q. Bickle	2014	Do shoes reduce hookworm infection in school-aged children on pemba Island, Zanzibar? A pragmatic trial	Transactions of the Royal Society of Tropical Medicine and Hygiene	http://dx.doi.org/10.1093/trstmh/tru037	X077	C01	NCT01869127	ClinicalTrials.gov	Shoes for Kids on the Island of Pemba (SKIP): A Pragmatic, Cluster Randomised Controlled Trial to Test if Shoes Reduce Hookworm Infection and Transmission in School-aged Children on Pemba Island, Zanzibar	NA	0	0	0	0	Wearing of shoes	0	0	none	whether footwear reduces prevalence and intensity of hookworm infection	1	untreated control	NA	2	alb	0	Children in baseline study who had anemia and/or hookworm infection (>4000 eggs per gram of stool) were treated with mebendazole + ferrous gluconate syrup	1	computer-generated sequence	0	NA	randomisation applies to receiving shoes and standard care or just standard care and children randomised into groups before treatment		Tanzania	Pemba Island, Zanzibar. Twelve government primary schools: Mizingani, Ng’ombeni, Chambani, Uwandani, Bagamoyo, Shumba Viamboni, Mkanyageni, Ziwani, Wesha, Tumbe, Wingwi, and Ngwachani.	school	rural	Eastern Africa	low	Al; Tt; HW	Na most common HW spp on Pemba	2011	07	2012	10	2014	03	NA	NA	NA
B. H. Kumar, K. Jain and R. Jain	2014	A study of prevalence of intestinal worm infestation and efficacy of anthelminthic drugs	Medical Journal Armed Forces India	http://dx.doi.org/10.1016/j.mjafi.2013.12.009	X062	C01	not found	not found	not found	NA	1	0	0	0	0	0	0	infection intensity	none	0	NA	NA	1	alb	1	pzq given to those with Taenia and H. nana	0	NA	0	NA	none		India	mountainous region	village	rural	Southern Asia	lower middle	Al; Tt	low level of Tt	2012	07	2013	06	2014	03	NA	NA	NA
F. Samuel, A. Degarege and B. Erko	2014	Efficacy and side effects of albendazole currently in use against Ascaris, Trichuris and hookworm among school children in Wondo Genet, southern Ethiopia	Parasitology International	http://dx.doi.org/10.1016/j.parint.2013.10.014	X053	C01	not found	not found	not found	NA	1	1	0	0	0	0	0	none	none	0	NA	NA	1	alb	0	none	0	NA	0	NA	none		Ethiopia	Shesha Kekele Elementary School, Wondo Genet located 270 km south of Addis Ababa at an altitude of about 1800m above sea level.	school	rural	Eastern Africa	low	Al; Tt; HW	none	2011	03	2011	04	2013	11	NA	NA	NA
Z. Mekonnen, B. Levecke, G. Boulet, J. P. Bogers and J. Vercruysse	2013	Efficacy of different albendazole and mebendazole regimens against heavy-intensity Trichuris trichiura infections in school children, Jimma Town, Ethiopia	Pathogens and Global Health	http://dx.doi.org/10.1179/2047773213Y.0000000092	X100	C01	B67020109355	Clinical trials.gov	not found	NA	1	0	0	0	0	0	0	infection intensity	none	1	regimen comparison	drug comparison	4	alb; meb	0	albx1; mebx1; albx2; mebx2	1	computer-generated sequence	0	NA	none		Ethiopia	Jimma Town	school		Eastern Africa	low	Tt	none	2010	12	2011	01	2013	06	NA	NA	NA
J. L. Zumaquero-Rios, J. Sarracent-Perez, R. Rojas-Garcia, L. Rojas-Rivero, Y. Martinez-Tovilla, M. A. Valero and S. Mas-Coma	2013	Fascioliasis and Intestinal Parasitoses Affecting Schoolchildren in Atlixco, Puebla State, Mexico: Epidemiology and Treatment with Nitazoxanide	PLoS Neglected Tropical Diseases	http://dx.doi.org/10.1371/journal.pntd.0002553	X083	C01	not found	not found	not found	NA	1	0	0	0	0	F. hepatica	0	none	Objectives included analysing coinfections of fascioliasis with other intestinal parasitic infections and to verify the usefulness of nitazoxanide for human chronic fascioliasis treatment	0	NA	NA	1	nitazoxanide	0	all children infected with ancylostomatids needed a second trt one month after first trt	0	NA	0	NA	none		Mexico	ten rural schools covering ten different localities of Atlixco municipality: San Esteban Zoapiltepec, San Jero ´nimo Caleras, Huilotepec, Almaza´n, Tenextepec, Altavista, San Juan Castillotla, Juan Uvera, La Trinidad Tepango, and San Felipe Xonacayucan. Atlixco municipality (18°49’30”–18°58’30”N; 98°18’24”–98°33’36”W) is located in the State of Puebla, at the centre-south of Mexico	school	rural	Central America	upper middle	Al; Tt; HW	just states Ancylostomatidae spp	unknown	unknown	unknown	unknown	2013	11	NA	NA	NA
V. Khieu, F. Schar, H. Marti, S. Sayasone, S. Duong, S. Muth and P. Odermatt	2013	Diagnosis, Treatment and Risk Factors of Strongyloides stercoralis in Schoolchildren in Cambodia	PLoS Neglected Tropical Diseases	http://dx.doi.org/10.1371/journal.pntd.0002035	X103	not eligible	not found	not found	not found	NA	1	0	0	0	0	S. stercoralis	0	diagnostic approach	none	0	NA	NA	1	ivm	0	treatment dependent on infection (Ss only)	0	NA	0	NA	none		Cambodia	four primary schools in semi-urban villages (Ang, Roka, Koh Khel and Damrey Chhlang villages), located in the Saang District (11.22°N and 105.01°E longitude), Kandal province, 45 kilometers south of Phnom Penh.	school	semi-urban	South-Eastern Asia	lower middle	Al; Tt; HW	none	2009	03	2009	06	2013	02	NA	NA	NA
V. Khieu, F. Schar, H. Marti, S. Sayasone, S. Duong, S. Muth and P. Odermatt	2013	Diagnosis, Treatment and Risk Factors of Strongyloides stercoralis in Schoolchildren in Cambodia	PLoS Neglected Tropical Diseases	http://dx.doi.org/10.1371/journal.pntd.0002035	X103	C01	not found	not found	not found	NA	1	0	0	0	0	S. stercoralis	0	diagnostic approach	none	0	NA	NA	1	ivm+meb	1	treatment dependent on infection (Ss + STH). PZQ given if infected with Taenia spp / Hn / small trematode eggs	0	NA	0	NA	none		Cambodia	four primary schools in semi-urban villages (Ang, Roka, Koh Khel and Damrey Chhlang villages), located in the Saang District (11.22°N and 105.01°E longitude), Kandal province, 45 kilometers south of Phnom Penh.	school	semi-urban	South-Eastern Asia	lower middle	Al; Tt; HW	none	2009	03	2009	06	2013	02	NA	NA	NA
R. Mejia, Y. Vicuna, N. Broncano, C. Sandoval, M. Vaca, M. Chico, P. J. Cooper and T. B. Nutman	2013	A novel, multi-parallel, real-time polymerase chain reaction approach for eight gastrointestinal parasites provides improved diagnostic capabilities to resource-limited at-risk populations	American Journal of Tropical Medicine and Hygiene	http://dx.doi.org/10.4269/ajtmh.12-0726	X101	C01	not found	not found	not found	NA	0	0	0	0	0	0	0	diagnostic approach	none	0	NA	NA	1	alb+ivm	0	none	0	NA	0	NA	none		Ecuador	District of Quinindé , Esmeraldas Province	unclear	rural	South America	upper middle	Al	not clear if Tt and/or HW detected	unknown	unknown	unknown	unknown	2013	03	NA	NA	NA
C. M. Halpenny, C. Paller, K. G. Koski, V. E. Valdes and M. E. Scott	2013	Regional, Household and Individual Factors that Influence Soil Transmitted Helminth Reinfection Dynamics in Preschool Children from Rural Indigenous Panama	PLoS Neglected Tropical Diseases	http://dx.doi.org/10.1371/journal.pntd.0002070	X108	C01	not found	not found	not found	2 treatment and reinfection cycles during a 16 month sample period	0	0	0	0	0	0	0	reinfection dynamics / intensity and spatial clustering	none	0	NA	NA	1	alb	0	children (200 mg: 1–2 yrs, 400 mg: 3–5 yrs).	0	NA	0	NA	none		Panama	12 villages in two adjacent corregimientos (Soloy and Emplanada de Chorcha) in the district of Besiko, Ngäbe-Buglé region	village	rural	Central America	upper middle	Al; Tt; HW	Na predominant HW in C. America	2008	07	2009	04	2013	02	NA	NA	NA
C. M. Halpenny, C. Paller, K. G. Koski, V. E. Valdes and M. E. Scott	2013	Regional, Household and Individual Factors that Influence Soil Transmitted Helminth Reinfection Dynamics in Preschool Children from Rural Indigenous Panama	PLoS Neglected Tropical Diseases	http://dx.doi.org/10.1371/journal.pntd.0002070	X108	C02	not found	not found	not found	2 treatment and reinfection cycles during a 16 month sample period	0	0	0	0	0	0	0	reinfection dynamics / intensity and spatial clustering	none	0	NA	NA	1	alb	0	children (200 mg: 1–2 yrs, 400 mg: 3–5 yrs).	0	NA	0	NA	none		Panama	12 villages in two adjacent corregimientos (Soloy and Emplanada de Chorcha) in the district of Besiko, Ngäbe-Buglé region	village	rural	Central America	upper middle	Al; Tt; HW	Na predominant HW in C. America	2009	04	2009	10	2013	02	NA	NA	X115
A. Diawara, C. M. Halpenny, T. S. Churcher, C. Mwandawiro, J. Kihara, R. M. Kaplan, T. G. Streit, Y. Idaghdour, M. E. Scott, M. G. Basanez and R. K. Prichard	2013	Association between Response to Albendazole Treatment and beta-Tubulin Genotype Frequencies in Soil-transmitted Helminths	PLoS Neglected Tropical Diseases	http://dx.doi.org/10.1371/journal.pntd.0002247	X115	C01	not found	not found	not found	multi-centric study, involving three different countries. Integrated into a national health programme for LF and intestinal worms	1	0	0	0	0	0	0	none	single nucleotide polymorphisms and alb efficacy	0	NA	NA	1	alb+dec	0	none	0	NA	0	NA	none		Haiti	West and Southeast Haitian departments	other		Caribbean	low	Al; Tt; HW	none	2009	unknown	2009	unknown	2013	05	NA	NA	NA
A. Diawara, C. M. Halpenny, T. S. Churcher, C. Mwandawiro, J. Kihara, R. M. Kaplan, T. G. Streit, Y. Idaghdour, M. E. Scott, M. G. Basanez and R. K. Prichard	2013	Association between Response to Albendazole Treatment and beta-Tubulin Genotype Frequencies in Soil-transmitted Helminths	PLoS Neglected Tropical Diseases	http://dx.doi.org/10.1371/journal.pntd.0002247	X115	C02	not found	not found	not found	multi-centric study, involving three different countries. Integrated into school health and nutrition programmes.	1	0	0	0	0	0	0	none	single nucleotide polymorphisms and alb efficacy	0	NA	NA	1	alb	1	alb+dec given 6 months prior to study. All children trt with alb and pzq in study.	0	NA	0	NA	none		Kenya	two schools located in Kwale District	school		Eastern Africa	low	Al; Tt: HW	none	unknown	unknown	unknown	unknown	2013	05	NA	NA	NA
D. Humphries, B. T. Simms, D. Davey, J. Otchere, J. Quagraine, S. Terryah, S. Newton, E. Berg, L. M. Harrison, D. Boakye, M. Wilson and M. Cappello	2013	Hookworm infection among school age children in kintampo north municipality, ghana: Nutritional risk factors and response to albendazole treatment	American Journal of Tropical Medicine and Hygiene	http://dx.doi.org/10.4269/ajtmh.12-0605	X107	C01	not found	not found	not found	NA	1	0	0	0	0	0	0	nutrition	none	0	NA	NA	1	alb	0	none	0	NA	0	NA	none		Ghana	16 schools located along a 90-km stretch of the major highway north of Kintampo	school		Western Africa	lower middle	HW	94 samples had Na; 2 of these had Na and Ad. No Ad on own.	2010	06	unknown	unknown	2013	07	NA	NA	NA
R. Indira and V. Viveka Vardhani	2011	A study on ancylostomiasis prevalent among 3 rural settings in Eluru (West Godavari district, A. P.)	The Bioscan		X463	C01	not found	not found	not found	NA	0	0	0	0	0	0	0	climatic conditions and socio-economic status affecting infection	to survey hookworm infection	0	NA	NA	1	alb	0	none	0	NA	0	NA	none		India	Yanadigudem, Vangayagudem and Philhousepet - 3 rural areas in Eluru, West Godavari District, Andhra Pradesh	village	rural	Southern Asia	lower middle	Ad	none	2004	03	2005	02	2011	09	2009	09	NA
E. G. Edelduok, F. N. Eke, N. E. Evelyn, C. I. Atama and J. E. Eyo	2013	Efficacy of a single dose albendazole chemotherapy on human intestinal helminthiasis among school children in selected rural tropical communities	Annals of Tropical Medicine and Public Health	http://dx.doi.org/10.4103/1755-6783.127776	X112	C01	not found	not found	not found	NA	1	0	0	0	0	0	0	none	none	0	NA	NA	1	alb	0	none	0	NA	0	NA	none		Nigeria	Six primary schools throughtout Ibagwa-Aka, Iheakpu-Awka, Iheaka, Ovoko, Itchi and Unadu communities in Igbo-Eze South LGA, Enugu State. Igbo-Eze South LGA is located between latitudes 7°19’ East and 7°28’ East and longitudes 7°00’ North and 6°53’ North.	school	rural	Western Africa	lower middle	Al; Tt; HW	none	2005	07	2005	12	2014	02	NA	NA	NA
M. Albonico, L. Rinaldi, S. Sciascia, M. E. Morgoglione, M. Piemonte, M. P. Maurelli, V. Musella, J. Utzinger, S. M. Ali, S. M. Ame and G. Cringoli	2013	Comparison of three copromicroscopic methods to assess albendazole efficacy against soil-transmitted helminth infections in school-aged children on Pemba Island	Transactions of the Royal Society of Tropical Medicine and Hygiene	http://dx.doi.org/10.1093/trstmh/trt051	X128	C01	ISRCTN90088840	Current Controlled Trials	Comparison of three diagnostic methods to assess albendazole efficacy	NA	1	0	0	0	0	0	0	diagnostic approach	none	0	NA	NA	1	alb	0	none	0	NA	1	stool analysis	Two aliquots taken. One analysed fresh, one sent to Italy for McMaster/FLOTAC analysis. Lab technicians in Italy blind to 'fresh' data.		Tanzania	three primary schools (Kwale, Al Sadik and Ng’ombeni), Pemba Island	school		Eastern Africa	low	Al; Tt; HW	none	2009	09	2009	11	2013	08	NA	NA	NA
T. W. Gyorkos, M. Maheu-Giroux, B. Blouin and M. Casapia	2013	Impact of health education on soil-transmitted helminth infections in schoolchildren of the Peruvian Amazon: a cluster-randomized controlled trial	PLoS neglected tropical diseases	http://dx.doi.org/10.1371/journal.pntd.0002397	X110	C01	NCT01085799	clinicaltrials.gov	Effectiveness of a Post-deworming Education Intervention to Reduce Soil-transmitted Helminth Infections and Absenteeism in Grade 5 School-children in a Community of Extreme Poverty, Peruvian Amazon	NA	0	0	0	0	health hygiene education	0	0	none	STH re-infection (the primary outcome); general knowledge regarding STH infection and STH-related behavioural change at the individual level	1	healthy controls	NA	2	alb	0	none	1	computer-generated sequence	1	statistician; stool analysis	Unit of randomisation was the school.		Peru	Primary schools in Belén which is a periurban community located in Iquitos on the Itaya River.	school	semi-urban	South America	upper middle	Al; Tt: HW	none	2010	04	2010	10	2013	09	NA	NA	X109
P. A. Soukhathammavong, S. Sayasone, K. Phongluxa, V. Xayaseng, J. Utzinger, P. Vounatsou, C. Hatz, K. Akkhavong, J. Keiser and P. Odermatt	2012	Low efficacy of single-dose albendazole and mebendazole against hookworm and effect on concomitant helminth infection in Lao PDR	PLoS Neglected Tropical Diseases	http://dx.doi.org/10.1371/journal.pntd.0001417	X139	C01	ISRCTN29126001	Current Controlled Trials	Comparative efficacy of albendazole and mebendazole against hookworm infection in Laos	NA	1	0	0	0	0	O. viverrini	0	none	efficacy against HW and other STHs and O. viverrini	1	drug comparison	NA	2	alb; meb	0	none	1	block randomization; random number table	1	stool analysis; clinician	none		Lao PDR	two primary schools (Oudomsouk and Nongbok Noi) in Batieng district, Champasack province. Schools located approx 15 km southeast of Pakse town, on the Bolaven plateau at an altitude of approximately 1,000 m above sea level (geographical coordinates: 105°56’53”N latitude, 15°14’59”E longitude).	school		South-Eastern Asia	lower middle	Al; Tt; HW	none	2009	02	2009	03	2012	01	NA	NA	NA
A. Ahmed, H. M. Al-Mekhlafi, A. H. Al-Adhroey, I. Ithoi, A. M. Abdulsalam and J. Surin	2012	The nutritional impacts of soil-transmitted helminths infections among Orang Asli schoolchildren in rural Malaysia	Parasites and Vectors	http://dx.doi.org/10.1186/1756-3305-5-119	X161	C01	not found	not found	not found	NA	0	0	0	0	0	0	0	nutrition	the nutritional impacts of STH infections	1	uninfected individuals or those with light infection	NA	2	alb	0	children with light infection after 14d given 2nd dose of alb	0	NA	0	NA	none		Malaysia	five indigenous communities namely; Pos Satak, Sungai Kelang, Sungai Rensong, Ruai Hulu and Ruai Hilir in Raub district, Pahang state, located about 200 kilometres NE of Kuala Lumpur, between latitude 3°59’22”N - 4°02’03”N and longitude 101°37’48”E - 101°43’47”E.	school	rural	South-Eastern Asia	upper middle	Al; Tt; HW	none	unknown	unknown	unknown	unknown	2012	06	NA	NA	NA
I. N. D. Lubis, S. Pasaribu and C. P. Lubis	2012	Current status of the efficacy and effectiveness of albendazole and mebendazole for the treatment of Ascaris lumbricoides in North-Western Indonesia	Asian Pacific Journal of Tropical Medicine	http://dx.doi.org/10.1016/S1995-7645%2812%2960125-4	X146	C01	not found	not found	not found	NA	1	0	0	0	0	0	0	ovicidal effects	drug effectiveness in sterilizing A. lumbricoides eggs.	1	drug comparison	NA	2	alb; meb	0	none	1	random number table	0	NA	none		Indonesia	Districts of South Aek Nabara-Labuhan Batu and Kabanjahe-Tanah Karo within the province of North Sumatera, located in the North-western part of Indonesia.	school		South-Eastern Asia	lower middle	Al	none	unknown	unknown	unknown	unknown	2012	08	NA	NA	NA
J. Vercruysse, J. M. Behnke, M. Albonico, S. M. Ame, C. Angebault, J. M. Bethony, D. Engels, B. Guillard, N. T. V. Hoa, G. Kang, D. Kattula, A. C. Kotze, J. S. McCarthy, Z. Mekonnen, A. Montresor, M. V. Periago, L. Sumo, L. A. T. Tchuente, D. T. C. Thach, A. Zeynudin and B. Levecke	2011	Assessment of the anthelmintic efficacy of albendazole in school children in seven countries where soil-transmitted helminths are endemic	PLoS Neglected Tropical Diseases	http://dx.doi.org/10.1371/journal.pntd.0000948	X165	C01	NCT01087099	ClinicalTrials.gov	A Multinational Trial of the Efficacy of Albendazole Against Soil-transmitted Nematode Infections in Children	multi-centric study, involving seven different countries	1	0	0	0	0	0	0	none	none	1	NA	NA	1	alb	0	none	0	NA	0	NA	none		Brazil	Minas Gerais			South America	upper middle	Al; Tt; Na	Na only. Low prevalence of Tt	2009	unknown	2009	unknown	2011	03	NA	NA	NA
J. Vercruysse, J. M. Behnke, M. Albonico, S. M. Ame, C. Angebault, J. M. Bethony, D. Engels, B. Guillard, N. T. V. Hoa, G. Kang, D. Kattula, A. C. Kotze, J. S. McCarthy, Z. Mekonnen, A. Montresor, M. V. Periago, L. Sumo, L. A. T. Tchuente, D. T. C. Thach, A. Zeynudin and B. Levecke	2011	Assessment of the anthelmintic efficacy of albendazole in school children in seven countries where soil-transmitted helminths are endemic	PLoS Neglected Tropical Diseases	http://dx.doi.org/10.1371/journal.pntd.0000948	X165	C02	NCT01087099	ClinicalTrials.gov	A Multinational Trial of the Efficacy of Albendazole Against Soil-transmitted Nematode Infections in Children	multi-centric study, involving seven different countries	1	0	0	0	0	0	0	none	none	1	NA	NA	1	alb	0	none	0	NA	0	NA	none		Cambodia	Kratie			South-Eastern Asia	lower middle	Al; Tt; Na; Ad	both Na and Ad present. Low prevalence of Al and Tt	2009	unknown	2009	unknown	2011	03	NA	NA	NA
J. Vercruysse, J. M. Behnke, M. Albonico, S. M. Ame, C. Angebault, J. M. Bethony, D. Engels, B. Guillard, N. T. V. Hoa, G. Kang, D. Kattula, A. C. Kotze, J. S. McCarthy, Z. Mekonnen, A. Montresor, M. V. Periago, L. Sumo, L. A. T. Tchuente, D. T. C. Thach, A. Zeynudin and B. Levecke	2011	Assessment of the anthelmintic efficacy of albendazole in school children in seven countries where soil-transmitted helminths are endemic	PLoS Neglected Tropical Diseases	http://dx.doi.org/10.1371/journal.pntd.0000948	X165	C03	NCT01087099	ClinicalTrials.gov	A Multinational Trial of the Efficacy of Albendazole Against Soil-transmitted Nematode Infections in Children	multi-centric study, involving seven different countries	1	0	0	0	0	0	0	none	none	1	NA	NA	1	alb	0	none	0	NA	0	NA	none		Cameroon	Loum; Yoyo			Middle Africa	lower middle	Al; Tt; Na; Ad	both Na and Ad present	2009	unknown	2009	unknown	2011	03	NA	NA	X149
J. Vercruysse, J. M. Behnke, M. Albonico, S. M. Ame, C. Angebault, J. M. Bethony, D. Engels, B. Guillard, N. T. V. Hoa, G. Kang, D. Kattula, A. C. Kotze, J. S. McCarthy, Z. Mekonnen, A. Montresor, M. V. Periago, L. Sumo, L. A. T. Tchuente, D. T. C. Thach, A. Zeynudin and B. Levecke	2011	Assessment of the anthelmintic efficacy of albendazole in school children in seven countries where soil-transmitted helminths are endemic	PLoS Neglected Tropical Diseases	http://dx.doi.org/10.1371/journal.pntd.0000948	X165	C04	NCT01087099	ClinicalTrials.gov	A Multinational Trial of the Efficacy of Albendazole Against Soil-transmitted Nematode Infections in Children	multi-centric study, involving seven different countries	1	0	0	0	0	0	0	none	none	1	NA	NA	1	alb	0	none	0	NA	0	NA	none		Ethiopia	Jimma			Eastern Africa	low	Al; Tt; Na; Ad	both Na and Ad present	2009	unknown	2009	unknown	2011	03	NA	NA	X041; X149
J. Vercruysse, J. M. Behnke, M. Albonico, S. M. Ame, C. Angebault, J. M. Bethony, D. Engels, B. Guillard, N. T. V. Hoa, G. Kang, D. Kattula, A. C. Kotze, J. S. McCarthy, Z. Mekonnen, A. Montresor, M. V. Periago, L. Sumo, L. A. T. Tchuente, D. T. C. Thach, A. Zeynudin and B. Levecke	2011	Assessment of the anthelmintic efficacy of albendazole in school children in seven countries where soil-transmitted helminths are endemic	PLoS Neglected Tropical Diseases	http://dx.doi.org/10.1371/journal.pntd.0000948	X165	C05	NCT01087099	ClinicalTrials.gov	A Multinational Trial of the Efficacy of Albendazole Against Soil-transmitted Nematode Infections in Children	multi-centric study, involving seven different countries	1	0	0	0	0	0	0	none	none	1	NA	NA	1	alb	0	none	0	NA	0	NA	none		India	Vellore; Thiruvanamalai			Southern Asia	lower middle	Al; Tt; Na; Ad	both Na and Ad present	2009	unknown	2009	unknown	2011	03	NA	NA	NA
J. Vercruysse, J. M. Behnke, M. Albonico, S. M. Ame, C. Angebault, J. M. Bethony, D. Engels, B. Guillard, N. T. V. Hoa, G. Kang, D. Kattula, A. C. Kotze, J. S. McCarthy, Z. Mekonnen, A. Montresor, M. V. Periago, L. Sumo, L. A. T. Tchuente, D. T. C. Thach, A. Zeynudin and B. Levecke	2011	Assessment of the anthelmintic efficacy of albendazole in school children in seven countries where soil-transmitted helminths are endemic	PLoS Neglected Tropical Diseases	http://dx.doi.org/10.1371/journal.pntd.0000948	X165	C06	NCT01087099	ClinicalTrials.gov	A Multinational Trial of the Efficacy of Albendazole Against Soil-transmitted Nematode Infections in Children	multi-centric study, involving seven different countries	1	0	0	0	0	0	0	none	none	1	NA	NA	1	alb	0	none	0	NA	0	NA	stool analysis is blinded in X160, presumably this refers to the origin of the sample (different schools)		Tanzania	Pemba Island, Zanzibar			Eastern Africa	low	Al; Tt; Na; Ad	both Na and Ad present	2009	01	2009	02	2011	03	NA	NA	X160; X149
J. Vercruysse, J. M. Behnke, M. Albonico, S. M. Ame, C. Angebault, J. M. Bethony, D. Engels, B. Guillard, N. T. V. Hoa, G. Kang, D. Kattula, A. C. Kotze, J. S. McCarthy, Z. Mekonnen, A. Montresor, M. V. Periago, L. Sumo, L. A. T. Tchuente, D. T. C. Thach, A. Zeynudin and B. Levecke	2011	Assessment of the anthelmintic efficacy of albendazole in school children in seven countries where soil-transmitted helminths are endemic	PLoS Neglected Tropical Diseases	http://dx.doi.org/10.1371/journal.pntd.0000948	X165	C07	NCT01087099	ClinicalTrials.gov	A Multinational Trial of the Efficacy of Albendazole Against Soil-transmitted Nematode Infections in Children	multi-centric study, involving seven different countries	1	0	0	0	0	0	0	none	none	1	NA	NA	1	alb	0	none	0	NA	0	NA	none		Vietnam	Thái Nguyên; Tuyên Quang			South-Eastern Asia	lower middle	Al; Tt; Na; Ad	both Na and Ad present	2009	unknown	2009	unknown	2011	03	NA	NA	X149
P. Steinmann, J. Utzinger, Z. W. Du, J. Y. Jiang, J. X. Chen, J. Hattendorf, H. Zhou and X. N. Zhou	2011	Efficacy of single-dose and triple-dose albendazole and mebendazole against soil-transmitted helminths and taenia spp.: A randomized controlled trial	PLoS ONE	http://dx.doi.org/10.1371/journal.pone.0025003	X171	C01	ISRCTN47375023	Current Controlled Trials	Safety and efficacy of single-dose and triple-dose albendazole and mebendazole against soil-transmitted helminth infections in humans	NA	1	1	0	0	0	Taenia spp.	0	none	none	1	dose comparison	drug comparison	4	alb; meb	0	1xalb; 3xalb (over 3 consecutive days); 1xmeb; 3xmeb (over 3 consecutive days)	1	computer-generated sequence	1	outcome assessors	not sure if stool analysis and/or statistician		People's Republic of China	Nongyang, a village located in Menghai county, Yunnan province	village		Eastern Asia	upper middle	Al; Tt; HW	none	2008	10	2008	12	2011	09	NA	NA	NA
E. Roy, K. Z. Hasan, R. Haque, A. K. M. Fazlul Haque, A. K. Siddique and R. B. Sack	2011	Patterns and risk factors for helminthiasis in rural children aged under 2 in Bangladesh	SAJCH South African Journal of Child Health		X456	C01	not found	not found	not found	NA	0	0	0	0	0	0	0	infestation burden	none	0	NA	NA	1	pyrantel pamoate	0	only given to children with diarrhoea	0	NA	1	stool analysis	blinded to whether stool specimens were monthly or diarrhoeal samples		Bangladesh	10 villages in rural Mirzapur	village	rural	Southern Asia	lower middle	Al; Tt; HW	none	unknown	unknown	unknown	unknown	2011	09	NA	NA	NA
K. Zevallos, K. C. Vergara, A. Vergara, C. Vidal, H. H. Garcia and C. A. Evans	2010	Tuberculin skin-test reactions are unaffected by the severity of hyperendemic intestinal helminth infections and co-infections	American Journal of Tropical Medicine and Hygiene	http://dx.doi.org/10.4269/ajtmh.2010.10-0073	X198	C01	not found	not found	not found	NA	0	0	0	0	0	0	0	immunological responses	the effects of heavy infestation with STH and deworming on TB TST results	1	placebo	NA	2	alb	0	given one time daily for 3 consecutive days	1	unclear	1	participants; investigators	none		Peru	Pevas, an indigenous rural community in the Peruvian Amazon	other	rural	South America	upper middle	Al; Tt; HW	none	unknown	unknown	unknown	unknown	2010	08	NA	NA	NA
J. Heukelbach, T. Wilcke, B. Winter, F. A. Sales De Oliveira, R. C. Saboia Moura, G. Harms, O. Liesenfeld and H. Feldmeier	2004	Efficacy of ivermectin in a patient population concomitantly infected with intestinal helminths and ectoparasites	Arzneimittel-Forschung/Drug Research		X375	C01	not found	not found	not found	NA	1	0	0	0	0	ecotoparasitoses	0	none	none	0	NA	NA	1	ivm	0	dose repeated after 10 days	0	NA	0	NA	10% of samples analysed blind for quality control purposes		Brazil	Community of Balbino (Cascavel Municipality), 60Km south of Fortalez, the capital of Ceará State (NE Brazil)	village	rural	South America	upper middle	Al; Tt; HW	none	unknown	unknown	unknown	unknown	2004	07	NA	NA	NA
W. Moser, S. M. Ali, S. M. Ame, B. Speich, M. Puchkov, J. Huwyler, M. Albonico, J. Hattendorf and J. Keiser	2016	Efficacy and safety of oxantel pamoate in school-aged children infected with Trichuris trichiura on Pemba Island, Tanzania: a parallel, randomised, controlled, dose-ranging study	The Lancet Infectious Diseases	http://dx.doi.org/10.1016/S1473-3099(15)00271-6	X007	C01	ISRCTN86603231	www.isrctn.com	Dose-finding of oxantel pamoate in school-aged children infected with Trichuris trichiura on Pemba, United Republic of Tanzania	NA	1	1	1	0	0	0	0	none	to investigate the dose-response relationship	1	dose comparison	placebo	7	oxantel pamoate	0	none	1	computer-generated stratified (by infection intensities) block randomisation code	1	participants; stool analysis	none		Tanzania	Two primary schools (Matale and Mbuzini), Pemba Island	school		Eastern Africa	low	Al; Tt; HW	none	2014	10	2014	11	2015	09	NA	NA	NA
E. Tefera, T. Belay, S. K. Mekonnen, A. Zeynudin and T. Belachew	2015	Therapeutic efficacy of different brands of albendazole against soil transmitted helminths among students of Mendera Elementary School, Jimma, Southwest Ethiopia	The Pan African medical journal	http://dx.doi.org/10.11604/pamj.2015.22.252.6501	X015	C01	not found	not found	not found	NA	1	0	0	0	0	0	0	brand comparison; geohelminth prevalence	none	1	other	NA	3	alb	0	3 different brands of albendazole (Ovis, Albenz 400 and Wormin A 200)	1	lottery method	0	NA	none		Ethiopia	Mendera Elementary School, Jimma town located 335Km Southwest of Addis Ababa	school	urban	Eastern Africa	low	Al; Tt; HW	none	2010	03	2010	04	2015	11	NA	NA	NA
S. Satya Deepti and L. Nandini	2015	Effects of deworming during pregnancy on maternal and perinatal outcomes: A randomized controlled trial	Research Journal of Pharmaceutical, Biological and Chemical Sciences		X023	C01	not found	not found	not found	NA	0	0	0	0	0	0	0	pregnancy outcomes	Evaluation of deworming on pregnancy outcomes	1	drug comparison	regimen comparison; placebo	4	alb; meb	0	praziquantel mentioned but in error?	1	computer-generated sequence	1	participants; investigators	none		India	Tambaram and Chrompet areas, Chennai	hospital		Southern Asia	lower middle	Al; Tt; HW	Tt / HW main focus	2011	08	2012	02	2015	01	NA	NA	NA
R. R. Pillai, R. Elango, R. O. Ball, A. V. Kurpad and P. B. Pencharz	2015	Lysine requirements of moderately undernourished school-aged Indian children are reduced by treatment for intestinal parasites as measured by the indicator amino acid oxidation technique	Journal of Nutrition	http://dx.doi.org/10.3945/jn.114.208439	X025	C01	not found	not found	not found	NA	0	0	0	0	lysine	0	0	nutrition	to measure the lysine requirement of moderately undernourished school-aged Indian children before and after treatment for intestinal parasites.	1	dose comparison	NA	7	alb	0	all children received alb then 2 of 7 intakes of lysine	1	unclear	0	NA	lysine intakes assigned at random		India	local schools situated within 20 km from St. John s Research Institute, Bangalore	school		Southern Asia	lower middle	Al; Tt	low prevalence	unknown	unknown	unknown	unknown	2015	03	NA	NA	NA
M. O. Mireku, M. J. Boivin, L. L. Davidson, S. Ouedraogo, G. K. Koura, M. J. Alao, A. Massougbodji, M. Cot and F. Bodeau-Livinec	2015	Impact of helminth infection during pregnancy on cognitive and motor functions of one-year-old children	PLoS neglected tropical diseases	http://dx.doi.org/10.1371/journal.pntd.0003463	X029	C01	NCT00811421	ClinicalTrials.gov	Evaluation of the Safety and Efficacy of Mefloquine as Intermittent Preventive Treatment of Malaria in Pregnancy	cohort included singletons born to pregnant women who were enrolled before 29 weeks of gestation in the Malaria in Pregnancy Preventive Alternative Drugs (MiPPAD) clinical trial (NCT00811421)	0	0	0	0	0	0	0	pregnancy outcomes	the effect of helminth infection during pregnancy on cognitive and motor functions	0	NA	NA	1	meb	0	women given meb at 1st ANC visit and at 2nd ANC visit if still infected	0	NA	0	NA	none		Benin	three sub districts of Allada (Sekou, Allada and Attogon), a semi rural area located 50 km north of Cotonou	health centre		Western Africa	low	Al; Tt; HW	none	2010	01	unknown	unknown	2015	03	NA	NA	NA
J. Carmona-Fonseca, R. M. U. Penuela and A. M. C. Botero	2009	Intestinal parasitoses in children living in malarious zones of colombia. [Spanish]	Iatreia		X253	C01	not found	not found	not found	NA	1	0	0	0	0	Plasmodium falciparum or P. vivax	0	intestinal parasite prevalence	to determine the prevalence of intestinal parasites in children with malaria	1	untreated controls	NA	2	alb	0	alb given in combination with secnidazol (antiprotozoal)	0	NA	0	NA	none		Colombia	residents in urban or rural areas of the municipalities of El Bagre and Turbo (Antioquia, northwestern Colombia)	unclear	urban; rural	South America	upper middle	Al; Tt; Na	none	2004	07	2005	07	2009	03	NA	NA	NA
E. Michelli, M. Leon, M. De Donato and H. Rodulfo	2007	Antiparasite effect of oxantel/pyrantel pamoate and metronidazol on haematological parameters in school children from"Ascanio Jose Velasquez" School in Cumana, Sucre State, Venezuela. [Spanish]	Salus		X283	C01	not found	not found	not found	there is a control cohort	1	0	0	0	0	0	0	hematologic changes	deworming and associated hematologic changes	1	healthy controls	NA	2	oxantel/pyrantel pamoate	0	given as a single dose (Dualid) according to ratio 10mg/kg	1	unclear	0	NA	randomly assigned to deworming or antiprotozoan treatment		Venezuela	school "Jose Ascanio Velasquez ", located in the community of Malariology, parish Altagracia, Sucre municipality, Sucre state	school	semi-urban	South America	upper middle	Al; Tt; Na	Na low prevalence	unknown	unknown	unknown	unknown	2007	unknown	NA	NA	NA
U. Belkind-Valdovinos, J. Belkind-Gerson, D. Sanchez-Francia, M. M. Espinoza-Ruiz and E. Lazcano-Ponce	2004	Nitazoxanide vs albendazole against intestinal parasites in a single dose and for three days. [Spanish]	Salud Publica de Mexico		X381	C01	not found	not found	not found	NA	1	1	0	0	0	H. nana, G. lamblia, E. histolytica	0	none	none	1	regimen comparison	drug comparison	3	nitazoxanide; alb	0	nitazoxanide given in one dose (1.2g) or over three days (15mg/kg/day)	1	random number	1	stool analysis	the study was conducted using three population groups, but they were assigned, randomly, from the aggregated groups. Blinding is stated as "single blind"		Mexico	three communities in central and southern Mexico. 1 - attended the outpatient Children's Hospital Morelos Cuernavaca, Morelos; 2 - rural areas in the health jurisdiction of Valle de Bravo, Mexico State; 3 - Tlamacazapa, Guerrero	hospital; other	urban; rural	Central America	upper middle	Al	none	2002	02	2002	11	2004	05	NA	NA	NA
D. Beltramino, M. C. Lura and E. Carrera	2003	Selective vs. mass treatment with antihelminthic drugs: Experience in two hyperendemic communities. [Spanish]	Revista Panamericana de Salud Publica/Pan American Journal of Public Health		X408	C01	not found	not found	not found	NA	1	0	0	0	0	0	0	none	A comparison of the prevalences and intensities of infection geohelminth in the two communities study, treated with anthelmintics in different ways.	1	regimen comparison	NA	2	meb	0	A and B were formed to allow comparison of the prevalences and intensities of infection geohelminth in the two communities study. A given selective treatment and B given mass deworming?	0	NA	1	stool analysis	double-blinded but not clear who was blind apart from stool analysis		Argentina	two slum communities of Santa Fe: Las Lomas and The Abasto	unclear	urban	South America	upper middle	Al; Tt	none	1998	12	2001	04	2003	01	NA	NA	NA
D. Lopez De Guimaraes, R. S. Neyra Llanos and J. H. Romero Acevedo	2001	Ascariasis: comparison of the therapeutic efficacy between paico and albendazole in children from Huaraz. [Spanish]	Revista de gastroenterologia del Peru : organo oficial de la Sociedad de Gastroenterologia del Peru		X443	C01	not found	not found	not found	NA	1	1	0	0	plant extract (essential oil)	0	0	none	paico obtained from pressed grass (Ambrosiodes Chenopodium, L)	1	other	NA	2	alb	0	200mg dose for < 5 years; 400mg dose for > 5 years. Doses of Alb and paico based on age and weight respectively therefore comparator is questionable	1	unclear	0	NA	none		Peru	rural community in the EC San Martin de Porres Marián, Province of Huaraz	school	rural	South America	upper middle	Al	none	2000	05	2000	08	2001	07	NA	NA	NA
S. Bruckner, S. T. Agnandji, S. Berberich, E. Bache, J. F. Fernandes, B. Schweiger, M. Massinga Loembe, T. Engleitner, B. Lell, B. Mordmuller, A. A. Adegnika, M. Yazdanbakhsh, P. G. Kremsner and M. Esen	2015	Effect of Antihelminthic Treatment on Vaccine Immunogenicity to a Seasonal Influenza Vaccine in Primary School Children in Gabon: A Randomized Placebo-Controlled Trial.[Erratum appears in PLoS Negl Trop Dis. 2015 Jun;9(6):e0003891; PMID: 26107633]	PLoS Neglected Tropical Diseases [electronic resource]	http://dx.doi.org/10.1371/journal.pntd.0003768	X039	C01	PACTR201303000434188	Pan African Clinical Trials Registry	not found	NA	0	0	0	0	0	0	0	immunological responses	anthelminthic treatment and its influence on antibody responses to influenza vaccine	1	placebo	NA	2	alb	0	none	1	computer-generated sequence	1	unclear	The medical personnel treating participants were not involved in the outcome evaluation		Gabon	primary school children from Lambaréné and surroundings	unclear		Middle Africa	upper middle	Al; Tt; Ad	none	2011	12	2012	09	2015	06	NA	NA	NA
E. M. McClure, S. R. Meshnick, P. Mungai, I. Malhotra, C. L. King, R. L. Goldenberg, M. G. Hudgens, A. M. Siega-Riz and A. E. Dent	2014	The Association of Parasitic Infections in Pregnancy and Maternal and Fetal Anemia: A Cohort Study in Coastal Kenya	PLoS Neglected Tropical Diseases	http://dx.doi.org/10.1371/journal.pntd.0002724	X059	C01	NCT00314899	ClinicalTrials.gov	Fetal Immunity to Plasmodium Falciparum Malaria	The study was a secondary analysis of data collected as part of a larger study to evaluate the association of in utero malaria infection on neurodevelopmental outcomes (NCT00314899)	0	0	0	0	0	0	0	pregnancy outcomes	the relative impact of helminths and malaria on maternal and fetal anemia	0	NA	NA	1	alb	0	none	0	NA	0	NA	none		Kenya	Mswambweni District Hospital, Mswambweni, in Coast Province	hospital		Eastern Africa	low	Al; Tt; HW	none	2006	unknown	2009	unknown	2014	02	NA	NA	NA
B. Levecke, A. Montresor, M. Albonico, S. M. Ame, J. M. Behnke, J. M. Bethony, C. D. Noumedem, D. Engels, B. Guillard, A. C. Kotze, A. J. Krolewiecki, J. S. McCarthy, Z. Mekonnen, M. V. Periago, H. Sopheak, L. A. Tchuem-Tchuente, T. T. Duong, N. T. Huong, A. Zeynudin and J. Vercruysse	2014	Assessment of anthelmintic efficacy of mebendazole in school children in six countries where soil-transmitted helminths are endemic	PLoS neglected tropical diseases	http://dx.doi.org/10.1371/journal.pntd.0003204	X061	C01	NCT01379326	ClinicalTrials.gov	The Efficacy of a Single-dose Mebendazole Against Soil-transmitted Helminths in School Children	multi-centric study, involving six different countries	1	0	0	0	0	0	0	none	none	1	NA	NA	1	meb	0	none	0	NA	0	NA	none		Brazil	unclear	school		South America	upper middle	Al; Tt; HW	low prevalence of Tt	2011	12	2012	04	2014	10	NA	NA	NA
B. Levecke, A. Montresor, M. Albonico, S. M. Ame, J. M. Behnke, J. M. Bethony, C. D. Noumedem, D. Engels, B. Guillard, A. C. Kotze, A. J. Krolewiecki, J. S. McCarthy, Z. Mekonnen, M. V. Periago, H. Sopheak, L. A. Tchuem-Tchuente, T. T. Duong, N. T. Huong, A. Zeynudin and J. Vercruysse	2014	Assessment of anthelmintic efficacy of mebendazole in school children in six countries where soil-transmitted helminths are endemic	PLoS neglected tropical diseases	http://dx.doi.org/10.1371/journal.pntd.0003204	X061	C02	NCT01379326	ClinicalTrials.gov	The Efficacy of a Single-dose Mebendazole Against Soil-transmitted Helminths in School Children	multi-centric study, involving six different countries	1	0	0	0	0	0	0	none	none	1	NA	NA	1	meb	0	none	0	NA	0	NA	none		Cambodia	unclear	school		South-Eastern Asia	lower middle	Al; Tt; HW	low prevalence of Tt and Al	2011	12	2012	04	2014	10	NA	NA	NA
B. Levecke, A. Montresor, M. Albonico, S. M. Ame, J. M. Behnke, J. M. Bethony, C. D. Noumedem, D. Engels, B. Guillard, A. C. Kotze, A. J. Krolewiecki, J. S. McCarthy, Z. Mekonnen, M. V. Periago, H. Sopheak, L. A. Tchuem-Tchuente, T. T. Duong, N. T. Huong, A. Zeynudin and J. Vercruysse	2014	Assessment of anthelmintic efficacy of mebendazole in school children in six countries where soil-transmitted helminths are endemic	PLoS neglected tropical diseases	http://dx.doi.org/10.1371/journal.pntd.0003204	X061	C03	NCT01379326	ClinicalTrials.gov	The Efficacy of a Single-dose Mebendazole Against Soil-transmitted Helminths in School Children	multi-centric study, involving six different countries	1	0	0	0	0	0	0	none	none	1	NA	NA	1	meb	0	none	0	NA	0	NA	none		Cameroon	unclear	school		Middle Africa	lower middle	Al; Tt; HW	none	2011	12	2012	04	2014	10	NA	NA	NA
B. Levecke, A. Montresor, M. Albonico, S. M. Ame, J. M. Behnke, J. M. Bethony, C. D. Noumedem, D. Engels, B. Guillard, A. C. Kotze, A. J. Krolewiecki, J. S. McCarthy, Z. Mekonnen, M. V. Periago, H. Sopheak, L. A. Tchuem-Tchuente, T. T. Duong, N. T. Huong, A. Zeynudin and J. Vercruysse	2014	Assessment of anthelmintic efficacy of mebendazole in school children in six countries where soil-transmitted helminths are endemic	PLoS neglected tropical diseases	http://dx.doi.org/10.1371/journal.pntd.0003204	X061	C04	NCT01379326	ClinicalTrials.gov	The Efficacy of a Single-dose Mebendazole Against Soil-transmitted Helminths in School Children	multi-centric study, involving six different countries	1	0	0	0	0	0	0	none	none	1	NA	NA	1	meb	0	none	0	NA	0	NA	none		Ethiopia	unclear	school		Eastern Africa	low	Al; Tt; HW	none	2011	12	2012	04	2014	10	NA	NA	NA
B. Levecke, A. Montresor, M. Albonico, S. M. Ame, J. M. Behnke, J. M. Bethony, C. D. Noumedem, D. Engels, B. Guillard, A. C. Kotze, A. J. Krolewiecki, J. S. McCarthy, Z. Mekonnen, M. V. Periago, H. Sopheak, L. A. Tchuem-Tchuente, T. T. Duong, N. T. Huong, A. Zeynudin and J. Vercruysse	2014	Assessment of anthelmintic efficacy of mebendazole in school children in six countries where soil-transmitted helminths are endemic	PLoS neglected tropical diseases	http://dx.doi.org/10.1371/journal.pntd.0003204	X061	C05	NCT01379326	ClinicalTrials.gov	The Efficacy of a Single-dose Mebendazole Against Soil-transmitted Helminths in School Children	multi-centric study, involving six different countries	1	0	0	0	0	0	0	none	none	1	NA	NA	1	meb	0	none	0	NA	0	NA	none		Tanzania	unclear	school		Eastern Africa	low	Al; Tt; HW	none	2011	12	2012	04	2014	10	NA	NA	NA
B. Levecke, A. Montresor, M. Albonico, S. M. Ame, J. M. Behnke, J. M. Bethony, C. D. Noumedem, D. Engels, B. Guillard, A. C. Kotze, A. J. Krolewiecki, J. S. McCarthy, Z. Mekonnen, M. V. Periago, H. Sopheak, L. A. Tchuem-Tchuente, T. T. Duong, N. T. Huong, A. Zeynudin and J. Vercruysse	2014	Assessment of anthelmintic efficacy of mebendazole in school children in six countries where soil-transmitted helminths are endemic	PLoS neglected tropical diseases	http://dx.doi.org/10.1371/journal.pntd.0003204	X061	C06	NCT01379326	ClinicalTrials.gov	The Efficacy of a Single-dose Mebendazole Against Soil-transmitted Helminths in School Children	multi-centric study, involving six different countries	1	0	0	0	0	0	0	none	none	1	NA	NA	1	meb	0	none	0	NA	0	NA	none		Vietnam	unclear	school		South-Eastern Asia	lower middle	Al; Tt; HW	none	2011	12	2012	04	2014	10	NA	NA	NA
M. Chachage, L. Podola, P. Clowes, A. Nsojo, A. Bauer, O. Mgaya, D. Kowour, G. Froeschl, L. Maboko, M. Hoelscher, E. Saathoff and C. Geldmacher	2014	Helminth-Associated Systemic Immune Activation and HIV Co-receptor Expression: Response to Albendazole/Praziquantel Treatment	PLoS Neglected Tropical Diseases	http://dx.doi.org/10.1371/journal.pntd.0002755	X074	C01	not found	not found	not found	NA	0	0	0	0	0	0	1	immunological responses in HIV negative patients	systemic T cell activation in relation to infection with different helminth species and to anti-helminthic treatment	1	healthy controls	NA	2	alb+pzq	1	both helminth infected and healthy treated	0	NA	0	NA	blood analysis blind to infection status		Tanzania	Mbeya region in South West Tanzania	unclear		Eastern Africa	low	Al; Tt; HW	none	unknown	unknown	unknown	unknown	2014	03	NA	NA	NA
A. Pinot de Moira, F. M. Jones, S. Wilson, E. Tukahebwa, C. M. Fitzsimmons, J. K. Mwatha, J. M. Bethony, N. B. Kabatereine and D. W. Dunne	2013	Effects of treatment on IgE responses against parasite allergen-like proteins and immunity to reinfection in childhood schistosome and hookworm coinfections	Infection & Immunity	http://dx.doi.org/10.1128/IAI.00748-12	X092	C01	not found	not found	not found	NA	0	0	0	0	0	0	0	immunological responses	posttreatment parasite-specific immunological changes and whether helminth coinfection influences these changes and subsequent reinfection immunity	0	NA	NA	1	alb+pzq	1	none	0	NA	0	NA	none		Uganda	Bwondha Primary School in Bwondha Village, located along the shoreline of Lake Victoria in Mayuge District, eastern Uganda.	school	rural	Eastern Africa	low	HW	none	2010	07	2011	07	2012	10	NA	NA	NA
E. M. O. Muok, E. W. Simiyu, E. A. Ochola, Z. W. Nganga, W. E. Secor, D. M. S. Karanja and P. N. M. Mwinzi	2013	Short report: Association between CD<sup>4+</sup> t-lymphocyte counts and fecal excretion of schistosoma mansoni eggs in patients coinfected with s. mansoni and human immunodeficiency virus before and after initiation of antiretroviral therapy	American Journal of Tropical Medicine and Hygiene	http://dx.doi.org/10.4269/ajtmh.13-0045	X096	C01	not found	not found	not found	NA	0	0	0	0	0	S. mansoni	1	immunological responses	to examine the relationship between S. mansoni egg excretion and CD4+ T-lymphocyte counts in HIV+ individuals who are receiving ART	0	NA	NA	1	alb; alb+pzq	1	study participants treated if egg positive or when they became egg positive	0	NA	0	NA	blinding for QC only		Kenya	three government HIV treatment centers (Naya, Madiany, and Ragengni) that were located within 5 km of Lake Victoria	treatment centre		Eastern Africa	lower middle	none	evaluated for STH but results not reported	unknown	unknown	unknown	unknown	2013	05	NA	NA	NA
P. Cooper, A. W. Walker, J. Reyes, M. Chico, S. J. Salter, M. Vaca and J. Parkhill	2013	Patent Human Infections with the Whipworm, Trichuris trichiura, Are Not Associated with Alterations in the Faecal Microbiota	PLoS ONE	http://dx.doi.org/10.1371/journal.pone.0076573	X120	C01	not found	not found	not found	NA	1	0	0	0	0	0	0	faecal microbiota composition	STH infections and their effect on faecal microbiota composition	1	healthy controls	NA	3	alb+ivm	0	3 groups - only healthy group and Tt only group treated. Al and Tt group not treated	0	NA	0	NA	none		Ecuador	3 rural villages in the District Eloy Alfaro, Esmeraldas Province	village		South America	upper middle	Al; Tt	none	2009	06	2009	09	2013	10	NA	NA	NA
A. R. A. Rowbotton, O. Verde, L. J. Ache, J. Gonzalez, A. Guerra, V. Sanchez, C. Salas, G. Martinadonna, M. Salazar and H. Hurtado	2012	Evaluation of the efficacy of antihelmintic drugs for the control of Trichuris trichiura and other helminthic diseases in the state of Aragua, Venezuela	Boletin De Malariologia Y Salud Ambiental		X141	C01	not found	not found	not found	NA	1	0	0	0	0	0	0	0	Phase 3 efficacy evaluation	1	drug comparison	regimen comparison	4	alb; meb; alb+ivm; meb+ivm	0	children <15kg were not given ivm but assigned to alb or meb gp	1	random number table	1	participants; stool analysis; investigators	have checked Spanish paper to confirm randomisation and blinding		Venezuela	14 Communities in Marino and Zamora municipalities of State of Aragua	other		South America	upper middle	Al, Tt; Na; Ad	Na and Ad identified	2008	unknown	2011	unknown	2012	unknown	NA	NA	NA
Y. Suputtamongkol, N. Premasathian, K. Bhumimuang, D. Waywa, S. Nilganuwong, E. Karuphong, T. Anekthananon, D. Wanachiwanawin and S. Silpasakorn	2011	Efficacy and safety of single and double doses of ivermectin versus 7-day high dose albendazole for chronic strongyloidiasis	PLoS Neglected Tropical Diseases	http://dx.doi.org/10.1371/journal.pntd.0001044	X169	C01	NCT00765024	ClinicalTrials.gov	Efficacy and Safety of Ivermectin Versus Albendazole for Chronic Strongyloidiasis	NA	1	1	0	0	0	S. stercoralis	0	0	none	1	drug comparison	dose comparison; regimen comparison	3	alb; ivm	0	ivm given as a (i) single dose or (ii) two oral doses given two weeks apart	1	computer-generator sequence	0	NA	open-label		Thailand	Siriraj Hospital, Mahidol University, Bangkok	hospital	urban	South-Eastern Asia	upper middle	HW	none	2008	07	2010	04	2011	05	NA	NA	NA
T. Newlove, L. H. Guimaraes, D. J. Morgan, L. Alcantara, M. J. Glesby, E. M. Carvalho and P. R. Machado	2011	Antihelminthic therapy and antimony in cutaneous leishmaniasis: A randomized, double-blind, placebo-controlled trial in patients co-infected with helminths and leishmania braziliensis	American Journal of Tropical Medicine and Hygiene	http://dx.doi.org/10.4269/ajtmh.2011.10-0423	X175	C01	NCT00469495	Clinicaltrials.gov	Empiric Antihelminthic Therapy Combined With Antimony in the Treatment of Cutaneous Leishmaniasis: A Randomized Controlled Trial in Subjects Co-Infected With Helminths and Leishmania Brasiliensis	NA	1	1	0	0	0	Leishmania braziliensis	0	0	the effect of early anthelminthic therapy on the outcome of cutaneous leishmaniasis co-infected with helminths	1	placebo	regimen comparison	2	alb+ivm+pzq	1	Control group treated at 60d with anthelmintics but not clear if with same drugs as treated group. Participants also treated at Day 30 and 60.	1	randomization table	1	participants	not clear if stool analysis blind		Brazil	health post of Corte de Pedra, a referral center for the diagnosis and treatment of leishmaniasis in the state of Bahia	treatment centre		South America	upper middle	Al; Tt; HW	none	2006	11	2007	06	2011	01	NA	NA	NA
H. Namwanje, N. B. Kabatereine and A. Olsen	2011	Efficacy of single and double doses of albendazole and mebendazole alone and in combination in the treatment of Trichuris trichiura in school-age children in Uganda	Transactions of the Royal Society of Tropical Medicine and Hygiene	http://dx.doi.org/10.1016/j.trstmh.2011.07.009	X177	C01	NCT01050452	Clinicaltrials.gov	Gaps in Helminth Control: Safety and Efficacy of Drug Combinations. Study on Trichuris Trichiura	NA	1	0	0	0	0	0	0	0	none	1	drug comparison	dose comparison; regimen comparison	6	alb; alb+meb; meb	0	3 groups received single dose and 3 groups received double dose	1	unclear	0	NA	none		Uganda	five schools (Kirwa; Mayengo; Muchahi; Mukarangye; Rushaabo) in Rubaya and Kamuganguzi sub-counties, Kabale District, southwestern Uganda	school		Eastern Africa	low	Tt	none	2009	unknown	2009	unknown	2011	08	NA	NA	NA
J. Monarrez-Espino, C. R. Perez-Espejo, G. Vazquez-Mendoza, A. Balleza-Carreon and R. Caballero-Hoyos	2011	Intervention to prevent intestinal parasitic reinfections among Tarahumara indigenous schoolchildren in northern Mexico	Revista Panamericana de Salud Publica/Pan American Journal of Public Health	http://dx.doi.org/10.1590/S1020-49892011000900002	X182	C01	not found	not found	not found	NA	0	0	0	0	hygiene practices	0	0	0	assessing the effectiveness of a broad intervention using peer leaders to promote hygienic practices	1	other (education / infrastructure improvements)	NA	2	nitazoxanide	0	< 20 kg = 200mg; 21 kg – 30 kg = 250 mg; 31 kg – 40 kg = 350 mg; > 41 kg = 500 mg	0	NA	0	NA	none		Mexico	indigenous Tarahumara schoolchildren in northern Mexico	school	rural	Central America	upper middle	Al	none	2008	unknown	2008	unknown	2011	09	NA	NA	NA
M. C. Kapulu, M. Simuyandi, S. Sianongo, M. Mutale, M. Katubulushi and P. Kelly	2011	Differential changes in expression of intestinal antimicrobial peptide genes during ascarislumbricoides infection in zambian adults do not respond to helminth eradication	Journal of Infectious Diseases	http://dx.doi.org/10.1093/infdis/jir035	X187	C01	not found	not found	not found	treatment dependent on infection	0	0	0	0	0	0	0	immunological responses	investigating intestinal host defences in patients infected with Ascaris lumbricoides	1	healthy controls	NA	1	alb	0	alb for Al	0	NA	0	NA	case patients were helminth infected, control subjects if no infection		Zambia	Misisi township in Lusaka	unclear	urban	Eastern Africa	lower middle	Al	none	unknown	unknown	unknown	unknown	2011	05	NA	NA	NA
M. C. Kapulu, M. Simuyandi, S. Sianongo, M. Mutale, M. Katubulushi and P. Kelly	2011	Differential changes in expression of intestinal antimicrobial peptide genes during ascarislumbricoides infection in zambian adults do not respond to helminth eradication	Journal of Infectious Diseases	http://dx.doi.org/10.1093/infdis/jir035	X187	C02	not found	not found	not found	treatment dependent on infection	0	0	0	0	0	0	0	immunological responses	investigating intestinal host defences in patients infected with Ascaris lumbricoides	1	healthy controls	NA	1	alb+ivm	1	PZQ given if infected with Taenia and/or S. mansoni	0	NA	0	NA	case patients were helminth infected, control subjects if no infection		Zambia	Misisi township in Lusaka	unclear	urban	Eastern Africa	lower middle	Al	none	unknown	unknown	unknown	unknown	2011	05	NA	NA	NA
D. Humphries, E. Mosites, J. Otchere, W. A. Twum, L. Woo, H. Jones-Sanpei, L. M. Harrison, R. D. Bungiro, B. Benham-Pyle, L. Bimi, D. Edoh, K. Bosompem, M. Wilson and M. Cappello	2011	Epidemiology of hookworm infection in Kintampo North Municipality, Ghana: Patterns of malaria coinfection, anemia, and albendazole treatment failure	American Journal of Tropical Medicine and Hygiene	http://dx.doi.org/10.4269/ajtmh.2011.11-0003	X189	C01	not found	not found	not found	NA	1	0	0	0	0	0	0	epidemiology; risk factors	none	0	NA	NA	1	alb	0	none	0	NA	0	NA	none		Ghana	four communities in Kintampo North Municipality of central Ghana: Jato-Akuraa, Cheranda, Kawampe, and Gulumpe	other		Western Africa	lower middle	Tt; HW	low levels of Tt	2007	07	2007	unknown	2011	05	NA	NA	NA
R. J. Quinnell, R. L. Pullan, L. P. Breitling, S. M. Geiger, B. Cundill, R. Correa-Oliveira, S. Brooker and J. M. Bethony	2010	Genetic and household determinants of predisposition to human hookworm infectionin a Brazilian community	Journal of Infectious Diseases	http://dx.doi.org/10.1086/655813	X204	C01	not found	not found	not found	NA	0	0	0	0	0	0	0	host genetics	the relationship between host genetics and predisposition to hookworm infection	0	NA	NA	1	alb	0	Only HW infected patients treated. Treated individuals were examined after treatment to confirm treatment efficacy and were offered repeat treatment(s) until they became egg negative	0	NA	0	NA	none		Brazil	Americaninhas in the northeastern part of the state of Minas Gerais	unclear	rural	South America	upper middle	Na	none	2004	04	2004	07	2010	08	NA	NA	NA
L. Quihui-Cota, G. G. Morales-Figueroa, J. Esparza-Romero, M. E. Valencia, H. Astiazaran-Garcia, R. O. Mendez, B. I. Pacheco-Moreno, D. W. T. Crompton and S. P. Diaz-Camacho	2010	Trichuriasis and low-iron status in schoolchildren from Northwest Mexico	European Journal of Clinical Nutrition	http://dx.doi.org/10.1038/ejcn.2010.146	X205	C01	not found	not found	not found	NA	0	0	0	0	0	0	0	hematologic changes	investigate the association between trichuriasis and iron status	1	healthy controls	NA	2	alb	0	trt on 2 consecutive days and repeated if necessary to eliminate Tt	0	NA	0	NA	none		Mexico	public primary school of the rural community of El Higueral in Culiacan, Sinaloa (Northwest Mexico)	school	rural	Central America	upper middle	Tt	none	unknown	01	unknown	06	2010	08	NA	NA	NA
C. Flohr, L. N. Tuyen, R. J. Quinnell, S. Lewis, T. T. Minh, J. Campbell, C. Simmons, G. Telford, A. Brown, T. T. Hien, J. Farrar, H. Williams, D. I. Pritchard and J. Britton	2010	Reduced helminth burden increases allergen skin sensitization but not clinical allergy: A randomized, double-blind, placebo-controlled trial in Vietnam	Clinical and Experimental Allergy	http://dx.doi.org/10.1111/j.1365-2222.2009.03346.x	X217	C01	ISRCTN71058787	Current Controlled Trials	Does the eradication of endoparasites promote allergic disease?	NA	0	0	0	1	0	0	0	allergic responses	anti-helminthic effects on allergic disease and allergen skin sensitization	1	placebo	NA	2	meb	0	meb not effective at 14 day follow-up so alb given for 3 days at 3, 6 and 9 month treatment rounds	1	computer-generated randomization	1	participants; investigators; stool analysis; statistician	none		Vietnam	primary and secondary school children in grades 1–8 in four communes in the Khanh Son district, Khanh Hoa province, in central Vietnam	school	rural	South-Eastern Asia	lower middle	Al; Tt; HW	HW predominantly Na; Tt low prevalence	2005	05	2006	05	2010	01	2007	04	X291
C. Flohr, L. N. Tuyen, S. Lewis, T. T. Minh, J. Campbell, J. Britton, H. Williams, T. T. Hien, J. Farrar and R. J. Quinnell	2007	Low efficacy of mebendazole against hookworm in Vietnam: Two randomized controlled trials	American Journal of Tropical Medicine and Hygiene		X291	C01	not found	not found	not found	NA	1	0	0	0	0	0	0	0	none	1	drug comparison	regimen comparison; placebo	4	meb; alb	0	meb placebo; meb for 3 days; alb single dose; alb for 3 days	1	block randomization	1	stool analysis	patients and drug administrators knew if single or triple treated		Vietnam	Khanh Hoa province, central Vietnam	village	rural	South-Eastern Asia	lower middle	Al; Tt; HW	low prevalence of Al and Tt	2005	08	2005	08	2007	04	NA	NA	NA
J. R. Stothard, D. Rollinson, E. Imison and I. S. Khamis	2009	A spot-check of the efficacies of albendazole or levamisole, against soil-transmitted helminthiases in young Ungujan children, reveals low frequencies of cure	Annals of Tropical Medicine and Parasitology	http://dx.doi.org/10.1179/136485909X398320	X230	C01	NCT00659997	Clinicaltrials.gov	Longitudinal Study of Efficacy of Standard Albendazole Treatment Versus Levamisole/Pyrantel Pamoate on Soil Transmitted Helminth Infections	NA	1	0	0	0	0	0	0	0	none	1	drug comparison	NA	2	alb; lev	0	none	1	unclear	0	NA	none		Tanzania	villages of Ghana, Kandwi, Mahonda and Mwera, Zanzibar Island	village	rural	Eastern Africa	low	Al; Tt	none	unknown	unknown	unknown	unknown	2009	unknown	NA	NA	NA
A. Olsen, H. Namwanje, P. Nejsum, A. Roepstorff and S. M. Thamsborg	2009	Albendazole and mebendazole have low efficacy against Trichuris trichiura in school-age children in Kabale District, Uganda	Transactions of the Royal Society of Tropical Medicine and Hygiene	http://dx.doi.org/10.1016/j.trstmh.2008.12.010	X235	C01	not found	not found	not found	NA	1	0	0	0	0	0	0	0	none	0	NA	NA	1	alb	0	none	0	NA	0	NA	mebendazole cohorts deleted as measured worm expulsion		Uganda	Rushaabo primary school, Kabale District in the southwestern part of Uganda	school		Eastern Africa	low	Tt	none	2005	03	2005	04	2009	02	NA	NA	NA
T. Liabsuetrakul, P. Chaikongkeit, S. Korviwattanagarn, C. Petrueng, S. Chaiya, C. Hanvattanakul, P. Kongkitkul, C. Sinthuuthai, N. Kalong, D. Ongsawang, S. Ungsathapornpon, A. Ameeroh, P. Bavonnarongdet and A. Buadung	2009	Epidemiology and the effect of treatment of soil-transmitted helminthiasis in pregnant women in Southern Thailand	Southeast Asian Journal of Tropical Medicine and Public Health		X241	C01	not found	not found	not found	NA	1	0	0	0	0	0	0	epidemiology and risk factors	none	0	NA	NA	1	alb	0	if Tt infection severe women given an extra two days of alb at 400 mg	0	NA	0	NA	none		Thailand	four southernmost provinces; Songkhla, Pattani, Yala and Narathiwat	hospital		South-Eastern Asia	upper middle	Al; Tt; HW	none	2006	03	2006	10	2009	03	NA	NA	NA
P. Christian, F. Shahid, A. Rizvi, R. D. W. Klemm and Z. A. Bhutta	2009	Treatment response to standard of care for severe anemia in pregnant women and effect of multivitamins and enhanced antihelminthics	American Journal of Clinical Nutrition	http://dx.doi.org/10.3945/ajcn.2008.26826	X250	C01	not found	not found	not found	NA	1	0	0	0	iron; folic acid; multivitamins	0	0	nutrition; hematologic changes	investigating treatments for severe anaemia	1	regimen comparison	placebo	4	meb	0	(1) iron-folic acid, mebendazole 500 mg (single dose), and placebo; (2) iron-folic acid, mebendazole 100 mg twice daily for 3 d, and placebo; (3) iron-folic acid, mebendazole 500 mg (single dose), and multivitamins; (4) iron-folic acid, mebendazole 100 mg twice daily for 3 d, and multivitamins	1	block randomization	1	participants; field staff; investigators	drug administrators = field staff?		Pakistan	5 sites of periurban Karachi called Ibrahim Hyderi, Ali Akhbar Shah Goth, Rehri Goth, Bilal Colony, and Lalabad.	other	semi-urban	Southern Asia	lower middle	Al; Tt; HW	only small proportion of women affected; predominantly Al	2004	04	2007	05	2009	01	NA	NA	NA
C. C. Appleton, T. I. Mosala, J. Levin and A. Olsen	2009	Geohelminth infection and re-infection after chemotherapy among slum-dwelling children in Durban, South Africa	Annals of Tropical Medicine and Parasitology	http://dx.doi.org/10.1179/136485909X398212	X256	C01	not found	not found	not found	this study did not aim to treat the under 2s as access was difficult (though the treatment schedule is reported (and different from over 2s)), hence no under 2s cohort is included here.	0	0	0	0	0	0	0	transmission and reinfection rates	none	0	NA	NA	1	alb	0	children still positive after 30 days were re-treated	0	NA	0	NA	none		South Africa	10 slums in Durban were Bottlebrush (29.90'S, 30.88'E), Kennedy Lower (29.81'S, 30.98'E), Lusaka (29.91'S, 30.86'E), Pemary Ridge (29.79'S, 30.94'E), Quarry Road West (29.80'S, 30.97'E), Simplace (29.77'S, 31.01'E), Briardene (29.80'S, 31.01'E), Smithfield (29.79'S, 31.00'E), Park Station (29.79'S, 31.01'E) and Canaan (29.81'S, 30.97'E)	other	urban	Southern Africa	upper middle	Al; Tt; HW	HW prevalence low	1998	unknown	2000	unknown	2009	unknown	NA	NA	NA
L. Y. Wen, X. L. Yan, F. H. Sun, Y. Y. Fang, M. J. Yang and L. J. Lou	2008	A randomized, double-blind, multicenter clinical trial on the efficacy of ivermectin against intestinal nematode infections in China	Acta Tropica	http://dx.doi.org/10.1016/j.actatropica.2008.03.007	X259	C01	not found	not found	not found	different infections given different treatment regimens	1	1	0	0	0	0	0	0	none	1	drug comparison	placebo	2	alb; ivm	0	single dose of 0.1mg/kg ivm and alb placebo given for Al; single dose of 6.7 mg/kg alb plus ivm placebo given for Al	1	unclear	1	participants; investigators	confirmed intestinal nematode infections then divided into 4 groups according to infection (Al; Tt; HW = 3 of interest).		People's Republic of China	three different hospitals in China, Changshan County Hospital in Zhejiang Province, Tanzhou County Hospital in Jiangsu Province and Fogang County Hospital in Guangdong Province.	hospital	rural	Eastern Asia	upper middle	Al; Tt; HW	none	unknown	unknown	unknown	unknown	2008	03	2003	04	X388
L. Y. Wen, X. L. Yan, F. H. Sun, Y. Y. Fang, M. J. Yang and L. J. Lou	2008	A randomized, double-blind, multicenter clinical trial on the efficacy of ivermectin against intestinal nematode infections in China	Acta Tropica	http://dx.doi.org/10.1016/j.actatropica.2008.03.007	X259	C02	not found	not found	not found	different infections given different treatment regimens	1	1	0	0	0	0	0	0	none	1	drug comparison	placebo	2	alb; ivm	0	a single oral dose 0.2 mg/kg ivm and alb placebo given for HW; a single dose of 6.7 mg/kg alb plus ivm placebo given for HW	1	unclear	1	participants; investigators	confirmed intestinal nematode infections then divided into 4 groups according to infection (Al; Tt; HW = 3 of interest).		People's Republic of China	three different hospitals in China, Changshan County Hospital in Zhejiang Province, Tanzhou County Hospital in Jiangsu Province and Fogang County Hospital in Guangdong Province.	hospital	rural	Eastern Asia	upper middle	Al; Tt; HW	none	unknown	unknown	unknown	unknown	2008	03	2003	04	X388
L. Y. Wen, X. L. Yan, F. H. Sun, Y. Y. Fang, M. J. Yang and L. J. Lou	2008	A randomized, double-blind, multicenter clinical trial on the efficacy of ivermectin against intestinal nematode infections in China	Acta Tropica	http://dx.doi.org/10.1016/j.actatropica.2008.03.007	X259	C03	not found	not found	not found	different infections given different treatment regimens	1	1	0	0	0	0	0	0	none	1	drug comparison	placebo	2	alb; ivm	0	a single oral dose 0.2 mg/kg ivm and alb placebo given for Tt; a single dose of 6.7 mg/kg alb plus ivm placebo given for Tt	1	unclear	1	participants; investigators	confirmed intestinal nematode infections then divided into 4 groups according to infection (Al; Tt; HW = 3 of interest).		People's Republic of China	three different hospitals in China, Changshan County Hospital in Zhejiang Province, Tanzhou County Hospital in Jiangsu Province and Fogang County Hospital in Guangdong Province.	hospital	rural	Eastern Asia	upper middle	Al; Tt; HW	none	unknown	unknown	unknown	unknown	2008	03	2003	04	X388
P. Steinmann, X. N. Zhou, Z. W. Du, J. Y. Jiang, S. H. Xiao, Z. X. Wu, H. Zhou and J. Utzinger	2008	Tribendimidine and albendazole for treating soil-transmitted helminths, Strongyloides stercoralis and Taenia spp.: Open-label randomized trial	PLoS Neglected Tropical Diseases	http://dx.doi.org/10.1371/journal.pntd.0000322	X264	C01	ISRCTN01779485	Current Controlled Trials	Epidemiology and treatment of soil-transmitted helminthiasis, with particular consideration to strongyloidiasis, in Yunnan province, China	different ages	1	1	0	0	0	S. stercoralis; Taenia spp	0	0	none	1	drug comparison	NA	2	alb; tribendimidine	0	single 200 mg oral dose for children 5 to 14 years (both drugs); 400 mg for ≥15 years (both drugs)	1	computer-generated randomization	1	participants	none		People's Republic of China	Nanweng, a village in Menghai county, Xishuangbanna prefecture, Yunnan province	village	rural	Eastern Asia	upper middle	Al; Tt; HW	none	2007	05	2007	07	2008	10	NA	NA	NA
R. Ndyomugyenyi, N. Kabatereine, A. Olsen and P. Magnussen	2008	Efficacy of ivermectin and albendazole alone and in combination for treatment of soil-transmitted helminths in pregnancy and adverse events: A randomized open label controlled intervention trial in Masindi district, western Uganda	American Journal of Tropical Medicine and Hygiene		X267	C01	not found	not found	not found	NA	1	1	0	0	0	0	0	pregnancy outcomes	none	1	drug comparison	regimen comparison; healthy controls	4	alb; ivm; alb+ivm	1	pzq given to treat S. mansoni	1	unclear	0	NA	none		Uganda	Masindi district in western Uganda	health centre	rural	Eastern Africa	low	Al; Tt; HW	none	2003	01	2005	05	2008	12	NA	NA	NA
M. L. Galvan-Ramirez, N. Rivera, M. E. Loeza, X. Avila, J. Acero, R. Troyo and R. Bernal	2007	Nitazoxanide in the treatment of Ascaris lumbricoides in a rural zone of Colima, Mexico	Journal of Helminthology	http://dx.doi.org/10.1017/S0022149X07747466	X290	C01	not found	not found	not found	NA	1	1	0	0	0	0	0	prevalence	none	0	NA	NA	1	Nitazoxanide	0	200mg suspension (for 2- to 12-year-olds); 500mg tablets for teenagers (13- to 18-year-olds); 500mg tablets for adults (over 18 years old)	0	NA	0	NA	none		Mexico	Ocotillo, Colima, located in the western part of Mexican Republic, at latitude (DMS) 19°19’60” N, longitude (DMS) 103°39’0”	other	rural	Central America	upper middle	Al; Tt	one case of Tt	unknown	unknown	unknown	unknown	2007	06	NA	NA	NA
A. A. Cruz, F. Lima, E. Sarinho, G. Ayre, C. Martin, H. Fox and P. J. Cooper	2007	Safety of anti-immunoglobulin E therapy with omalizumab in allergic patients at risk of geohelminth infection	Clinical and Experimental Allergy	http://dx.doi.org/10.1111/j.1365-2222.2007.02650.x	X292	C01	not found	not found	not found	NA	0	0	0	1	0	0	0	safety of omalizumab (anti-IgE)	investigating if omalizumab treatment is safe in allergic asthma patients exposed to intestinal helminth infection	0	NA	NA	2	alb+ivm	1	albendazole, followed by a repeat dose of albendazole plus 150 mg/kg of ivermectin 14 days later (i.e. 7 days before the dose of study drug). pzq used to treat Schistosomiasis infections	1	validated computerized system	1	participants; investigators	randomisation number provided by Novartis Drug Supply management. Randomisation and blinding apply to omalizumab / placebo - all were administered alb+ivm at start		Brazil	seven urban centres (Salvador, Curitiba, Rio de Janeiro, Goiania, Recife and two centres in Fortaleza)	other	urban	South America	upper middle	Al; Tt; HW	Ancylostoma and Necator spp	2001	11	2004	03	2007	02	NA	NA	NA
M. T. Anantaphruti, S. Nuamtanong, D. Watthanakulpanich, W. Maipanich, S. Pubampen, S. Sanguankiat, T. Kusolsuk, C. Muennoo and J. Waikagul	2007	Responses to albendazole treatment for hookworm infection in ethnic Thai and immigrant in west-central Thailand	Journal of Health Science	http://dx.doi.org/10.1248/jhs.53.443	X296	C01	not found	not found	not found	two settings (school and village); ethnic group: C01 = school, Thai, single-dose. Different dose depending on infection but triple-dose (Tt infected) do not appear to have been followed up	1	0	0	0	0	0	0	0	comparison of trt efficacy for HW in immigrant and ethnic Thai	1	other	NA	1	alb	0	alb as a single dose	0	NA	0	NA	none		Thailand	Bo-ong, a village in Pilok district, Thong Pha Phum District, Kanchanaburi Province	school	rural	South-Eastern Asia	upper middle	Al; HW	Al; Tt low prevalence	2003	09	2004	07	2007	08	NA	NA	NA
M. T. Anantaphruti, S. Nuamtanong, D. Watthanakulpanich, W. Maipanich, S. Pubampen, S. Sanguankiat, T. Kusolsuk, C. Muennoo and J. Waikagul	2007	Responses to albendazole treatment for hookworm infection in ethnic Thai and immigrant in west-central Thailand	Journal of Health Science	http://dx.doi.org/10.1248/jhs.53.443	X296	C02	not found	not found	not found	two settings (school and village); ethnic group: C02 = school, immigrant, single-dose. Different dose depending on infection but triple-dose (Tt infected) do not appear to have been followed up	1	0	0	0	0	0	0	0	comparison of trt efficacy for HW in immigrant and ethnic Thai	1	other	NA	1	alb	0	alb as a single dose	0	NA	0	NA	none		Thailand	Bo-ong, a village in Pilok district, Thong Pha Phum District, Kanchanaburi Province	school	rural	South-Eastern Asia	upper middle	Al; HW	Al; Tt low prevalence	2003	09	2004	07	2007	08	NA	NA	NA
M. T. Anantaphruti, S. Nuamtanong, D. Watthanakulpanich, W. Maipanich, S. Pubampen, S. Sanguankiat, T. Kusolsuk, C. Muennoo and J. Waikagul	2007	Responses to albendazole treatment for hookworm infection in ethnic Thai and immigrant in west-central Thailand	Journal of Health Science	http://dx.doi.org/10.1248/jhs.53.443	X296	C03	not found	not found	not found	two settings (school and village); ethnic group: C03 = villager, Thai, single-dose. Different dose depending on infection but triple-dose (Tt infected) do not appear to have been followed up	1	0	0	0	0	0	0	0	comparison of trt efficacy for HW in immigrant and ethnic Thai	1	other	NA	1	alb	0	alb as a single dose	0	NA	0	NA	none		Thailand	Bo-ong, a village in Pilok district, Thong Pha Phum District, Kanchanaburi Province	village	rural	South-Eastern Asia	upper middle	Al; HW	Al; Tt low prevalence	2003	09	2004	07	2007	08	NA	NA	NA
M. T. Anantaphruti, S. Nuamtanong, D. Watthanakulpanich, W. Maipanich, S. Pubampen, S. Sanguankiat, T. Kusolsuk, C. Muennoo and J. Waikagul	2007	Responses to albendazole treatment for hookworm infection in ethnic Thai and immigrant in west-central Thailand	Journal of Health Science	http://dx.doi.org/10.1248/jhs.53.443	X296	C04	not found	not found	not found	two settings (school and village); ethnic group: C04 = villager, immigrant, single-dose. Different dose depending on infection but triple-dose (Tt infected) do not appear to have been followed up	1	0	0	0	0	0	0	0	comparison of trt efficacy for HW in immigrant and ethnic Thai	1	other	NA	1	alb	0	alb as a single dose	0	NA	0	NA	none		Thailand	Bo-ong, a village in Pilok district, Thong Pha Phum District, Kanchanaburi Province	village	rural	South-Eastern Asia	upper middle	Al; HW	Al; Tt low prevalence	2003	09	2004	07	2007	08	NA	NA	NA
M. Albonico, P. Mathema, A. Montresor, B. Khakurel, V. Reggi, S. Pandey and L. Savioli	2007	Comparative study of the quality and efficacy of originator and generic albendazole for mass treatment of soil-transmitted nematode infections in Nepal	Transactions of the Royal Society of Tropical Medicine and Hygiene	http://dx.doi.org/10.1016/j.trstmh.2006.09.003	X297	C01	not found	not found	not found	NA	1	0	1	0	0	0	0	brand comparison	none	1	other	NA	3	alb	0	comparison of three different alb products	1	unclear	1	unclear	none		Nepal	rural region of Syangja	other	rural	Southern Asia	low	Al; Tt; HW	none	2004	02	2004	04	2006	11	NA	NA	NA
S. Adugna, Y. Kebede, F. Moges and M. Tiruneh	2007	Efficacy of mebendazole and albendazole for Ascaris lumbricoides and hookworm infections in an area with long time exposure for antihelminthes, Northwest Ethiopia	Ethiopian medical journal		X298	C01	not found	not found	not found	NA	1	0	0	0	0	0	0	0	none	1	drug comparison	NA	2	alb; meb	0	none	1	unclear	0	NA	none		Ethiopia	junior secondary school, Tikil Dengay, North Gondar NW Ethiopia	school		Eastern Africa	low	Al; HW	none	2003	12	2004	01	2007	07	NA	NA	NA
S. Shyale, K. P. R. Chowdary, Y. S. R. Krishnaiah and N. K. Bhat	2006	Pharmacokinetic evaluation and studies on the clinical efficacy of guar gum-based oral drug delivery systems of albendazole and albendazole-beta- cyclodextrin for colon-targeting in human volunteers	Drug Development Research	http://dx.doi.org/10.1002/ddr.20072	X305	C01	not found	not found	not found	NA	1	1	1	0	0	0	0	formulation comparison	none	1	other	NA	3	alb	0	3 diff alb formulations to test drug delivery method	0	NA	1	unclear	randomisation in trial but not for helminth part; single blind but mentions patients, physicians, nursing staff, and laboratory staff		India	Navodaya Medical College Hospital and Research Centre, at Raichur	hospital	rural	Southern Asia	lower middle	Al; Tt	none	unknown	unknown	unknown	unknown	2006	02	NA	NA	NA
R. Larocque, M. Casapia, E. Gotuzzo, J. D. MacLean, J. C. Soto, E. Rahme and T. W. Gyorkos	2006	A double-blind randomized controlled trial of antenatal mebendazole to reduce low birthweight in a hookworm-endemic area of Peru	Tropical Medicine and International Health	http://dx.doi.org/10.1111/j.1365-3156.2006.01706.x	X311	C01	not found	not found	not found	NA	1	0	0	0	iron	0	0	pregnancy outcomes	meb with iron supplements	1	placebo	NA	2	meb	0	iron supplements given with meb and placebo	1	computer-generated blocks	1	participants; stool analysis; investigators	investigators include: local project director (RL), field workers, obstetrices		Peru	Iquitos in the Department of Loreto	health centre	rural; semi-urban	South America	upper middle	Al; Tt; Ad; Na	both spp of HW present	2003	04	2004	07	2006	10	NA	NA	NA
A. I. Luoba, P. W. Geissler, B. Estambale, J. H. Ouma, D. Alusala, R. Ayah, D. Mwaniki, P. Magnussen and H. Friis	2005	Earth-eating and reinfection with intestinal helminths among pregnant and lactating women in western Kenya	Tropical Medicine and International Health	http://dx.doi.org/10.1111/j.1365-3156.2004.01380.x	X339	C01	not found	not found	not found	The study was part of a longitudinal intervention cohort study undertaken by KEDAHR between 1998 and 2001	0	0	0	0	0	0	0	geophagy	geophagy and helminth infection	0	NA	NA	1	meb	0	all women trt with meb. Geophagous vs non-geophagous comparison of reinfection, but not efficacy	0	NA	0	NA	none		Kenya	two locations of Usigu Division, Bondo District, Nyanza Province	unclear	rural	Eastern Africa	low	Al; Tt; HW	none	1998	unknown	2001	unknown	2005	03	NA	NA	NA
G. S. A. Gunawardena, N. D. Karunaweera and M. M. Ismail	2005	Effects of climatic, socio-economic and behavioural factors on the transmission of hookworm (Necator americanus) on two low-country plantations in Sri Lanka	Annals of Tropical Medicine and Parasitology	http://dx.doi.org/10.1179/136485905X51436	X343	C01	not found	not found	not found	none	0	0	0	0	0	0	0	transmission	seasonal factors affecting transmission	0	NA	NA	1	meb	0	treated again if still positive for Na after 14 days	0	NA	0	NA	none		Sri Lanka	low country Maliboda and Ayr plantations in the Western and Sabaragamuwa provinces	unclear	rural	Southern Asia	lower middle	Al; Na	assumed to be Na	2000	02	2001	06	2005	unknown	2004	unknown	X376 (reports on Al)
J. B. Ziem, I. M. J. Kettenis, A. Bayita, E. A. T. Brienen, S. Dittoh, J. Horton, A. Olsen, P. Magnussen and A. M. Polderman	2004	The short-term impact of albendazole treatment on Oesophagostomum bifurcum and hookworm infections in northern Ghana	Annals of Tropical Medicine and Parasitology	http://dx.doi.org/10.1179/000349804225003370	X355	C01	not found	not found	not found	NA	1	0	0	0	0	O. bifurcum	0	0	none	0	NA	NA	1	alb	0	none	0	NA	0	NA	none		Ghana	study villages lie close to the Togolese border, in a rural area 30 km to the south–east of the district capital, Bawku, Upper East region of northern Ghana	village	rural	Western Africa	lower middle	HW	none	2002	11	2002	12	2004	unknown	NA	NA	NA
L. C. Zani, T. C. Favre, O. S. Pieri and C. S. Barbosa	2004	Impact of antihelminthic treatment on infection by Ascaris lumbricoides, Trichuris trichiura and hookworms in Covas, a rural community of Pernambuco, Brazil	Revista do Instituto de Medicina Tropical de Sao Paulo		X356	C01	not found	not found	not found	NA	1	0	0	0	0	0	0	0	none	1	drug comparison	NA	2	alb; meb	0	meb over 3 days; alb single dose. Treatment repeated 20 days later. S. mansoni trt with pzq but participants in follow-up / infected cohorts did not receive pzq as S. mansoni-infected were excluded	1	unclear	0	NA	none		Brazil	Covas (35° 7' 33'’ W; 8° 4' 14'’S), located in the municipality of São Lourenço da Mata, Pernambucol, 12 km SW from the municipal center.	village	rural	South America	upper middle	Al; Tt; HW	none	2001	03	2002	03	2004	03	NA	NA	NA
K. Narain, G. K. Medhi, S. K. Rajguru and J. Mahanta	2004	Cure and reinfection patterns of geohelminthic infections after treatment in communities inhabiting the tropical rainforest of Assam, India	Southeast Asian Journal of Tropical Medicine and Public Health		X366	C01	not found	not found	not found	NA	1	0	0	0	0	0	0	reinfection	none	0	NA	NA	1	alb	0	none	0	NA	0	NA	none		India	two villages (Soraipung and Borajan) in the tropical rainforest of upper Assam between 95°10′ and 95°37′ E longitude and between 27°15′ and 27°29′ N latitude.	village	rural	Southern Asia	lower middle	Al; Tt; HW	none	unknown	unknown	unknown	unknown	2004	09	NA	NA	NA
S. M. Geiger, C. L. Massara, J. Bethony, P. T. Soboslay and R. Correa-Oliveira	2004	Cellular responses and cytokine production in post-treatment hookworm patients from an endemic area in Brazil	Clinical and Experimental Immunology	http://dx.doi.org/10.1111/j.1365-2249.2004.02449.x	X377	C01	not found	not found	not found	NA	0	0	0	0	0	0	0	immunological responses	none	1	healthy controls	NA	2	meb	0	after 7 weeks, HW-positive patients were trt with alb again; patients with co-infections removed from relevant part of the study therefore pzq not received within study	0	NA	0	NA	none		Brazil	primary and secondary schools, Arinos, a rural town 700 km northwest of Belo Horizonte, the capital of the state of Minas Gerais	school	rural	South America	upper middle	Al; Tt; Na	Al and Tt low prevalence	unknown	unknown	unknown	unknown	2004	05	NA	NA	NA
V. J. Adams, C. J. Lombard, M. A. Dhansay, M. B. Markus and J. E. Fincham	2004	Efficacy of albendazole against the whipworm Trichuris trichiura - A randomised, controlled trial	South African Medical Journal		X385	C01	not found	not found	not found	NA	1	0	0	0	0	0	0	0	none	1	regimen comparison	healthy controls; placebo	4	alb	0	(1) I x alb + 2 x placebo; (2) 2 x alb + 1 x placebo; (3) 3 x alb; (4) 3 x placebo. Over three days.	1	random permutations	1	participants; drug administrator; stool analysis	none		South Africa	primary school serving a village 90 km east of Cape Town	school	rural	Southern Africa	upper middle	Al; Tt	none	unknown	unknown	unknown	unknown	2004	12	NA	NA	NA
C. Sirivichayakul, C. Pojjaroen-Anant, P. Wisetsing, R. Praevanit, P. Chanthavanich and K. Limkittikul	2003	The effectiveness of 3, 5 or 7 days of albendazole for the treatment of Trichuris trichiura infection	Annals of Tropical Medicine and Parasitology	http://dx.doi.org/10.1179/000349803225002480	X392	C01	not found	not found	not found	NA	1	1	0	0	0	0	0	0	none	1	regimen comparison	NA	3	alb	0	receiving alb for 3, 5 or 7 consecutive days	1	stratified randomisation	1	stool analysis	none		Thailand	close to Bangkok	village	rural	South-Eastern Asia	upper middle	Tt	none	2001	05	2001	06	2003	unknown	NA	NA	NA
I. A. Mir, N. A. Wani and R. Patnaik	2003	Albendazole therapy in ascariasis	JK Science		X397	C01	not found	not found	not found	different alb doses according to age	1	1	0	0	0	0	0	0	none	1	drug comparison	NA	3	alb; pyrantel pamoate; lev	0	200 mg alb for < 2 years old; 400 mg alb for > 2 years old	0	NA	0	NA	none		India	Department of Surgery, Sber-i-Kasbmir Institute of Medical Sciences, Srinagar	hospital		Southern Asia	lower middle	Al	none	unknown	unknown	unknown	unknown	2003	10	NA	NA	NA
M. Legesse, B. Erko and G. Medhin	2004	Comparative efficacy of albendazole and three brands of mebendazole in the treatment of ascariasis and trichuriasis	East African medical journal		X372	C01	not found	not found	not found	NA	1	0	0	0	0	0	0	brand comparison	three brands of meb	1	drug comparison	other	4	alb; meb	0	three different brands of meb; trt with pzq at follow-up if S. mansoni infected	1	random number table	0	NA	none		Ethiopia	Two schools (Shesha Kekel and Wondo Washa), Wondo-Genet	school	rural	Eastern Africa	low	Al; Tt	none	2003	03	2003	03	2004	03	NA	NA	NA
F. Oyewole, F. Ariyo, A. Sanyaolu, W. A. Oyibo, T. Faweya, P. Monye, M. Ukpong and C. Okoro	2002	Intestinal helminthiases and their control with albendazole among primary schoolchildren in riverine communities of Ondo State, Nigeria	The Southeast Asian journal of tropical medicine and public health		X415	C01	not found	not found	not found	NA	1	0	0	0	0	0	0	STH prevalence	none	0	NA	NA	1	alb	0	none	0	NA	0	NA	none		Nigeria	24 primary schools in three major zones, namely Igbokoda, Ugbonla, and Arugbo, riverine communities in the Ilaje-Ese Odo Local Government Area of Ondo State	school	rural	Western Africa	lower middle	Al; Tt; HW	none	unknown	unknown	unknown	unknown	2002	06	NA	NA	NA
J. J. Ortiz, N. L. Chegne, G. Gargala and L. Favennec	2002	Comparative clinical studies of nitazoxanide, albendazole and praziquantel in the treatment of ascariasis, trichuriasis and hymenolepiasis in children from Peru	Transactions of the Royal Society of Tropical Medicine and Hygiene	http://dx.doi.org/10.1016/S0035-9203%2802%2990301-9	X416	C01	not found	not found	not found	different infection groups assigned a priori (ascariasis, trichuriasis, and hymenolepiasis)	1	1	0	0	0	0	0	0	none	1	drug comparison	NA	2	alb; nitazoxanide; pzq	0	nit arms: 100mg/5mL nitazoxanide (1 to 3 yrs); 200mg/10mL nitazoxanide (4 to 11 yrs)	1	unclear	1	stool analysis	none		Peru	Cajamarca (northern Peru)	unclear		South America	upper middle	Al; Tt; Ad	one case of ad	2000	unknown	2000	unknown	2002	04	NA	NA	NA
J. J. Ortiz, N. L. Chegne, G. Gargala and L. Favennec	2002	Comparative clinical studies of nitazoxanide, albendazole and praziquantel in the treatment of ascariasis, trichuriasis and hymenolepiasis in children from Peru	Transactions of the Royal Society of Tropical Medicine and Hygiene	http://dx.doi.org/10.1016/S0035-9203%2802%2990301-9	X416	C02	not found	not found	not found	different infection groups assigned a priori (ascariasis, trichuriasis, and hymenolepiasis)	1	1	0	0	0	0	0	0	none	1	drug comparison	NA	2	alb; nitazoxanide; pzq	0	nit arms: 100mg/5mL nitazoxanide (1 to 3 yrs); 200mg/10mL nitazoxanide (4 to 11 yrs)	1	unclear	1	stool analysis	none		Peru	Cajamarca (northern Peru)	unclear		South America	upper middle	Al; Tt; Ad	one case of ad	2000	unknown	2000	unknown	2002	04	NA	NA	NA
J. J. Ortiz, N. L. Chegne, G. Gargala and L. Favennec	2002	Comparative clinical studies of nitazoxanide, albendazole and praziquantel in the treatment of ascariasis, trichuriasis and hymenolepiasis in children from Peru	Transactions of the Royal Society of Tropical Medicine and Hygiene	http://dx.doi.org/10.1016/S0035-9203%2802%2990301-9	X416	C03	not found	not found	not found	different infection groups assigned a priori (ascariasis, trichuriasis, and hymenolepiasis)	1	1	0	0	0	0	0	0	none	1	drug comparison	NA	2	alb; nitazoxanide; pzq	0	nit arms: 100mg/5mL nitazoxanide (1 to 3 yrs); 200mg/10mL nitazoxanide (4 to 11 yrs)	1	unclear	1	stool analysis	none		Peru	Cajamarca (northern Peru)	unclear		South America	upper middle	Al; Tt; Ad	one case of ad	2000	unknown	2000	unknown	2002	04	NA	NA	NA
L. Ndenecho, K. J. N. Ndamukong and M. M. Matute	2002	Soil transmitted nematodes in children in buea health district of Cameroon	East African Medical Journal		X417	C01	not found	not found	not found	different settings	1	0	0	0	health instructions	0	0	STH prevalence and intensity	none	1	education	NA	2	meb	0	meb; meb+health education	0	NA	0	NA	none		Cameroon	two primary schools in urban areas in Buea health district (4°3’N, 9°9’W)	school	urban	Middle Africa	lower middle	Al; Tt; HW	none	unknown	unknown	unknown	unknown	2002	08	NA	NA	NA
L. Ndenecho, K. J. N. Ndamukong and M. M. Matute	2002	Soil transmitted nematodes in children in buea health district of Cameroon	East African Medical Journal		X417	C02	not found	not found	not found	different settings	1	0	0	0	health instructions	0	0	STH prevalence and intensity	none	1	education	NA	2	meb	0	meb; meb+health education	0	NA	0	NA	none		Cameroon	two primary schools in semi-urban areas in Buea health district (4°3’N, 9°9’W)	school	semi-urban	Middle Africa	lower middle	Al; Tt; HW	none	unknown	unknown	unknown	unknown	2002	08	NA	NA	NA
L. Ndenecho, K. J. N. Ndamukong and M. M. Matute	2002	Soil transmitted nematodes in children in buea health district of Cameroon	East African Medical Journal		X417	C03	not found	not found	not found	different settings	1	0	0	0	0	0	0	STH prevalence and intensity	none	1	NA	NA	1	meb	0	health education not given	0	NA	0	NA	none		Cameroon	two primary schools in rural areas in Buea health district (4°3’N, 9°9’W)	school	rural	Middle Africa	lower middle	Al; Tt; HW	none	unknown	unknown	unknown	unknown	2002	08	NA	NA	NA
M. Legesse, B. Erko and G. Medhin	2002	Efficacy of alebendazole and mebendazole in the treatment of Ascaris and Trichuris infections	Ethiopian medical journal		X420	C01	not found	not found	not found	NA	1	1	0	0	0	0	0	0	none	1	drug comparison	NA	2	alb; meb	0	none	1	random number table	0	NA	none		Ethiopia	Wondo-Genet	other	rural	Eastern Africa	low	Al; Tt	none	2000	11	2000	12	2002	10	NA	NA	NA
C. E. Davila-Gutierrez, C. Vasquez, B. Trujillo-Hernandez and M. Huerta	2002	Nitazoxanide compared with quinfamide and mebendazole in the treatment of helminthic infections and intestinal protozoa in children	American Journal of Tropical Medicine and Hygiene		X423	C01	not found	not found	not found	NA	1	0	0	0	0	0	0	0	assessed control of STH and intestinal protozoa	1	drug comparison	NA	2	nitazoxanide; meb	0	meb applied with quinfamide when mixed parasitosis	1	unclear	1	unclear	double-blind		Mexico	3 different communities in Colima, Mexico	other		Central America	upper middle	Al; Tt	none	unknown	unknown	unknown	unknown	2002	03	NA	NA	NA
S. M. Sadjjadi, A. W. Alborzi and H. Mostovfi	2001	Comparative clinical trial of mebendazole and metronidazole in Giardiasis of children	Journal of Tropical Pediatrics	http://dx.doi.org/10.1093/tropej/47.3.176	X434	C01	not found	not found	not found	NA	1	1	0	0	0	Giardia intestinalis	0	0	none	1	drug comparison	NA	2	meb	0	meb given 3 x daily for 5 days; comparator - metronidazole	1	open randomized schedule	1	stool analysis	none		Iran	primary schools in Marvdasht, southern Iran	school		Southern Asia	upper middle	Al	low prevalence	unknown	unknown	unknown	unknown	2001	06	NA	NA	NA
M. Albonico, M. Ramsan, V. Wright, K. Jape, H. J. Haji, M. Taylor, L. Savioli and Q. Bickle	2002	Soil-transmitted nematode infections and mebendazole treatment in Mafia Island schoolchildren	Annals of Tropical Medicine and Parasitology	http://dx.doi.org/10.1179/000349802125001942	X424	C01	not found	not found	not found	NA	1	0	0	0	0	0	0	prevalence; intensity; epidemiology	none	0	NA	NA	1	meb	0	none	0	NA	0	NA	none		Tanzania	schools in the villages of Bweni, Kilindoni, Baleni and Chunguruma, Mafia Island (actually an archipelago) lying in the Indian Ocean <150 km south of Zanzibar.	school		Eastern Africa	low	Al; Tt; Na; Ad	both Na and Ad recorded	2000	08	2000	09	2002	unknown	NA	NA	NA
M. Albonico, Q. Bickle, H. J. Haji, M. Ramsan, K. J. Khatib, A. Montresor, L. Savioli and M. Taylor	2002	Evaluation of the efficacy of pyrantel-oxantel for the treatment of soil-transmitted nematode infections	Transactions of the Royal Society of Tropical Medicine and Hygiene	http://dx.doi.org/10.1016/S0035-9203%2802%2990352-4	X425	C01	not found	not found	not found	NA	1	0	0	0	0	0	0	0	none	1	drug comparison	placebo	3	meb; pyrantel-oxantel	0	children weighing 15-20 kg one tablet (150 mg); 21-30 kg two tablets (300 mg); 31-40 kg receiving 3 tablets (450 mg); pyrantel-oxantel was composed of 150 mg of each drug in 1 tablet.	1	blocked on weight and computer-generated sequence	1	stool analysis	none		Tanzania	7 public primary schools on Pemba Island.	school		Eastern Africa	low	Al; Tt; HW	none	2000	09	2000	10	2002	11	NA	NA	NA
C. Sirivichayakul, C. Pojjaroen-anant, P. Wisetsing, P. Chanthavanich, R. Praevanit, K. Limkittikul and K. Pengsaa	2001	A comparative trial of albendazole alone versus combination of albendazole and praziquantel for treatment of Trichuris trichiura infection	The Southeast Asian journal of tropical medicine and public health		X432	C01	not found	not found	not found	NA	1	1	0	0	0	0	0	0	none	1	regimen comparison	NA	5	alb; alb+pzq	1	single dose of alb; 3 days of alb; 5 days of alb; alb + pzq; 3 days of alb + pzq	1	unclear	1	stool analysis	none		Thailand	unclear	unclear		South-Eastern Asia	upper middle	Tt	none	unknown	unknown	unknown	unknown	2001	06	NA	NA	NA
D. Huggins, L. B. De Medeiros, E. Tavares, L. B. L. Malta and T. C. Aguiar	2001	Treatment of human strongyloidiasis and other intestinal parasitosis with a single dose of ivermectin. [Portuguese]	Revista Brasileira de Medicina		X447	C01	not found	not found	not found	NA	1	1	0	0	0	0	0	0	none	0	NA	NA	1	ivm	0	1 and half tablets for 30 patients; 2 tablets for 20 patients; 2 and half tablets for 20 patients	0	NA	0	NA	none		Brazil	nearby slums to the Hospital das Clinicas, UFPE	other	urban	South America	upper middle	Al; Tt; HW	none	unknown	unknown	unknown	unknown	2001	unknown	NA	NA	NA
D. Elias, D. Wolday, H. Akuffo, B. Petros, U. Bronner and S. Britton	2001	Effect of deworming on human T cell responses to mycobacterial antigens in helminth-exposed individuals before and after bacille Calmette-Guérin (BCG) vaccination	Clinical and experimental immunology		X451	C01	not found	not found	not found	NA	0	0	0	0	0	0	0	immunological responses	none	1	placebo	healthy controls	2	alb	0	two doses of alb or placebo given one month apart	1	unclear	0	NA	none		Ethiopia	college students from Addis Ababa	other	urban	Eastern Africa	low	Al; Tt; HW	none	unknown	unknown	unknown	unknown	2001	02	NA	NA	NA
R. A. M. Dossa, E. A. D. Ategbo, F. L. H. A. De Koning, J. M. A. Van Raaij and J. G. A. J. Hautvast	2001	Impact of iron supplementation and deworming on growth performance in preschool Beninese children	European Journal of Clinical Nutrition	http://dx.doi.org/10.1038/sj.ejcn.1601126	X452	C01	not found	not found	not found	NA	0	0	0	0	iron	0	0	nutrition	iron supplementation; the effects of iron and deworming on linear growth performance	1	placebo	NA	3	alb	0	alb + iron; iron + placebo; alb + placebo; placebo	1	unclear	1	unclear	double-blind		Benin	Agblangandan, a semi-rural area in the Département de l'Ouémé in southern Bénin about 10 km from Cotonou	other	rural	Western Africa	low	Al; Tt; HW	none	unknown	unknown	unknown	unknown	2001	03	NA	NA	NA
L. G. Tian, G. J. Cheng, F. F. Wang, J. Guo, Y. C. Cai, T. P. Wang, J. X. Chen and X. N. Zhou	2011	Efficacy of tribendimdine in treatment of hookworm infection. [Chinese]	Chinese Journal of Schistosomiasis Control		X167	C01	not found	not found	not found	adults and children - children get half-dose	1	1	0	0	0	0	0	0	none	1	drug comparison	NA	2	tribendimidine; alb	0	none	1	random numbers	0	NA	none		People's Republic of China	Fuyang city, Anhui			Eastern Asia	upper middle	HW	none	unknown	unknown	unknown	unknown	2011	04	NA	NA	NA
J. H. Zhang, S. H. Xiao, Z. X. Wu, D. C. Qiu, S. H. Wang, S. Q. Wang and C. Wang	2008	Tribendimidine enteric coated tablet in treatment of 1,292 cases with intestinal nematode infection--a phase IV clinical trial. [Chinese]	Zhongguo ji sheng chong xue yu ji sheng chong bing za zhi = Chinese journal of parasitology & parasitic diseases		X257	C01	not found	not found	not found	patients selected for different dosage on basis of infection	1	1	0	0	0	0	0	0	none	0	NA	NA	1	tribendimidine	0	phase IV trial	0	NA	0	NA	open label trial		People's Republic of China	Hainan, Sichuan, Guizhou; clinical trial centre	clinical trial centre		Eastern Asia	upper middle	Al; Ad; Tt; Na	necator americanus; ancylostoma duodenale	2005	06	2007	04	2008	02	NA	NA	NA
J. H. Zhang, S. H. Xiao, Z. X. Wu, D. C. Qiu, S. H. Wang, S. Q. Wang and C. Wang	2008	Tribendimidine enteric coated tablet in treatment of 1,292 cases with intestinal nematode infection--a phase IV clinical trial. [Chinese]	Zhongguo ji sheng chong xue yu ji sheng chong bing za zhi = Chinese journal of parasitology & parasitic diseases		X257	C02	not found	not found	not found	patients selected for different dosage on basis of infection	1	1	0	0	0	0	0	0	none	0	NA	NA	1	tribendimidine	0	phase IV trial	0	NA	0	NA	open label trial		People's Republic of China	Hainan, Sichuan, Guizhou; clinical trial centre	clinical trial centre		Eastern Asia	upper middle	Al; Ad; Tt; Na	necator americanus; ancylostoma duodenale	2005	06	2007	04	2008	02	NA	NA	NA
S. H. Xiao, Z. X. Wu, J. H. Zhang, S. Q. Wang, S. H. Wang, D. C. Qiu and C. Wang	2007	Clinical observation on 899 children infected with intestinal nematodes and treated with tribendimidine enteric coated tablets. [Chinese]	Zhongguo ji sheng chong xue yu ji sheng chong bing za zhi = Chinese journal of parasitology & parasitic diseases		X281	C01	not found	not found	not found	NA	1	1	0	0	0	0	0	0	none	0	NA	NA	1	tribendimidine	0	phase IV trial	0	NA	0	NA	open trial		People's Republic of China	Hainan, Sichuan, Guizhou; clinical trial centre	clinical trial centre		Eastern Asia	upper middle	Al; Tt; Na; Ad	necator americanus; ancylostoma duodenale	2006	06	2007	04	2007	10	NA	NA	NA
Z. X. Wu, Y. Y. Fang and Y. S. Liu	2006	Effect of a novel drug--enteric coated tribendimidine in the treatment of intestinal nematode infections. [Chinese]	Zhongguo ji sheng chong xue yu ji sheng chong bing za zhi = Chinese journal of parasitology & parasitic diseases		X301	C01	not found	not found	not found	different infections and age groups given different regimens	1	1	0	0	0	0	0	0	none	1	drug comparison	NA	2	tribendimidine; alb	0	phase II trial	1	unclear	1	unclear	522 of 629 cases under "double blind" experiment, 107 open		People's Republic of China	Guangdong (Dianbai county, Fogang county) and Jiangsu (Suining county, Taixing county)		rural	Eastern Asia	upper middle	HW; Al; Tt	cohorts have different single infections	unknown	unknown	unknown	unknown	2006	02	NA	NA	NA
Z. X. Wu, Y. Y. Fang and Y. S. Liu	2006	Effect of a novel drug--enteric coated tribendimidine in the treatment of intestinal nematode infections. [Chinese]	Zhongguo ji sheng chong xue yu ji sheng chong bing za zhi = Chinese journal of parasitology & parasitic diseases		X301	C02	not found	not found	not found	different infections and age groups given different regimens	1	1	0	0	0	0	0	0	none	1	drug comparison	NA	2	tribendimidine; alb	0	phase II trial	1	unclear	1	unclear	522 of 629 cases under "double blind" experiment, 107 open		People's Republic of China	Guangdong (Dianbai county, Fogang county) and Jiangsu (Suining county, Taixing county)		rural	Eastern Asia	upper middle	HW; Al; Tt	cohorts have different single infections	unknown	unknown	unknown	unknown	2006	02	NA	NA	NA
Z. X. Wu, Y. Y. Fang and Y. S. Liu	2006	Effect of a novel drug--enteric coated tribendimidine in the treatment of intestinal nematode infections. [Chinese]	Zhongguo ji sheng chong xue yu ji sheng chong bing za zhi = Chinese journal of parasitology & parasitic diseases		X301	C03	not found	not found	not found	different infections and age groups given different regimens	1	1	0	0	0	0	0	0	none	1	drug comparison	NA	2	tribendimidine; alb	0	phase II trial	1	unclear	1	unclear	522 of 629 cases under "double blind" experiment, 107 open		People's Republic of China	Guangdong (Dianbai county, Fogang county) and Jiangsu (Suining county, Taixing county)		rural	Eastern Asia	upper middle	HW; Al; Tt	cohorts have different single infections	unknown	unknown	unknown	unknown	2006	02	NA	NA	NA
W. P. Yang, L. J. Yang, Y. P. Shen, J. O. Shao and T. Zhang	2008	Efficacy of different chemotherapeutic schemes for hookworm-infected villagers in China	Parasitology	http://dx.doi.org/10.1017/S0031182008005076	X258	C01	not found	not found	not found	targeted chemotherapy	1	0	0	0	0	0	0	0	efficacy of different chemotherapeutic schemes	1	placebo	other	2	meb	0	in total 600 mg of mebendazole was taken by each adult, 400 by each child	0	NA	0	NA	none		People's Republic of China	Gaoyou city of north Jiangsu Province			Eastern Asia	upper middle	HW	none	unknown	unknown	unknown	unknown	2008	10	2003	04	X387
W. P. Yang, L. J. Yang, Y. P. Shen, J. O. Shao and T. Zhang	2008	Efficacy of different chemotherapeutic schemes for hookworm-infected villagers in China	Parasitology	http://dx.doi.org/10.1017/S0031182008005076	X258	C02	not found	not found	not found	mass chemotherapy	1	0	0	0	0	0	0	0	efficacy of different chemotherapeutic schemes	1	placebo	other	2	meb	0	in total 600 mg of mebendazole was taken by each adult, 400 by each child	0	NA	0	NA	none		People's Republic of China	Gaoyou city of north Jiangsu Province			Eastern Asia	upper middle	HW	none	unknown	unknown	unknown	unknown	2008	10	2003	04	X387
L. Q. Xu, D. H. Xiao, C. H. Zhou, X. Q. Zhang, S. G. Lan, X. X. Zhen, W. L. Zhang, J. P. Fu, B. Ye, H. Dang, X. Z. Zhu and S. L. Huang	2001	On cleanliness of hands in diminution of Ascaris lumbricoides infection in children. [Chinese]	Zhongguo ji sheng chong xue yu ji sheng chong bing za zhi = Chinese journal of parasitology & parasitic diseases		X426	C01	not found	not found	not found	none	0	0	0	0	hand-washing	0	0	none	objective is examining effect of handwashing; all participants were treated with albendazole first	1	other	NA	2	alb	0	seems probable that groups were decided before treatment, so consider the study arms as treatment arms	0	NA	0	NA	none		People's Republic of China	Dazhou town and Yanshan town, Shaowe city, Fujian	school		Eastern Asia	upper middle	Al	none	1999	10	unknown	unknown	2001	10	NA	NA	NA
X. B. Ma, D. S. Huang, L. Cai and B. X. Zhang	2001	Observation on Efficacy of Mebendazole in the Treatment of Trichuri and Other Intestinal Nematode Infections	China Public Health		X442	C01	not found	not found	not found	none	1	1	0	0	0	0	0	none	none	1	drug comparison	dose comparison	3	meb; alb	0	two groups with the same drug but different dosage; meb (4 days); meb (2 days)	1	unclear, more like cluster RCT	0	NA	none		People's Republic of China	Shanghai		rural	Eastern Asia	upper middle	Al; Tt; HW	none	unknown	unknown	unknown	unknown	2001	08	NA	NA	NA
N. A. Davis, K. Z. Giiasov, Z. I. Islamova, L. N. Tuichiev, N. N. Parpieva, V. G. Belotserkovets, Z. B. Dzhuraeva, V. N. Syrov, D. B. Faizullaeva, E. S. Papina, B. N. Baimbetov and S. O. Osipova	2013	[Evaluation of the efficacy of antiparasitic drugs in the treatment of concurrent parasitic diseases in patients with HIV infection and in those with pulmonary tuberculosis]. [Russian]	Meditsinskaia parazitologiia i parazitarnye bolezni		X118	not eligible	not found	not found	not found	none	1	0	0	0	0	1	1	tuberculosis	efficacy of albendazole, mebendazole, metronidazole, against ascariasis, enterobiosis, and blastocystosis, respectively, in patients with HIV infection and in those with pulmonary tuberculosis.	1	NA	NA	NA	alb; meb; metronidazole	NA	no full text could be analysed	NA	NA	NA	NA	NA		Uzbekistan	NA	NA	NA	NA	NA	Al	NA	NA	NA	NA	NA	2013	NA	NA	NA	NA
G. Raso, E. K. N'Goran, A. Toty, A. Luginbuhl, C. A. Adjoua, N. T. Tian-Bi, Bogoch, II, P. Vounatsou, M. Tanner and J. Utzinger	2004	Efficacy and side effects of praziquantel against Schistosoma mansoni in a community of western Cote d'Ivoire	Trans R Soc Trop Med Hyg		X461	C01	not found	not found	not found	none	1	1	0	0	0	S. mansoni	0	0	efficacy and side effects of PZQ against S. mansoni	0	NA	NA	1	pzq; alb	1	probably all STH-positive were treated	NA	NA	NA	NA	NA		Cote d'Ivoire	Zouatta II, district of Man	village	rural	Western Africa	lower middle	Al; Tt; HW	none	2002	05	2002	NA	2004	01	NA	NA	NA
C. N. Ogbuagu, O. Nwaorgu, E. N. Ogbuagu and U. Amazigo	2016	Moringa oleifera leaf powder role in reinfection pattern of soil-transmitted helminth infection amongst children in Nigeria	International Journal of Infectious Diseases	http://dx.doi.org/10.1016/j.ijid.2016.02.797	X005	C01	not found	not found	not found	none	0	0	0	0	plant extract	0	0	reinfection	effect of feeding Moringa oleifera leaf powder on reinfection rate	0	NA	NA	2	alb	0	arms are intervention-related	1	NA	1	NA	arms are for the reinfection treatment - unknown from abstract as to whether they are separated before or after initial deworming		Nigeria	south-east	school		Western Africa	lower middle	Al; Tt; HW	NA	NA	NA	NA	NA	2016	04	NA	NA	NA
B. B. Hamidu, E. J. Tettevi, J. A. Larbi and M. Y. Osei-Atweneboana	2014	The efficacy of albendazole and levamisole drug combination in individuals with reduced efficacy for single-dose albendazole treatment against hookworm infections	American Journal of Tropical Medicine and Hygiene		X068	C01	not found	not found	not found	none	1	0	0	0	0	0	0	0	efficacy against hookworm in population responding sub-optimally to alb only	1	drug comparison	regimen comparison	4	alb; lev; alb+lev	0	control (unspecified), alb, lev, alb+lev	0	NA	NA	NA	this is a conference abstract, but it says "categorised" rather than randomised and mentions nothing about blinding in the abstract		Ghana	four endemic communities in Kpandae district of the Northern region of Ghana	NA	NA	Western Africa	lower middle	Ad; Na; Tt	also H. nana, Taenia	NA	NA	NA	NA	2014	11	NA	NA	NA
M. Nisha	2016	Molecular approach to detect Albendazole resistance in Trichuris trichiura among Orang Asli in Malaysia	International Journal of Infectious Diseases	http://dx.doi.org/10.1016/j.ijid.2016.02.794	X006	C01	not found	not found	not found	none	0	0	0	0	0	0	0	resistance	presence of resistance markers in beta-tubulin gene	0	NA	NA	1	alb	0	no details	NA	NA	NA	NA	NA		Malaysia	Kg.Serendah	NA	NA	South-Eastern Asia	upper middle	NA	NA	NA	NA	NA	NA	2016	04	NA	NA	NA
H. Mpairwe, E. L. Webb, L. Muhangi, J. Ndibazza, D. Akishule, M. Nampijja, S. Ngom-wegi, J. Tumusime, F. M. Jones, C. Fitzsimmons, D. W. Dunne, M. Muwanga, L. C. Rodrigues and A. M. Elliott	2011	Anthelminthic treatment during pregnancy is associated with increased risk of infantile eczema: Randomised-controlled trial results	Pediatric Allergy and Immunology	http://dx.doi.org/10.1111/j.1399-3038.2010.01122.x	X180	C01	ISRCTN32849447	Current Controlled Trials	The impact of helminths on the response to immunisation and on the incidence of infection and disease in childhood in Uganda	none	0	0	0	1	0	0	0	0	effect of anthelmintic treatment in pregnancy, on eczema in infants	1	drug comparison	placebo	4	alb+pzq; pzq; alb	1	none	1	block-randomized in 2x2 factorial design; random sequence generated by the statistician	1	participants; staff			Uganda	Wakiso district	hospital	urban; semi-urban; rural	Eastern Africa	low	HW; Tt; Al	none	2003	04	2005	11	2011	05	2005	10	X094; X102; X132; X144; X163; X206; X347; X348
[truncated: 53 more columns]

## Sheet: Sheet1
X	X0_authors	X0_pubYear	X0_pubTitle	X0_pubJournal	X0_pubDOI
X001	Z. Zerdo, T. Yohanes and B. Tariku	2016	Soil-Transmitted Helminth Reinfection and Associated Risk Factors among School-Age Children in Chencha District, Southern Ethiopia: A Cross-Sectional Study	Journal of Parasitology Research	http://dx.doi.org/10.1155/2016/4737891
X002	M. M. Van Der Zalm, N. Van Soelen, A. M. Mandalakas, M. Jacobsen, A. K. Detjen, F. M. Marx, H. M. S. Grewal, M. F. Cotton, G. Walzl and A. C. Hesseling	2016	The effect of deworming on tests of tuberculosis infection in children with recent tuberculosis exposure a randomized controlled trial	Pediatric Infectious Disease Journal	http://dx.doi.org/10.1097/INF.0000000000001115
X003	B. Speich, W. Moser, S. M. Ali, S. M. Ame, M. Albonico, J. Hattendorf and J. Keiser	2016	Efficacy and reinfection with soil-transmitted helminths 18-weeks post-treatment with albendazole-ivermectin, albendazole-mebendazole, albendazole-oxantel pamoate and mebendazole	Parasites & Vectors [Electronic Resource]	http://dx.doi.org/10.1186/s13071-016-1406-8
X004	M. J. Park, B. Laksono, A. Clements, R. Sadler and D. Stewart	2016	Worm-free children: an integrated approach to reduction of soil-transmitted helminth infections in Central Java	Reviews on Environmental Health	http://dx.doi.org/10.1515/reveh-2015-0053
X005	C. N. Ogbuagu, O. Nwaorgu, E. N. Ogbuagu and U. Amazigo	2016	Moringa oleifera leaf powder role in reinfection pattern of soil-transmitted helminth infection amongst children in Nigeria	International Journal of Infectious Diseases	http://dx.doi.org/10.1016/j.ijid.2016.02.797
X006	M. Nisha	2016	Molecular approach to detect Albendazole resistance in Trichuris trichiura among Orang Asli in Malaysia	International Journal of Infectious Diseases	http://dx.doi.org/10.1016/j.ijid.2016.02.794
X007	W. Moser, S. M. Ali, S. M. Ame, B. Speich, M. Puchkov, J. Huwyler, M. Albonico, J. Hattendorf and J. Keiser	2016	Efficacy and safety of oxantel pamoate in school-aged children infected with Trichuris trichiura on Pemba Island, Tanzania: a parallel, randomised, controlled, dose-ranging study	The Lancet Infectious Diseases	http://dx.doi.org/10.1016/S1473-3099(15)00271-6
X008	R. J. Krause, K. G. Koski, E. Pons, O. Sinisterra and M. E. Scott	2016	Ascaris and hookworm transmission in preschool children in rural Panama: Role of subsistence agricultural activities	Parasitology	http://dx.doi.org/10.1017/S0031182016000366
X009	S. Kepha, F. Nuwaha, B. Nikolay, P. Gichuki, C. S. Mwandawiro, P. N. Mwinzi, M. R. Odiere, T. Edwards, E. Allen and S. J. Brooker	2016	Effect of Repeated Anthelminthic Treatment on Malaria in School Children in Kenya: A Randomized, Open-Label, Equivalence Trial	Journal of Infectious Diseases	http://dx.doi.org/10.1093/infdis/jiv382
X010	A. V. Easton, R. G. Oliveira, E. M. O'Connell, S. Kepha, C. S. Mwandawiro, S. M. Njenga, J. H. Kihara, C. Mwatele, M. R. Odiere, S. J. Brooker, J. P. Webster, R. M. Anderson and T. B. Nutman	2016	Multi-parallel qPCR provides increased sensitivity and diagnostic breadth for gastrointestinal parasites of humans: Field-based inferences on the impact of mass deworming	Parasites and Vectors	http://dx.doi.org/10.1186/s13071-016-1314-y
X011	B. de Gier, M. Campos Ponce, M. Perignon, M. Fiorentino, K. Khov, C. Chamnan, M. R. de Boer, M. E. Parker, K. Burja, M. A. Dijkhuizen, J. Berger, K. Polman and F. T. Wieringa	2016	Micronutrient-Fortified Rice Can Increase Hookworm Infection Risk: A Cluster Randomized Trial	PloS one	10.1371/journal.pone.0145351
X012	K. Chen, H. M. N. Xie, W. Z. Tian, X. L. Zheng and A. C. Jiang	2016	Effect of single-dose albendazole and vitamin A supplementation on the iron status of pre-school children in Sichuan, China	British Journal of Nutrition	10.1017/s0007114516000350
X013	R. B. G. Azeredo-Coutinho, M. I. Pimentel, G. M. Zanini, M. F. Madeira, J. I. Cataldo, A. O. Schubach, L. P. Quintella, C. X. de Mello and S. C. F. Mendonca	2016	Intestinal helminth coinfection is associated with mucosal lesions and poor response to therapy in American tegumentary leishmaniasis	Acta Tropica	http://dx.doi.org/10.1016/j.actatropica.2015.10.015
X014	V. D. Zavoikin, N. I. Tumolskaya, M. V. Mazmanyan, O. P. Zelya and D. V. Tikhonova	2015	[Experience in Treating Helminthism with Micronized Albendazole (Gelmodol)]	Meditsinskaia Parazitologiia i Parazitarnye Bolezni
X015	E. Tefera, T. Belay, S. K. Mekonnen, A. Zeynudin and T. Belachew	2015	Therapeutic efficacy of different brands of albendazole against soil transmitted helminths among students of Mendera Elementary School, Jimma, Southwest Ethiopia	The Pan African medical journal	http://dx.doi.org/10.11604/pamj.2015.22.252.6501
X016	K. R. Talaat, S. Babu, P. Menon, N. Kumarasamy, J. Sharma, J. Arumugam, K. Dhakshinamurthy, R. Srinivasan, S. Poongulali, W. J. Gu, M. P. Fay, S. Swaminathan and T. B. Nutman	2015	Treatment of W. bancrofti (Wb) in HIV/Wb Coinfections in South India	Plos Neglected Tropical Diseases	10.1371/journal.pntd.0003622
X017	I. P. Sunish, R. Rajendran, A. Munirathinam, M. Kalimuthu, V. Ashok Kumar, J. Nagaraj and B. K. Tyagi	2015	Impact on prevalence of intestinal helminth infection in school children administered with seven annual rounds of diethyl carbamazine (DEC) with albendazole	Indian Journal of Medical Research, Supplement
X018	P. Steinmann, L. Rinaldi, G. Cringoli, Z. W. Du, H. Marti, J. Y. Jiang, H. Zhou, X. N. Zhou and J. Utzinger	2015	Morphological diversity of Trichuris spp. eggs observed during an anthelminthic drug trial in Yunnan, China, and relative performance of parasitologic diagnostic tools	Acta Tropica	http://dx.doi.org/10.1016/j.actatropica.2014.08.018
X019	B. Speich, S. M. Ali, S. M. Ame, I. I. Bogoch, R. Alles, J. Huwyler, M. Albonico, J. Hattendorf, J. Utzinger and J. Keiser	2015	Efficacy and safety of albendazole plus ivermectin, albendazole plus mebendazole, albendazole plus oxantel pamoate, and mebendazole alone against Trichuris trichiura and concomitant soil-transmitted helminth infections: A four-arm, randomised controlled trial	The Lancet Infectious Diseases	http://dx.doi.org/10.1016/S1473-3099%2814%2971050-3
X020	B. Speich, S. M. Ali, S. M. Ame, M. Albonico, J. Utzinger and J. Keiser	2015	Quality control in the diagnosis of Trichuris trichiura and Ascaris lumbricoides using the Kato-Katz technique: experience from three randomised controlled trials	Parasites & Vectors	10.1186/s13071-015-0702-z
X021	J. E. Siza, G. M. Kaatano, J. Y. Chai, K. S. Eom, H. J. Rim, T. S. Yong, D. Y. Min, S. Y. Chang, Y. Ko and J. M. Changalucha	2015	Prevalence of schistosomes and soil-transmitted helminths among schoolchildren in lake Victoria basin, Tanzania	Korean Journal of Parasitology	http://dx.doi.org/10.3347/kjp.2015.53.5.515
X022	J. E. Siza, G. M. Kaatano, J. Y. Chai, K. S. Eom, H. J. Rim, T. S. Yong, D. Y. Min, S. Y. Chang, Y. Ko and J. M. Changalucha	2015	Prevalence of schistosomes and soil-transmitted helminths and morbidity associated with schistosomiasis among adult population in lake Victoria basin, Tanzania	Korean Journal of Parasitology	http://dx.doi.org/10.3347/kjp.2015.53.5.525
X023	S. Satya Deepti and L. Nandini	2015	Effects of deworming during pregnancy on maternal and perinatal outcomes: A randomized controlled trial	Research Journal of Pharmaceutical, Biological and Chemical Sciences
X024	S. D. S. Pion, C. B. Chesnais, J. Bopda, F. Louya, P. U. Fischer, A. C. Majewski, G. J. Weil, M. Boussinesq and F. Missamou	2015	The impact of two semiannual treatments with albendazole alone on lymphatic filariasis and soil-transmitted helminth infections: A community-based study in the Republic of Congo	American Journal of Tropical Medicine and Hygiene	http://dx.doi.org/10.4269/ajtmh.14-0661
X025	R. R. Pillai, R. Elango, R. O. Ball, A. V. Kurpad and P. B. Pencharz	2015	Lysine requirements of moderately undernourished school-aged Indian children are reduced by treatment for intestinal parasites as measured by the indicator amino acid oxidation technique	Journal of Nutrition	http://dx.doi.org/10.3945/jn.114.208439
X026	M. V. Periago, R. C. Diniz, S. A. Pinto, A. Yakovleva, R. Correa-Oliveira, D. J. Diemert and J. M. Bethony	2015	The right tool for the job: Detection of soil-transmitted helminths in areas co-endemic for other helminths	PLoS Neglected Tropical Diseases	http://dx.doi.org/10.1371/journal.pntd.0003967
X027	S. V. Nery, S. Campbell, S. Llewllyn, R. Andrews, D. Gray, R. Traub, J. S. McCarthy and A. Clements	2015	WASH for WORMS: A cluster randomised controlled trial of the impact of a community-based WASH programme on soil-transmitted helminth infections in Timor-Leste - midpoint results at six months follow-up	Tropical Medicine and International Health	http://dx.doi.org/10.1111/tmi.12575
X028	A. Mulu, B. Anagaw, A. Gelaw, F. Ota, A. Kassu and S. Yifru	2015	Effect of deworming on Th2 immune response during HIV-helminths co-infection	Journal of Translational Medicine	http://dx.doi.org/10.1186/s12967-015-0600-3
X029	M. O. Mireku, M. J. Boivin, L. L. Davidson, S. Ouedraogo, G. K. Koura, M. J. Alao, A. Massougbodji, M. Cot and F. Bodeau-Livinec	2015	Impact of helminth infection during pregnancy on cognitive and motor functions of one-year-old children	PLoS neglected tropical diseases	http://dx.doi.org/10.1371/journal.pntd.0003463
X030	I. Malhotra, M. McKibben, P. Mungai, E. McKibben, X. Wang, L. J. Sutherland, E. M. Muchiri, C. H. King, C. L. King and A. D. LaBeaud	2015	Effect of Antenatal Parasitic Infections on Anti-vaccine IgG Levels in Children: A Prospective Birth Cohort Study in Kenya	PLoS Neglected Tropical Diseases	http://dx.doi.org/10.1371/journal.pntd.0003466
X031	K. Korzeniewski, A. Augustynowicz, A. Smolen and A. Lass	2015	Epidemiology of intestinal parasitic infections in school children in Ghazni Province, eastern afghanistan	Pakistan Journal of Medical Sciences	http://dx.doi.org/10.12669/pjms.316.8889
X032	K. Korzeniewski, A. Augustynowicz and A. Lass	2015	Deworming campaign in eastern afghanistan - prevalence of intestinal parasites and adoption of treatment strategy	Tropical Journal of Pharmaceutical Research	http://dx.doi.org/10.4314/tjpr.v14i12.21
X033	S. M. Kinung'hi, P. Magnussen, C. Kishamawe, J. Todd and B. J. Vennervald	2015	The impact of anthelmintic treatment intervention on malaria infection and anaemia in school and preschool children in Magu district, Tanzania: an open label randomised intervention trial	BMC infectious diseases	http://dx.doi.org/10.1186/s12879-015-0864-5
X034	S. Kepha, F. Nuwaha, B. Nikolay, P. Gichuki, C. S. Mwandawiro, P. N. Mwinzi, M. R. Odiere, T. Edwards, E. Allen and S. J. Brooker	2015	Effect of repeated anthelminthic treatment on malaria in school children in Kenya: a randomized, open label, equivalence trial	J Infect Dis	10.1093/infdis/jiv382
X035	S. A. Joseph, M. Casapia, A. Montresor, E. Rahme, B. J. Ward, G. S. Marquis, L. Pezo, B. Blouin, M. Maheu-Giroux and T. W. Gyorkos	2015	The Effect of Deworming on Growth in One-Year-Old Children Living in a Soil-Transmitted Helminth-Endemic Area of Peru: A Randomized Controlled Trial	PLoS Neglected Tropical Diseases	http://dx.doi.org/10.1371/journal.pntd.0004020
X036	D. Glinz, R. F. Hurrell, A. A. Righetti, C. Zeder, L. G. Adiossan, H. Tjalsma, J. Utzinger, M. B. Zimmermann, E. K. N'Goran and R. Wegmuller	2015	In Ivorian school-age children, infection with hookworm does not reduce dietary iron absorption or systemic iron utilization, whereas afebrile Plasmodium falciparum infection reduces iron absorption by half	American Journal of Clinical Nutrition	http://dx.doi.org/10.3945/ajcn.114.090175
X037	T. C. Favre, A. P. Pereira, L. C. Beck, A. F. Galvao and O. S. Pieri	2015	School-based and community-based actions for scaling-up diagnosis and treatment of schistosomiasis toward its elimination in an endemic area of Brazil	Acta tropica	http://dx.doi.org/10.1016/j.actatropica.2015.04.024
X038	J. Y. Chai, W. M. Sohn, B. K. Jung, T. S. Yong, K. S. Eom, D. Y. Min, B. Insisiengmay, S. Insisiengmay, B. Phommasack and H. J. Rim	2015	Intestinal helminths recovered from humans in Xieng Khouang Province, Lao PDR with a particular note on Haplorchis pumilio infection	Korean Journal of Parasitology	http://dx.doi.org/10.3347/kjp.2015.53.4.439
X039	S. Bruckner, S. T. Agnandji, S. Berberich, E. Bache, J. F. Fernandes, B. Schweiger, M. Massinga Loembe, T. Engleitner, B. Lell, B. Mordmuller, A. A. Adegnika, M. Yazdanbakhsh, P. G. Kremsner and M. Esen	2015	Effect of Antihelminthic Treatment on Vaccine Immunogenicity to a Seasonal Influenza Vaccine in Primary School Children in Gabon: A Randomized Placebo-Controlled Trial.[Erratum appears in PLoS Negl Trop Dis. 2015 Jun;9(6):e0003891; PMID: 26107633]	PLoS Neglected Tropical Diseases [electronic resource]	http://dx.doi.org/10.1371/journal.pntd.0003768
X040	S. Belew, M. Getachew, S. Suleman, T. Mohammed, H. Deti, M. D'Hondt, E. Wynendaele, Z. Mekonnen, J. Vercruysse, L. Duchateau, B. De Spiegeleer and B. Levecke	2015	Assessment of Efficacy and Quality of Two Albendazole Brands Commonly Used against Soil-Transmitted Helminth Infections in School Children in Jimma Town, Ethiopia	PLoS Neglected Tropical Diseases	http://dx.doi.org/10.1371/journal.pntd.0004057
X041	T. Bekana, Z. Mekonnen, A. Zeynudin, M. Ayana, M. Getachew, J. Vercruysse and B. Levecke	2015	Comparison of Kato-Katz thick-smear and McMaster egg counting method for the assessment of drug efficacy against soil-transmitted helminthiasis in school children in Jimma Town, Ethiopia	Transactions of the Royal Society of Tropical Medicine & Hygiene	http://dx.doi.org/10.1093/trstmh/trv073
X042	B. Barda, J. Coulibaly and J. Keiser	2015	Assessment of the safety and efficacy of oral Moxidectin, Synriam, Synriam-Praziquantel combination versus Praziquantel in schoolchildren infected with Schistosoma haematobium and Schistosoma mansoni	Tropical Medicine and International Health Conference: 9th European Congress on Tropical Medicine and International Health Basel Switzerland Conference Start: 20150906 Conference End: 20150910 Conference Publication: (var pagings)	http://dx.doi.org/10.1111/tmi.12575
X043	R. Anuradha, S. Munisankar, Y. Bhootra, J. Jagannathan, C. Dolla, P. Kumaran, K. Shen, T. B. Nutman and S. Babu	2015	Systemic cytokine profiles in Strongyloides stercoralis infection and alterations following treatment	Infection and Immunity	http://dx.doi.org/10.1128/IAI.01354-15
X044	K. Ahmad, K. Usmanghani, N. Akhtar and H. Nazar	2015	Clinical assessment of coded Unani formulation D-worm and mebandazole for the treatment of hook worm, roundworm and whip worm	Pakistan Journal of Pharmaceutical Sciences
X045	E. Abate, D. Elias, A. Getachew, S. Alemu, E. Diro, S. Britton, A. Aseffa, O. Stendahl and T. Schon	2015	Effects of albendazole on the clinical outcome and immunological responses in helminth co-infected tuberculosis patients: A double blind randomised clinical trial	International Journal for Parasitology	http://dx.doi.org/10.1016/j.ijpara.2014.09.006
X046	K. Yasukawa	2014	Oxantel pamoate-albendazole for Trichuris trichiura infection	The New England journal of medicine	http://dx.doi.org/10.1056/NEJMc1403068
X047	P. Yap, F. W. Wu, Z. W. Du, J. Hattendorf, R. Chen, J. Y. Jiang, S. Kriemler, S. J. Krauth, X. N. Zhou, J. Utzinger and P. Steinmann	2014	Effect of deworming on physical fitness of school-aged children in Yunnan, China: a double-blind, randomized, placebo-controlled trial	PLoS neglected tropical diseases	http://dx.doi.org/10.1371/journal.pntd.0002983
X048	L. L. Xu, B. Jiang, J. H. Duan, S. F. Zhuang, Y. C. Liu, S. Q. Zhu, L. P. Zhang, H. B. Zhang, S. H. Xiao and X. N. Zhou	2014	Efficacy and safety of praziquantel, tribendimidine and mebendazole in patients with co-infection of Clonorchis sinensis and other helminths	PLoS neglected tropical diseases	http://dx.doi.org/10.1371/journal.pntd.0003046
X049	S. D. Van der Werff, K. Vereecken, K. van der Laan, M. Campos Ponce, R. Junco Diaz, F. A. Nunez, L. Rojas Rivero, M. Bonet Gorbea and K. Polman	2014	Impact of periodic selective mebendazole treatment on soil-transmitted helminth infections in Cuban schoolchildren	Tropical Medicine and International Health	http://dx.doi.org/10.1111/tmi.12290
X050	O. Staudacher, J. Heimer, F. Steiner, Y. Kayonga, J. M. Havugimana, R. Ignatius, A. Musemakweri, F. Ngabo, G. Harms, J. B. Gahutu and F. P. Mockenhaupt	2014	Soil-transmitted helminths in southern highland Rwanda: associated factors and effectiveness of school-based preventive chemotherapy	Tropical medicine & international health : TM & IH	http://dx.doi.org/10.1111/tmi.12321
X051	B. Speich, J. Utzinger, H. Marti, S. M. Ame, S. M. Ali, M. Albonico and J. Keiser	2014	Comparison of the Kato-Katz method and ether-concentration technique for the diagnosis of soil-transmitted helminth infections in the framework of a randomised controlled trial	European Journal of Clinical Microbiology and Infectious Diseases	http://dx.doi.org/10.1007/s10096-013-2019-1
X052	B. Speich, S. M. Ame, S. M. Ali, R. Alles, J. Huwyler, J. Hattendorf, J. Utzinger, M. Albonico and J. Keiser	2014	Oxantel pamoate-albendazole for trichuris trichiura infection	New England Journal of Medicine	http://dx.doi.org/10.1056/NEJMoa1301956
X053	F. Samuel, A. Degarege and B. Erko	2014	Efficacy and side effects of albendazole currently in use against Ascaris, Trichuris and hookworm among school children in Wondo Genet, southern Ethiopia	Parasitology International	http://dx.doi.org/10.1016/j.parint.2013.10.014
X054	A. I. Popescu and R. Greblescu	2014	Toxocara infection in patients with asthma and benefits of antihelmintic therapy	Allergy: European Journal of Allergy and Clinical Immunology	http://dx.doi.org/10.1111/all.12493
X055	S. D. Pion, C. B. Chesnais, J. Bopda, F. Louya, A. C. Majewski, P. U. Fischer, G. J. Weil, M. Boussinesq and F. Missamou	2014	The impact of mass drug administration with albendazole alone on lymphatic filariasis in the republic of Congo	American Journal of Tropical Medicine and Hygiene
X056	C. N. Ogbuagu, O. Nwaorgu, N. Ozumba, E. N. Ogbuagu and D. Ezeagwuna	2014	Anthropometric changes in school children on moringa oleifera nutrient supplement in Nigeria	International Journal of Infectious Diseases	http://dx.doi.org/10.1016/j.ijid.2014.03.1036
X057	S. M. Njenga, F. M. Mutungi, C. N. Wamae, M. T. Mwanje, K. K. Njiru and M. J. Bockarie	2014	Once a year school-based deworming with praziquantel and albendazole combination may not be adequate for control of urogenital schistosomiasis and hookworm infection in Matuga District, Kwale County, Kenya	Parasites & vectors	http://dx.doi.org/10.1186/1756-3305-7-74
X058	S. V. Nery, S. Campbell, S. Llewllyn, R. Andrews, D. Gray, R. Traub, J. S. McCarthy and A. Clements	2014	Impact of wash and albendazole distribution on infection with soil-transmitted helminths in timorleste: Initial results of a cluster randomized trial	American Journal of Tropical Medicine and Hygiene
X059	E. M. McClure, S. R. Meshnick, P. Mungai, I. Malhotra, C. L. King, R. L. Goldenberg, M. G. Hudgens, A. M. Siega-Riz and A. E. Dent	2014	The Association of Parasitic Infections in Pregnancy and Maternal and Fetal Anemia: A Cohort Study in Coastal Kenya	PLoS Neglected Tropical Diseases	http://dx.doi.org/10.1371/journal.pntd.0002724
X060	J. S. McCarthy	2014	Oxantel pamoate-albendazole for Trichuris trichiura infection	The New England journal of medicine	http://dx.doi.org/10.1056/NEJMc1403068
X061	B. Levecke, A. Montresor, M. Albonico, S. M. Ame, J. M. Behnke, J. M. Bethony, C. D. Noumedem, D. Engels, B. Guillard, A. C. Kotze, A. J. Krolewiecki, J. S. McCarthy, Z. Mekonnen, M. V. Periago, H. Sopheak, L. A. Tchuem-Tchuente, T. T. Duong, N. T. Huong, A. Zeynudin and J. Vercruysse	2014	Assessment of anthelmintic efficacy of mebendazole in school children in six countries where soil-transmitted helminths are endemic	PLoS neglected tropical diseases	http://dx.doi.org/10.1371/journal.pntd.0003204
X062	B. H. Kumar, K. Jain and R. Jain	2014	A study of prevalence of intestinal worm infestation and efficacy of anthelminthic drugs	Medical Journal Armed Forces India	http://dx.doi.org/10.1016/j.mjafi.2013.12.009
X063	V. Khieu, J. Hattendorf, F. Schar, H. Marti, M. C. Char, S. Muth and P. Odermatt	2014	Strongyloides stercoralis infection and re-infection in a cohort of children in Cambodia	Parasitology International	10.1016/j.parint.2014.06.001
X064	J. Keiser, B. Speich and J. Utzinger	2014	Oxantel pamoate-albendazole for Trichuris trichiura infection	The New England journal of medicine
X065	S. A. Joseph, M. Casapia and T. W. Gyorkos	2014	The effect of deworming timing and frequency on growth in early preschool-age children: Results of a randomized-controlled trial of mebendazole in one to two-year old children in the Peruvian Amazon	American Journal of Tropical Medicine and Hygiene
X066	T. Inpankaew, F. Schar, A. Dalsgaard, V. Khieu, W. Chimnoi, C. Chhoun, D. Sok, H. Marti, S. Muth, P. Odermatt and R. J. Traub	2014	High prevalence of Ancylostoma ceylanicum hookworm infections in humans, Cambodia, 2012	Emerging Infectious Diseases	http://dx.doi.org/10.3201/eid2006.131770
X067	E. Hurlimann, C. A. Houngbedji, P. B. N'Dri, D. Banninger, J. T. Coulibaly, P. Yap, K. D. Silue, E. K. N'Goran, G. Raso and J. Utzinger	2014	Effect of deworming on school-aged children's physical fitness, cognition and clinical parameters in a malaria-helminth co-endemic area of Cote d'Ivoire	BMC Infectious Diseases	http://dx.doi.org/10.1186/1471-2334-14-411
X068	B. B. Hamidu, E. J. Tettevi, J. A. Larbi and M. Y. Osei-Atweneboana	2014	The efficacy of albendazole and levamisole drug combination in individuals with reduced efficacy for single-dose albendazole treatment against hookworm infections	American Journal of Tropical Medicine and Hygiene
X069	B. Gelaye, A. Kumie, N. Aboset, Y. Berhane and M. A. Williams	2014	School-based intervention: evaluating the role of water, latrines and hygiene education on trachoma and intestinal parasitic infections in Ethiopia	Journal of Water Sanitation and Hygiene for Development	10.2166/washdev.2013.060
X070	A. Echazu, P. Vargas, M. Juarez, P. Cajal, R. Cimino, D. Cruz, R. Ruiz, V. Heredia, G. Paredes, L. M. Arias and A. J. Krolewiecki	2014	The impact of community deworming against soil transmitted helminthiases on prevalence, worm burden and morbidity in a high prevalence area of argentinean Gran Chaco	American Journal of Tropical Medicine and Hygiene
X071	A. P. De Moira, C. M. Fitzsimmons, F. M. Jones, S. Wilson, P. Cahen, E. Tukahebwa, H. Mpairwe, J. K. Mwatha, J. M. Bethony, P. S. Skov, N. B. Kabatereine and D. W. Dunne	2014	Suppression of basophil histamine release and other IgE-dependent responses in childhood Schistosoma mansoni/hookworm coinfection	Journal of Infectious Diseases	http://dx.doi.org/10.1093/infdis/jiu234
X072	B. De Gier, M. C. Ponce, M. Perignon, M. Fiorentino, K. Kuong, C. Chamnan, M. Parker, K. Burja, J. Berger, K. Polman and F. Wieringa	2014	Rice fortified with iron and other micronutrients impacts hookworm infection risk in schoolchildren	American Journal of Tropical Medicine and Hygiene
X073	T. Clasen, S. Boisson, P. Routray, B. Torondel, M. Bell, O. Cumming, J. Ensink, M. Freeman, M. Jenkins, M. Odagiri, S. Ray, A. Sinha, M. Suar and W. P. Schmidt	2014	Effectiveness of a rural sanitation programme on diarrhoea, soil-transmitted helminth infection, and child malnutrition in Odisha, India: A cluster-randomised trial	The Lancet Global Health
X074	M. Chachage, L. Podola, P. Clowes, A. Nsojo, A. Bauer, O. Mgaya, D. Kowour, G. Froeschl, L. Maboko, M. Hoelscher, E. Saathoff and C. Geldmacher	2014	Helminth-Associated Systemic Immune Activation and HIV Co-receptor Expression: Response to Albendazole/Praziquantel Treatment	PLoS Neglected Tropical Diseases	http://dx.doi.org/10.1371/journal.pntd.0002755
X075	M. M. Cabada, M. Lopez, E. Arque and A. C. White	2014	Prevalence of soil-transmitted helminths after mass albendazole administration in an indigenous community of the Manu jungle in Peru	Pathogens and Global Health	http://dx.doi.org/10.1179/2047773214Y.0000000142
X076	J. Brown, K. Baisley, B. Kavishe, J. Changalucha, A. Andreasen, P. Mayaud, B. Gumodoka, S. Kapiga, R. Hayes and D. Watson-Jones	2014	Impact of malaria and helminth infections on immunogenicity of the human papillomavirus-16/18 AS04-adjuvanted vaccine in Tanzania	Vaccine	10.1016/j.vaccine.2013.11.061
X077	C. Bird, S. Ame, M. Albonico and Q. Bickle	2014	Do shoes reduce hookworm infection in school-aged children on pemba Island, Zanzibar? A pragmatic trial	Transactions of the Royal Society of Tropical Medicine and Hygiene	http://dx.doi.org/10.1093/trstmh/tru037
X078	P. Behra and K. Goswami	2014	The impact of deworming on child mortality in programmatic conditions	National Medical Journal of India
X079	S. K. Attah, K. Kataliko, M. M. Nigo, M. Kpawor, N. O. Opoku, E. Kanza, D. Bakajika, H. Howard, G. Mambandu, K. Kasonia, M. Vaillant, C. Halleux, P. L. Olliaro and A. C. Kuesel	2014	Effect of a single dose of 8 mg moxidectin or 150 mug/kg ivermectin on intestinal helminths in participants of a clinical trial conducted in Northeast DRC, Liberia and Ghana	American Journal of Tropical Medicine and Hygiene
X080	H. M. Al-Mekhlafi, T. S. Anuar, E. M. Al-Zabedi, M. T. Al-Maktari, M. A. Mahdy, A. Ahmed, A. A. Sallam, W. A. Abdullah, N. Moktar and J. Surin	2014	Does vitamin A supplementation protect schoolchildren from acquiring soil-transmitted helminthiasis? A randomized controlled trial	Parasites & vectors	http://dx.doi.org/10.1186/1756-3305-7-367
X081	A. K. Al-Delaimy, H. M. Al-Mekhlafi, Y. A. L. Lim, N. A. Nasr, H. Sady, W. M. Atroosh and R. Mahmud	2014	Developing and evaluating health education learning package (HELP) to control soil-transmitted helminth infections among Orang Asli children in Malaysia	Parasites and Vectors	http://dx.doi.org/10.1186/1756-3305-7-416
X082	A. A. Adegnika, J. F. Zinsou, S. Issifou, U. Ateba-Ngoa, R. F. Kassa, E. N. Feugap, Y. J. Honkpehedji, J. C. Dejon Agobe, H. M. Kenguele, M. Massinga-Loembe, S. T. Agnandji, B. Mordmuller, M. Ramharter, M. Yazdanbakhsh, P. G. Kremsner and B. Lell	2014	Randomized, controlled, assessor-blind clinical trial to assess the efficacy of single- versus repeated-dose albendazole to treat ascaris lumbricoides, trichuris trichiura, and hookworm infection	Antimicrobial Agents & Chemotherapy	http://dx.doi.org/10.1128/AAC.01317-13
X083	J. L. Zumaquero-Rios, J. Sarracent-Perez, R. Rojas-Garcia, L. Rojas-Rivero, Y. Martinez-Tovilla, M. A. Valero and S. Mas-Coma	2013	Fascioliasis and Intestinal Parasitoses Affecting Schoolchildren in Atlixco, Puebla State, Mexico: Epidemiology and Treatment with Nitazoxanide	PLoS Neglected Tropical Diseases	http://dx.doi.org/10.1371/journal.pntd.0002553
X084	P. Yap, Z. W. Du, F. W. Wu, J. Y. Jiang, R. Chen, X. N. Zhou, J. Hattendorf, J. Utzinger and P. Steinmann	2013	Rapid re-infection with soil-transmitted helminths after triple-dose albendazole treatment of school-aged children in yunnan, people's republic of China	American Journal of Tropical Medicine and Hygiene	http://dx.doi.org/10.4269/ajtmh.13-0009
X085	A. E. Wiria, F. Hamid, L. J. Wammes, M. M. Kaisar, L. May, M. A. Prasetyani, S. Wahyuni, Y. Djuardi, I. Ariawan, H. Wibowo, B. Lell, R. Sauerwein, G. T. Brice, I. Sutanto, L. van Lieshout, A. J. de Craen, R. van Ree, J. J. Verweij, R. Tsonaka, J. J. Houwing-Duistermaat, A. J. Luty, E. Sartono, T. Supali and M. Yazdanbakhsh	2013	The effect of three-monthly albendazole treatment on malarial parasitemia and allergy: a household-based cluster-randomized, double-blind, placebo-controlled trial.[Erratum appears in PLoS One. 2013;8(9). doi:10.1371/annotation/fd262a2e-9dc2-40de-ac18-a46d5b92ce9e]	PLoS ONE [Electronic Resource]	http://dx.doi.org/10.1371/journal.pone.0057899
X086	S. D. Van der Werff, J. W. R. Twisk, M. Wordemann, M. C. Ponce, R. J. Diaz, F. A. Nunez, L. R. Rivero, M. B. Gorbea and K. Polman	2013	Deworming is not a risk factor for the development of atopic diseases: A longitudinal study in Cuban school children	Clinical and Experimental Allergy	http://dx.doi.org/10.1111/cea.12129
X087	M. H. Tee, Y. Y. Lee, N. A. Majid, N. M. Noori and S. Mahendra Raj	2013	Growth reduction among primary schoolchildren with light trichuriasis in Malaysia treated with albendazole	Southeast Asian Journal of Tropical Medicine and Public Health
X088	T. Supali, Y. Djuardi, M. Bradley, R. Noordin, P. Ruckert and P. U. Fischer	2013	Impact of Six Rounds of Mass Drug Administration on Brugian Filariasis and Soil-Transmitted Helminth Infections in Eastern Indonesia	PLoS Neglected Tropical Diseases	http://dx.doi.org/10.1371/journal.pntd.0002586
X089	F. Schar, P. Odermatt, V. Khieu, M. Panning, S. Duong, S. Muth, H. Marti and S. Kramme	2013	Evaluation of real-time PCR for Strongyloides stercoralis and hookworm as diagnostic tool in asymptomatic schoolchildren in Cambodia	Acta Tropica	http://dx.doi.org/10.1016/j.actatropica.2012.12.012
X090	M. Sanza, F. I. Totanes, P. L. Chua and V. Y. B. Jr	2013	Monitoring the impact of a mebendazole mass drug administration initiative for soil-transmitted helminthiasis (STH) control in the Western Visayas Region of the Philippines from 2007 through 2011	Acta Tropica	http://dx.doi.org/10.1016/j.actatropica.2013.03.017
X091	M. B. Qian, P. Yap, Y. C. Yang, H. Liang, Z. H. Jiang, W. Li, J. Utzinger, X. N. Zhou and J. Keiser	2013	Accuracy of the Kato-Katz method and formalin-ether concentration technique for the diagnosis of Clonorchis sinensis, and implication for assessing drug efficacy	Parasites & Vectors	10.1186/1756-3305-6-314
X092	A. Pinot de Moira, F. M. Jones, S. Wilson, E. Tukahebwa, C. M. Fitzsimmons, J. K. Mwatha, J. M. Bethony, N. B. Kabatereine and D. W. Dunne	2013	Effects of treatment on IgE responses against parasite allergen-like proteins and immunity to reinfection in childhood schistosome and hookworm coinfections	Infection & Immunity	http://dx.doi.org/10.1128/IAI.00748-12
X093	B. Ogbondah and K. E. Douglas	2013	Effects on packed cell volume and parasitic worm load from deworming pupils of a public school in Rivers State, Nigeria	Nigerian journal of medicine : journal of the National Association of Resident Doctors of Nigeria
X094	J. Ndibazza, E. L. Webb, S. Lule, H. Mpairwe, M. Akello, G. Oduru, M. Kizza, H. Akurut, L. Muhangi, P. Magnussen, B. Vennervald and A. Elliott	2013	Associations between maternal helminth and malaria infections in pregnancy and clinical malaria in the offspring: A birth cohort in Entebbe, Uganda	Journal of Infectious Diseases	http://dx.doi.org/10.1093/infdis/jit397
X095	K. D. Mwambete, J. Tunzo and M. Justin-Temu	2013	Prevalence and management of helminthiasis among underfives living with HIV/AIDS at Amana Hospital, Tanzania	Journal of the International Association of Providers of AIDS Care	http://dx.doi.org/10.1177/1545109712449865
X096	E. M. O. Muok, E. W. Simiyu, E. A. Ochola, Z. W. Nganga, W. E. Secor, D. M. S. Karanja and P. N. M. Mwinzi	2013	Short report: Association between CD<sup>4+</sup> t-lymphocyte counts and fecal excretion of schistosoma mansoni eggs in patients coinfected with s. mansoni and human immunodeficiency virus before and after initiation of antiretroviral therapy	American Journal of Tropical Medicine and Hygiene	http://dx.doi.org/10.4269/ajtmh.13-0045
X097	A. Mulu, M. Maier and U. G. Liebert	2013	Deworming of intestinal helminths reduces HIV-1 subtype C viremia in chronically co-infected individuals	International Journal of Infectious Diseases	http://dx.doi.org/10.1016/j.ijid.2013.03.022
X098	B. Monse, H. Benzian, E. Naliponguit, V. Belizario, A. Schratz and W. van Palenstein Helderman	2013	The Fit for School Health Outcome Study - a longitudinal survey to assess health impacts of an integrated school health programme in the Philippines	BMC public health	http://dx.doi.org/10.1186/1471-2458-13-256
X099	Z. Mekonnen, S. Meka, M. Ayana, J. Bogers, J. Vercruysse and B. Levecke	2013	Comparison of Individual and Pooled Stool Samples for the Assessment of Soil-Transmitted Helminth Infection Intensity and Drug Efficacy	PLoS Neglected Tropical Diseases	http://dx.doi.org/10.1371/journal.pntd.0002189
X100	Z. Mekonnen, B. Levecke, G. Boulet, J. P. Bogers and J. Vercruysse	2013	Efficacy of different albendazole and mebendazole regimens against heavy-intensity Trichuris trichiura infections in school children, Jimma Town, Ethiopia	Pathogens and Global Health	http://dx.doi.org/10.1179/2047773213Y.0000000092
X101	R. Mejia, Y. Vicuna, N. Broncano, C. Sandoval, M. Vaca, M. Chico, P. J. Cooper and T. B. Nutman	2013	A novel, multi-parallel, real-time polymerase chain reaction approach for eight gastrointestinal parasites provides improved diagnostic capabilities to resource-limited at-risk populations	American Journal of Tropical Medicine and Hygiene	http://dx.doi.org/10.4269/ajtmh.12-0726
X102	D. Kizito, R. Tweyongyere, A. Namatovu, E. L. Webb, L. Muhangi, S. A. Lule, H. Bukenya, S. Cose and A. M. Elliott	2013	Factors affecting the infant antibody response to measles immunisation in Entebbe-Uganda	BMC Public Health	10.1186/1471-2458-13-619
X103	V. Khieu, F. Schar, H. Marti, S. Sayasone, S. Duong, S. Muth and P. Odermatt	2013	Diagnosis, Treatment and Risk Factors of Strongyloides stercoralis in Schoolchildren in Cambodia	PLoS Neglected Tropical Diseases	http://dx.doi.org/10.1371/journal.pntd.0002035
X104	B. Joseph and N. Ramesh	2013	Weekly dose of iron-folate supplementation with vitamin-C in the workplace can prevent anaemia in women employees	Pakistan Journal of Medical Sciences	http://dx.doi.org/10.12669/pjms.291.3016
X105	E. Ivan, N. J. Crowther, E. Mutimura, L. O. Osuwat, S. Janssen and M. P. Grobusch	2013	Helminthic Infections Rates and Malaria in HIV-Infected Pregnant Women on Anti-Retroviral Therapy in Rwanda	PLoS Neglected Tropical Diseases	http://dx.doi.org/10.1371/journal.pntd.0002380
X106	R. Indira and V. Viveka Vardhani	2013	Prevalence of ancylostomiasis in people living in slum area, Philhousepet of Eluru, West Godavari District (Andhra Pradesh)	Journal of Parasitic Diseases	http://dx.doi.org/10.1007/s12639-012-0125-0
X107	D. Humphries, B. T. Simms, D. Davey, J. Otchere, J. Quagraine, S. Terryah, S. Newton, E. Berg, L. M. Harrison, D. Boakye, M. Wilson and M. Cappello	2013	Hookworm infection among school age children in kintampo north municipality, ghana: Nutritional risk factors and response to albendazole treatment	American Journal of Tropical Medicine and Hygiene	http://dx.doi.org/10.4269/ajtmh.12-0605
X108	C. M. Halpenny, C. Paller, K. G. Koski, V. E. Valdes and M. E. Scott	2013	Regional, Household and Individual Factors that Influence Soil Transmitted Helminth Reinfection Dynamics in Preschool Children from Rural Indigenous Panama	PLoS Neglected Tropical Diseases	http://dx.doi.org/10.1371/journal.pntd.0002070
X109	T. W. Gyorkos, M. Maheu-Giroux, B. Blouin, L. Saavedra and M. Casapia	2013	Efficacy of a single dose of albendazole for soil-transmitted helminth infections in school children of a village in Iquitos, Peru	Revista Peruana de Medicina Experimental y Salud Publica
X110	T. W. Gyorkos, M. Maheu-Giroux, B. Blouin and M. Casapia	2013	Impact of health education on soil-transmitted helminth infections in schoolchildren of the Peruvian Amazon: a cluster-randomized controlled trial	PLoS neglected tropical diseases	http://dx.doi.org/10.1371/journal.pntd.0002397
X111	M. C. Freeman, T. Clasen, S. J. Brooker, D. O. Akoko and R. Rheingans	2013	The Impact of a School-Based Hygiene, Water Quality and Sanitation Intervention on Soil-Transmitted Helminth Reinfection: A Cluster-Randomized Trial	American Journal of Tropical Medicine and Hygiene	10.4269/ajtmh.13-0237
X112	E. G. Edelduok, F. N. Eke, N. E. Evelyn, C. I. Atama and J. E. Eyo	2013	Efficacy of a single dose albendazole chemotherapy on human intestinal helminthiasis among school children in selected rural tropical communities	Annals of Tropical Medicine and Public Health	http://dx.doi.org/10.4103/1755-6783.127776
X113	R. Ebenezer, K. Gunawardena, B. Kumarendran, A. Pathmeswaran, M. C. H. Jukes, L. J. Drake and N. de Silva	2013	Cluster-randomised trial of the impact of school-based deworming and iron supplementation on the cognitive abilities of schoolchildren in Sri Lanka's plantation sector	Tropical Medicine and International Health	http://dx.doi.org/10.1111/tmi.12128
X114	R. Dumba, J. B. Kaddu and F. Wabwire-Mangen	2013	Design and implementation of participatory hygiene and sanitation transformation (PHAST) as a strategy to control soil-transmitted helminth infections in Luweero, Uganda	African Health Sciences	http://dx.doi.org/10.4314/ahs.v13i2.44
X115	A. Diawara, C. M. Halpenny, T. S. Churcher, C. Mwandawiro, J. Kihara, R. M. Kaplan, T. G. Streit, Y. Idaghdour, M. E. Scott, M. G. Basanez and R. K. Prichard	2013	Association between Response to Albendazole Treatment and beta-Tubulin Genotype Frequencies in Soil-transmitted Helminths	PLoS Neglected Tropical Diseases	http://dx.doi.org/10.1371/journal.pntd.0002247
X116	A. Degarege and B. Erko	2013	Association between intestinal helminth infections and underweight among school children in Tikur Wuha Elementary School, Northwestern Ethiopia	Journal of Infection and Public Health	http://dx.doi.org/10.1016/j.jiph.2012.11.008
X117	A. P. De Moira, F. M. Jones, S. Wilson, E. Tukahebwa, C. M. Fitzsimmons, J. K. Mwatha, J. M. Bethony, N. B. Kabatereine and D. W. Dunnea	2013	Effects of treatment on IgE responses against parasite allergen-like proteins and immunit to reinfection in childhood schistosome and hookworm coinfections	Infection and Immunity	http://dx.doi.org/10.1128/IAI.00748-12
X118	N. A. Davis, K. Z. Giiasov, Z. I. Islamova, L. N. Tuichiev, N. N. Parpieva, V. G. Belotserkovets, Z. B. Dzhuraeva, V. N. Syrov, D. B. Faizullaeva, E. S. Papina, B. N. Baimbetov and S. O. Osipova	2013	[Evaluation of the efficacy of antiparasitic drugs in the treatment of concurrent parasitic diseases in patients with HIV infection and in those with pulmonary tuberculosis]. [Russian]	Meditsinskaia parazitologiia i parazitarnye bolezni
X119	J. T. Coulibaly, Y. K. N'Gbesso, S. Knopp, N. A. N'Guessan, K. D. Silue, G. J. van Dam, E. K. N'Goran and J. Utzinger	2013	Accuracy of Urine Circulating Cathodic Antigen Test for the Diagnosis of Schistosoma mansoni in Preschool-Aged Children before and after Treatment	PLoS Neglected Tropical Diseases	http://dx.doi.org/10.1371/journal.pntd.0002109
X120	P. Cooper, A. W. Walker, J. Reyes, M. Chico, S. J. Salter, M. Vaca and J. Parkhill	2013	Patent Human Infections with the Whipworm, Trichuris trichiura, Are Not Associated with Alterations in the Faecal Microbiota	PLoS ONE	http://dx.doi.org/10.1371/journal.pone.0076573
X121	G. J. Casey, A. Montresor, L. T. Cavalli-Sforza, H. Thu, L. B. Phu, T. T. Tinh, N. T. Tien, T. Q. Phuc and B. A. Biggs	2013	Elimination of Iron Deficiency Anemia and Soil Transmitted Helminth Infection: Evidence from a Fifty-four Month Iron-Folic Acid and De-worming Program	PLoS Neglected Tropical Diseases	http://dx.doi.org/10.1371/journal.pntd.0002146
X122	I. I. Bogoch, J. R. Andrews, B. Speich, J. Utzinger, S. M. Ame, S. M. Ali and J. Keiser	2013	Short report: Mobile phone microscopy for the diagnosis of soil-transmitted helminth infections: A proof-of-concept study	American Journal of Tropical Medicine and Hygiene	http://dx.doi.org/10.4269/ajtmh.12-0742
X123	A. D. Blackwell, M. Martin, H. Kaplan and M. Gurven	2013	Antagonism between two intestinal parasites in humans: the importance of co-infection for infection risk and recovery dynamics	Proceedings	http://dx.doi.org/10.1098/rspb.2013.1671
X124	F. A. Bieri, D. J. Gray, G. M. Williams, G. Raso, Y. S. Li, L. Yuan, Y. He, R. S. Li, F. Y. Guo, S. M. Li and D. P. McManus	2013	Health-education package to prevent worm infections in Chinese schoolchildren	New England Journal of Medicine	http://dx.doi.org/10.1056/NEJMoa1204885
X125	C. Bailey, S. Lopez, A. Camero, C. Taiquiri, Y. Arhuay and D. A. J. Moore	2013	Factors associated with parasitic infection amongst street children in orphanages across Lima, Peru	Pathogens and Global Health	http://dx.doi.org/10.1179/2047773213Y.0000000073
X126	S. Awasthi, R. Peto, S. Read, S. M. Richards, V. Pande and D. Bundy	2013	Population deworming every 6 months with albendazole in 1 million pre-school children in north India: DEVTA, a cluster-randomised trial	The Lancet	http://dx.doi.org/10.1016/S0140-6736%2812%2962126-6
X127	M. B. Arndt, G. John-Stewart, B. A. Richardson, B. Singa, L. Van Lieshout, J. J. Verweij, L. R. Sangare, L. W. Mbogo, J. M. Naulikha and J. L. Walson	2013	Impact of helminth diagnostic test performance on estimation of risk factors and outcomes in HIV-positive adults	PLoS ONE	http://dx.doi.org/10.1371/journal.pone.0081915
X128	M. Albonico, L. Rinaldi, S. Sciascia, M. E. Morgoglione, M. Piemonte, M. P. Maurelli, V. Musella, J. Utzinger, S. M. Ali, S. M. Ame and G. Cringoli	2013	Comparison of three copromicroscopic methods to assess albendazole efficacy against soil-transmitted helminth infections in school-aged children on Pemba Island	Transactions of the Royal Society of Tropical Medicine and Hygiene	http://dx.doi.org/10.1093/trstmh/trt051
X129	A. M. Aguiar-Santos, Z. Medeiros, C. Bonfim, A. C. Rocha, E. Brandao, T. Miranda, P. Oliveira and E. S. C. Sarinho	2013	Epidemiological assessment of neglected diseases in children: lymphatic filariasis and soil-transmitted helminthiasis	Jornal De Pediatria	10.1016/j.jped.2012.11.003
X130	F. A. Abanyie, C. McCracken, P. Kirwan, S. F. Molloy, S. O. Asaolu, C. V. Holland, J. Gutman and T. J. Lamb	2013	Ascaris co-infection does not alter malaria-induced anaemia in a cohort of Nigerian preschool children	Malar J	10.1186/1475-2875-12-1
X131	P. L. Yap, Z. W. Du, R. Chen, L. P. Zhang, F. W. Wu, J. Wang, X. Z. Wang, H. Zhou, X. N. Zhou, J. Utzinger and P. Steinmann	2012	Soil-transmitted helminth infections and physical fitness in school-aged Bulang children in southwest China: results from a cross-sectional survey	Parasites & Vectors	10.1186/1756-3305-5-50
X132	E. L. Webb, J. Kyosiimire-Lugemwa, D. Kizito, P. Nkurunziza, S. Lule, L. Muhangi, M. Muwanga, P. Kaleebu and A. M. Elliott	2012	The effect of anthelmintic treatment during pregnancy on HIV plasma viral load: Results from a randomized, double-blind, placebo-controlled trial in Uganda	Journal of Acquired Immune Deficiency Syndromes	http://dx.doi.org/10.1097/QAI.0b013e3182511e42
X133	J. Walson, B. Singa, L. Sangare, J. Naulikha, B. Piper, B. Richardson, P. A. Otieno, L. W. Mbogo, J. A. Berkley and G. John-Stewart	2012	Empiric deworming to delay HIV disease progression in adults with HIV who are ineligible for initiation of antiretroviral treatment (the HEAT study): A multi-site, randomised trial	The Lancet Infectious Diseases	http://dx.doi.org/10.1016/S1473-3099%2812%2970207-4
X134	H. Verhoef	2012	Comment on: The impact of baseline faecal egg counts on the efficacy of single-dose albendazole against Trichuris trichiura	Transactions of the Royal Society of Tropical Medicine & Hygiene	http://dx.doi.org/10.1016/j.trstmh.2012.03.008
X135	M. Vaca, A. L. Moncayo, C. A. Cosgrove, M. E. Chico, L. R. Castello-Branco, D. J. Lewis and P. J. Cooper	2012	A single dose of oral BCG Moreau fails to boost systemic IFN-gamma responses to tuberculin in children in the rural tropics: Evidence for a barrier to mucosal immunization	Journal of Tropical Medicine	http://dx.doi.org/10.1155/2012/132583
X136	L. G. Tian, J. X. Chen, T. P. Wang, G. J. Cheng, P. Steinmann, F. F. Wang, Y. C. Cai, X. M. Yin, J. Guo, L. Zhou and X. N. Zhou	2012	Co-infection of HIV and intestinal parasites in rural area of China	Parasites and Vectors	http://dx.doi.org/10.1186/1756-3305-5-36
X137	B. Speich, S. M. Ame, S. M. Ali, R. Alles, J. Hattendorf, J. Utzinger, M. Albonico and J. Keiser	2012	Efficacy and safety of nitazoxanide, albendazole, and nitazoxanide-albendazole against trichuris trichiura infection: A randomized controlled trial	PLoS Neglected Tropical Diseases	http://dx.doi.org/10.1371/journal.pntd.0001685
X138	J. C. Sousa-Figueiredo, M. Betson, A. Atuhaire, M. Arinaitwe, A. M. D. Navaratnam, N. B. Kabatereine, Q. Bickle and J. R. Stothard	2012	Performance and Safety of Praziquantel for Treatment of Intestinal Schistosomiasis in Infants and Preschool Children	Plos Neglected Tropical Diseases	10.1371/journal.pntd.0001864
X139	P. A. Soukhathammavong, S. Sayasone, K. Phongluxa, V. Xayaseng, J. Utzinger, P. Vounatsou, C. Hatz, K. Akkhavong, J. Keiser and P. Odermatt	2012	Low efficacy of single-dose albendazole and mebendazole against hookworm and effect on concomitant helminth infection in Lao PDR	PLoS Neglected Tropical Diseases	http://dx.doi.org/10.1371/journal.pntd.0001417
X140	J. Ruxin and J. Negin	2012	Removing the neglect from neglected tropical diseases: The Rwandan experience 2008-2010	Global Public Health	http://dx.doi.org/10.1080/17441692.2012.699535
X141	A. R. A. Rowbotton, O. Verde, L. J. Ache, J. Gonzalez, A. Guerra, V. Sanchez, C. Salas, G. Martinadonna, M. Salazar and H. Hurtado	2012	Evaluation of the efficacy of antihelmintic drugs for the control of Trichuris trichiura and other helminthic diseases in the state of Aragua, Venezuela	Boletin De Malariologia Y Salud Ambiental
X142	N. Raj, P. Subrahmanya, S. R. Ravi Rao, T. S. Mahesh and S. Joshi	2012	A clinical study of Combretum extensum Roxb. W.S.R to its Krimighna effect	International Journal of Research in Ayurveda and Pharmacy
X143	L. Passerini, G. J. Casey, B. A. Biggs, D. T. Cong, L. B. Phu, T. Q. Phuc, M. Carone and A. Montresor	2012	Increased birth weight associated with regular pre-pregnancy deworming and weekly iron-folic acid supplementation for vietnamese women	PLoS Neglected Tropical Diseases	http://dx.doi.org/10.1371/journal.pntd.0001608
X144	J. Ndibazza, H. Mpairwe, E. L. Webb, P. A. Mawa, M. Nampijja, L. Muhangi, M. Kihembo, S. A. Lule, D. Rutebarika, B. Apule, F. Akello, H. Akurut, G. Oduru, P. Naniima, D. Kizito, M. Kizza, R. Kizindo, R. Tweyongere, K. J. Alcock, M. Muwanga and A. M. Elliott	2012	Impact of Anthelminthic Treatment in Pregnancy and Childhood on Immunisations, Infections and Eczema in Childhood: A Randomised Controlled Trial	PLoS ONE	http://dx.doi.org/10.1371/journal.pone.0050325
X145	P. N. M. Mwinzi, S. P. Montgomery, C. O. Owaga, M. Mwanje, E. M. Muok, J. G. Ayisi, K. F. Laserson, E. M. Muchiri, W. E. Secor and D. M. S. Karanja	2012	Integrated community-directed intervention for schistosomiasis and soil transmitted helminths in western Kenya - A pilot study	Parasites and Vectors	http://dx.doi.org/10.1186/1756-3305-5-182
X146	I. N. D. Lubis, S. Pasaribu and C. P. Lubis	2012	Current status of the efficacy and effectiveness of albendazole and mebendazole for the treatment of Ascaris lumbricoides in North-Western Indonesia	Asian Pacific Journal of Tropical Medicine	http://dx.doi.org/10.1016/S1995-7645%2812%2960125-4
X147	L. Lovis, T. K. Mak, K. Phongluxa, P. Aye Soukhathammavong, Y. Vonghachack, J. Keiser, P. Vounatsou, M. Tanner, C. Hatz, J. Utzinger, P. Odermatt and K. Akkhavong	2012	Efficacy of praziquantel against Schistosoma mekongi and Opisthorchis viverrini: A randomized, single-blinded dose-comparison trial	PLoS Neglected Tropical Diseases	http://dx.doi.org/10.1371/journal.pntd.0001726
X148	B. Levecke and J. Vercruysse	2012	Reply to comment on: The impact of baseline faecal egg counts on the efficacy of single-dose albendazole against Trichuris trichiura	Transactions of the Royal Society of Tropical Medicine and Hygiene	http://dx.doi.org/10.1016/j.trstmh.2012.03.009
X149	B. Levecke, Z. Mekonnen, M. Albonico and J. Vercruysse	2012	The impact of baseline faecal egg counts on the efficacy of single-dose albendazole against Trichuris trichiura	Transactions of the Royal Society of Tropical Medicine and Hygiene	http://dx.doi.org/10.1016/j.trstmh.2011.09.007
X150	M. H. Hodges, J. Paye, M. M. Koroma, E. D. Nyorkor, I. Fofonah and Y. Zhang	2012	High level of Schistosoma mansoni infection in pre-school children in Sierra Leone highlights the need in targeting this age group for praziquantel treatment	Acta Tropica	http://dx.doi.org/10.1016/j.actatropica.2012.07.005
X151	M. H. Hodges, N. Dada, A. Warmsley, J. Paye, M. M. Bangura, E. Nyorkor, M. Sonnie and Y. Zhang	2012	Mass drug administration significantly reduces infection of Schistosoma mansoni and hookworm in school children in the national control program in Sierra Leone	BMC Infectious Diseases	http://dx.doi.org/10.1186/1471-2334-12-16
X152	T. W. Gyorkos, N. L. Gilbert, R. Larocque, M. Casapia and A. Montresor	2012	Re-Visiting Trichuris trichiura Intensity Thresholds Based on Anemia during Pregnancy	PLoS Neglected Tropical Diseases	http://dx.doi.org/10.1371/journal.pntd.0001783
X153	A. J. Friedman, S. M. Ali and M. Albonico	2012	Safety of a new chewable formulation of mebendazole for preventive chemotherapy interventions to treat young children in countries with moderate-to-high prevalence of soil transmitted helminth infections	Journal of Tropical Medicine	http://dx.doi.org/10.1155/2012/590463
X154	C. K. Fan, C. W. Liao, S. Y. Lyu, H. Sukati, D. D. Ji, C. M. Cho, J. Y. Jien, Y. C. Huang, P. W. S. Chang, W. T. Chiu, T. Nara, A. Tsubouchi, Y. H. Huang, C. C. Tu, S. J. J. Lan and J. C. J. Chao	2012	Prevalence of intestinal parasitic infections among primary school children in areas devoid of sanitation in northwestern Kingdom of Swaziland, Southern Africa	Pathogens and Global Health	http://dx.doi.org/10.1179/2047773211Y.0000000017
X155	R. Canete, P. Rodrguez, L. Mesa, K. Brito, A. Prior, D. Guilhem and M. R. C. G. Novaes	2012	Albendazole versus metronidazole in the treatment of adult giardiasis: A randomized, double-blind, clinical trial	Current Medical Research and Opinion	http://dx.doi.org/10.1185/03007995.2011.637915
X156	R. M. Bhoite and U. M. Iyer	2012	Sustainable effect of weekly iron Folic Acid Supplementation on growth and haemoglobin status of school children	Current Pediatric Research
X157	M. Betson, J. C. Sousa-Figueiredo, N. B. Kabatereine and J. R. Stothard	2012	Use of fecal occult blood tests as epidemiologic indicators of morbidity associated with intestinal schistosomiasis during preventive chemotherapy in young children	American Journal of Tropical Medicine and Hygiene	http://dx.doi.org/10.4269/ajtmh.2012.12-0059
X158	M. Betson, P. Nejsum, J. Llewellyn-Hughes, C. Griffin, A. Atuhaire, M. Arinaitwe, M. Adriko, A. Ruggiana, G. Turyakira, N. B. Kabatereine and J. R. Stothard	2012	Genetic diversity of Ascaris in southwestern Uganda	Transactions of the Royal Society of Tropical Medicine and Hygiene	http://dx.doi.org/10.1016/j.trstmh.2011.10.011
X159	M. C. F. Almeida, G. S. Lima, L. S. Cardoso, R. P. D. Souza, R. A. Campos, A. A. Cruz, J. P. Figueiredo, R. R. Oliveira, E. M. Carvalho and M. I. Araujo	2012	The effect of antihelminthic treatment on subjects with asthma from an endemic area of schistosomiasis: A randomized, double-blinded, and placebo-controlled trial	Journal of Parasitology Research	http://dx.doi.org/10.1155/2012/296856
X160	M. Albonico, S. M. Ame, J. Vercruysse and B. Levecke	2012	Comparison of the Kato-Katz thick smear and McMaster egg counting techniques for monitoring drug efficacy against soil-transmitted helminths in schoolchildren on Pemba Island, Tanzania	Transactions of the Royal Society of Tropical Medicine and Hygiene	http://dx.doi.org/10.1016/j.trstmh.2011.11.006
X161	A. Ahmed, H. M. Al-Mekhlafi, A. H. Al-Adhroey, I. Ithoi, A. M. Abdulsalam and J. Surin	2012	The nutritional impacts of soil-transmitted helminths infections among Orang Asli schoolchildren in rural Malaysia	Parasites and Vectors	http://dx.doi.org/10.1186/1756-3305-5-119
X162	K. D. Adoubryn, C. G. Kouadio-Yapo, J. Ouhon, N. A. Aka, F. Bintto and A. Assoumou	2012	[Intestinal parasites in children in Biankouma, Ivory Coast (mountaineous western region): efficacy and safety of praziquantel and albendazole]. [French]	Medecine et sante tropicales
X163	E. L. Webb, P. A. Mawa, J. Ndibazza, D. Kizito, A. Namatovu, J. Kyosiimire-Lugemwa, B. Nanteza, M. Nampijja, L. Muhangi, P. W. Woodburn, H. Akurut, H. Mpairwe, M. Akello, N. Lyadda, J. Bukusuba, M. Kihembo, M. Kizza, R. Kizindo, J. Nabulime, C. Ameke, P. B. Namujju, R. Tweyongyere, M. Muwanga, J. A. Whitworth and A. M. Elliott	2011	Effect of single-dose anthelmintic treatment during pregnancy on an infant's response to immunisation and on susceptibility to infectious diseases in infancy: A randomised, double-blind, placebo-controlled trial	The Lancet	http://dx.doi.org/10.1016/S0140-6736%2810%2961457-2
X164	D. Watthanakulpanich, W. Maipanich, S. Pubampen, S. Sa-Nguankiat, S. Pooudouang, Y. Chantaranipapong, N. Homsuwan, Y. Nawa and J. Waikagul	2011	Impact of hookworm deworming on anemia and nutritional status among children in Thailand	Southeast Asian Journal of Tropical Medicine and Public Health
X165	J. Vercruysse, J. M. Behnke, M. Albonico, S. M. Ame, C. Angebault, J. M. Bethony, D. Engels, B. Guillard, N. T. V. Hoa, G. Kang, D. Kattula, A. C. Kotze, J. S. McCarthy, Z. Mekonnen, A. Montresor, M. V. Periago, L. Sumo, L. A. T. Tchuente, D. T. C. Thach, A. Zeynudin and B. Levecke	2011	Assessment of the anthelmintic efficacy of albendazole in school children in seven countries where soil-transmitted helminths are endemic	PLoS Neglected Tropical Diseases	http://dx.doi.org/10.1371/journal.pntd.0000948
X166	D. P. Urassa, L. Nystrom and A. Carlsted	2011	Effectiveness of routine antihelminthic treatment on anaemia in pregnancy in Rufiji District, Tanzania: a cluster randomised controlled trial	East African journal of public health
X167	L. G. Tian, G. J. Cheng, F. F. Wang, J. Guo, Y. C. Cai, T. P. Wang, J. X. Chen and X. N. Zhou	2011	Efficacy of tribendimdine in treatment of hookworm infection. [Chinese]	Chinese Journal of Schistosomiasis Control
X168	M. C. Thigpen, S. J. Filler, P. N. Kazembe, M. E. Parise, A. Macheso, C. H. Campbell, R. D. Newman, R. W. Steketee and M. Hamel	2011	Associations between peripheral Plasmodium falciparum malaria parasitemia, human immunodeficiency virus, and concurrent helminthic infection among pregnant women in Malawi	The American journal of tropical medicine and hygiene
X169	Y. Suputtamongkol, N. Premasathian, K. Bhumimuang, D. Waywa, S. Nilganuwong, E. Karuphong, T. Anekthananon, D. Wanachiwanawin and S. Silpasakorn	2011	Efficacy and safety of single and double doses of ivermectin versus 7-day high dose albendazole for chronic strongyloidiasis	PLoS Neglected Tropical Diseases	http://dx.doi.org/10.1371/journal.pntd.0001044
X170	M. Sufiyan, K. Sabitu and A. Mande	2011	Evaluation of the effectiveness of deworming and participatory hygiene education strategy in controlling anemia among children aged 6-15 years in Gadagau community, Giwa LGA, Kaduna, Nigeria	Annals of African Medicine	http://dx.doi.org/10.4103/1596-3519.76561
X171	P. Steinmann, J. Utzinger, Z. W. Du, J. Y. Jiang, J. X. Chen, J. Hattendorf, H. Zhou and X. N. Zhou	2011	Efficacy of single-dose and triple-dose albendazole and mebendazole against soil-transmitted helminths and taenia spp.: A randomized controlled trial	PLoS ONE	http://dx.doi.org/10.1371/journal.pone.0025003
X172	J. C. Sousa-Figueiredo, M. Day, M. Betson, C. Rowell, A. Wamboko, M. Arinaitwe, F. Kazibwe, N. B. Kabatereine and J. R. Stothard	2011	Field survey for strongyloidiasis in eastern Uganda with observations on efficacy of preventive chemotherapy and co-occurrence of soil-transmitted helminthiasis/intestinal schistosomiasis	Journal of Helminthology	http://dx.doi.org/10.1017/S0022149X10000623
X173	L. S. Peterson, M. Ondiek, D. O. Oludhe, B. A. Naul and S. H. Vermund	2011	Effectiveness of a school-based deworming campaign in rural Kenya	Journal of Tropical Pediatrics	http://dx.doi.org/10.1093/tropej/fmq118
X174	M. R. Odiere, S. Opisa, G. Odhiambo, W. G. Z. O. Jura, J. M. Ayisi, D. M. S. Karanja and P. N. Mwinzi	2011	Geographical distribution of schistosomiasis and soil-transmitted helminths among school children in informal settlements in Kisumu City, Western Kenya	Parasitology	http://dx.doi.org/10.1017/S003118201100059X
X175	T. Newlove, L. H. Guimaraes, D. J. Morgan, L. Alcantara, M. J. Glesby, E. M. Carvalho and P. R. Machado	2011	Antihelminthic therapy and antimony in cutaneous leishmaniasis: A randomized, double-blind, placebo-controlled trial in patients co-infected with helminths and leishmania braziliensis	American Journal of Tropical Medicine and Hygiene	http://dx.doi.org/10.4269/ajtmh.2011.10-0423
X176	H. Namwanje, N. B. Kabatereine and A. Olsen	2011	The acceptability and safety of praziquantel alone and in combination with mebendazole in the treatment of Schistosoma mansoni and soil-transmitted helminthiasis in children aged 1-4 years in Uganda	Parasitology	http://dx.doi.org/10.1017/S0031182011000138
X177	H. Namwanje, N. B. Kabatereine and A. Olsen	2011	Efficacy of single and double doses of albendazole and mebendazole alone and in combination in the treatment of Trichuris trichiura in school-age children in Uganda	Transactions of the Royal Society of Tropical Medicine and Hygiene	http://dx.doi.org/10.1016/j.trstmh.2011.07.009
X178	H. Namwanje, N. Kabatereine and A. Olsen	2011	A randomised controlled clinical trial on the safety of co-administration of albendazole, ivermectin and praziquantel in infected schoolchildren in Uganda	Transactions of the Royal Society of Tropical Medicine and Hygiene	http://dx.doi.org/10.1016/j.trstmh.2010.11.012
X179	I. Muller, J. T. Coulibaly, T. Furst, S. Knopp, J. Hattendorf, S. J. Krauth, K. Stete, A. A. Righetti, D. Glinz, A. K. Yao, U. Puhse, E. K. N'Goran and J. Utzinger	2011	Effect of Schistosomiasis and Soil-Transmitted Helminth Infections on Physical Fitness of School Children in Cote d'Ivoire	Plos Neglected Tropical Diseases	10.1371/journal.pntd.0001239
X180	H. Mpairwe, E. L. Webb, L. Muhangi, J. Ndibazza, D. Akishule, M. Nampijja, S. Ngom-wegi, J. Tumusime, F. M. Jones, C. Fitzsimmons, D. W. Dunne, M. Muwanga, L. C. Rodrigues and A. M. Elliott	2011	Anthelminthic treatment during pregnancy is associated with increased risk of infantile eczema: Randomised-controlled trial results	Pediatric Allergy and Immunology	http://dx.doi.org/10.1111/j.1399-3038.2010.01122.x
X181	A. Montresor, D. Engels, L. Chitsulo, A. Gabrielli, M. Albonico, L. Savioli and P. Lammie	2011	The appropriate indicator should be used to assess treatment failure in STH infections	American Journal of Tropical Medicine and Hygiene	http://dx.doi.org/10.4269/ajtmh.2011.11-0317a
X182	J. Monarrez-Espino, C. R. Perez-Espejo, G. Vazquez-Mendoza, A. Balleza-Carreon and R. Caballero-Hoyos	2011	Intervention to prevent intestinal parasitic reinfections among Tarahumara indigenous schoolchildren in northern Mexico	Revista Panamericana de Salud Publica/Pan American Journal of Public Health	http://dx.doi.org/10.1590/S1020-49892011000900002
X183	N. Midzi, S. Mtapuri-Zinyowera, D. Sangweme, N. H. Paul, G. Makware, M. P. Mapingure, K. C. Brouwer, J. Mudzori, G. Hlerema, V. Chadukura, F. Mutapi, N. Kumar and T. Mduluza	2011	Efficacy of integrated school based de-worming and prompt malaria treatment on helminths -Plasmodium falciparum co-infections: A 33 months follow up study	BMC International Health and Human Rights	http://dx.doi.org/10.1186/1472-698X-11-9
X184	B. Matthys, M. Bobieva, G. Karimova, Z. Mengliboeva, V. Jean-Richard, M. Hoimnazarova, M. Kurbonova, L. K. Lohourignon, J. Utzinger and K. Wyss	2011	Prevalence and risk factors of helminths and intestinal protozoa infections among children from primary schools in western Tajikistan	Parasites and Vectors	http://dx.doi.org/10.1186/1756-3305-4-195
X185	B. Levecke, J. M. Behnke, S. S. R. Ajjampur, M. Albonico, S. M. Ame, J. Charlier, S. M. Geiger, N. T. V. Hoa, R. I. K. Ngassam, A. C. Kotze, J. S. McCarthy, A. Montresor, M. V. Periago, S. Roy, L. A. T. Tchuente, D. T. C. Thach and J. Vercruysse	2011	A Comparison of the Sensitivity and Fecal Egg Counts of the McMaster Egg Counting and Kato-Katz Thick Smear Methods for Soil-Transmitted Helminths	Plos Neglected Tropical Diseases	10.1371/journal.pntd.0001201
X186	S. Knopp, B. Speich, J. Hattendorf, L. Rinaldi, K. A. Mohammed, I. S. Khamis, A. S. Mohammed, M. Albonico, D. Rollinson, H. Marti, G. Cringoli and J. Utzinger	2011	Diagnostic accuracy of kato-katz and FLOTAC for assessing anthelmintic drug efficacy	PLoS Neglected Tropical Diseases	http://dx.doi.org/10.1371/journal.pntd.0001036
X187	M. C. Kapulu, M. Simuyandi, S. Sianongo, M. Mutale, M. Katubulushi and P. Kelly	2011	Differential changes in expression of intestinal antimicrobial peptide genes during ascarislumbricoides infection in zambian adults do not respond to helminth eradication	Journal of Infectious Diseases	http://dx.doi.org/10.1093/infdis/jir035
X188	B. Idindili, B. Jullu, J. Hattendorf, F. Mugusi, G. Antelman and M. Tanner	2011	HIV and parasitic co-infections among patients seeking care at health facilities in Tanzania	Tanzania Journal of Health Research	http://dx.doi.org/10.4314/thrb.v13i4.3
X189	D. Humphries, E. Mosites, J. Otchere, W. A. Twum, L. Woo, H. Jones-Sanpei, L. M. Harrison, R. D. Bungiro, B. Benham-Pyle, L. Bimi, D. Edoh, K. Bosompem, M. Wilson and M. Cappello	2011	Epidemiology of hookworm infection in Kintampo North Municipality, Ghana: Patterns of malaria coinfection, anemia, and albendazole treatment failure	American Journal of Tropical Medicine and Hygiene	http://dx.doi.org/10.4269/ajtmh.2011.11-0003
X190	D. Humphries, E. Mosites, J. Otchere, R. Bungiro, H. Jones-Sanpei, L. Harrison, M. Wilson and M. Cappello	2011	In response	American Journal of Tropical Medicine and Hygiene	http://dx.doi.org/10.4269/ajtmh.2011.11-0317b
X191	H. Halwindi, P. Magnussen, S. Siziya, R. Handema, D. W. Meyrowitsch and A. Olsen	2011	Impact of community-directed treatment on soil transmitted helminth infections in children aged 12 to 59 months in Mazabuka District, Zambia	Parasitology	http://dx.doi.org/10.1017/S0031182011000059
X192	T. W. Gyorkos, N. L. Gilbert, R. Larocque and M. Casapia	2011	Trichuris and hookworm infections associated with anaemia during pregnancy. [French]	Tropical Medicine and International Health	http://dx.doi.org/10.1111/j.1365-3156.2011.02727.x
X193	S. M. Geiger, N. D. E. Alexander, R. T. Fujiwara, S. Brooker, B. Cundill, D. J. Diemert, R. Correa-Oliveira and J. M. Bethony	2011	Necator americanus and helminth co-infections: Further down-modulation of hookworm-specific type 1 immune responses	PLoS Neglected Tropical Diseases	http://dx.doi.org/10.1371/journal.pntd.0001280
X194	N. Chesnaye, M. Sinuon, D. Socheat, K. Koporc and E. Mathieu	2011	Treatment coverage survey after a school-based mass distribution of mebendazole: Kampot Province, Cambodia	Acta Tropica	http://dx.doi.org/10.1016/j.actatropica.2010.12.013
X195	A. L. Bustinduy, C. L. Thomas, J. J. Fiutem, I. M. Parraga, P. L. Mungai, E. M. Muchiri, F. Mutuku, U. Kitron and C. H. King	2011	Measuring Fitness of Kenyan Children with Polyparasitic Infections Using the 20-Meter Shuttle Run Test as a Morbidity Metric	Plos Neglected Tropical Diseases	10.1371/journal.pntd.0001213
X196	A. Ahmed, H. M. Al-Mekhlafi, S. H. Choy, I. Ithoi, A. H. Al-Adhroey, A. M. Abdulsalam and J. Surin	2011	The burden of moderate-to-heavy soil-transmitted helminth infections among rural malaysian aborigines: an urgent need for an integrated control programme	Parasites & Vectors	10.1186/1756-3305-4-242
X197	K. Ziegelbauer, P. Steinmann, H. Zhou, Z. W. Du, J. Y. Jiang, T. Furst, T. W. Jia, X. N. Zhou and J. Utzinger	2010	Self-rated quality of life and school performance in relation to helminth infections: Case study from Yunnan, People's Republic of China	Parasites and Vectors	http://dx.doi.org/10.1186/1756-3305-3-61
X198	K. Zevallos, K. C. Vergara, A. Vergara, C. Vidal, H. H. Garcia and C. A. Evans	2010	Tuberculin skin-test reactions are unaffected by the severity of hyperendemic intestinal helminth infections and co-infections	American Journal of Tropical Medicine and Hygiene	http://dx.doi.org/10.4269/ajtmh.2010.10-0073
X199	J. L. Walson, B. T. Stewart, L. Sangare, L. W. Mbogo, P. A. Otieno, B. K. S. Piper, B. A. Richardson and G. John-Stewart	2010	Prevalence and correlates of helminth co-infection in kenyan HIV-1 infected adults	PLoS Neglected Tropical Diseases	http://dx.doi.org/10.1371/journal.pntd.0000644
X200	M. T. N. Silva, V. M. Souza, G. Bragagnoli, T. G. R. Pereira and E. Malagueno	2010	Atopic dermatitis and ascariasis in children aged 2 to 10 years	Jornal de Pediatria	http://dx.doi.org/10.2223/JPED.1962
X201	J. G. Shaw, N. Aggarwal, L. P. Acosta, M. A. Jiz, H. W. Wu, T. Leenstra, H. M. Coutinho, R. M. Olveda, J. D. Kurtis, S. T. McGarvey and J. F. Friedman	2010	Reduction in Hookworm Infection after Praziquantel Treatment among Children and Young Adults in Leyte, the Philippines	American Journal of Tropical Medicine and Hygiene	10.4269/ajtmh.2010.09-0700
X202	C. Roussilhon, P. Brasseur, P. Agnamey, J. L. Perignon and P. Druilhe	2010	Understanding human-Plasmodium falciparum immune interactions uncovers the immunological role of worms	PLoS ONE	http://dx.doi.org/10.1371/journal.pone.0009309
X203	F. Rohner, M. B. Zimmermann, R. J. Amon, P. Vounatsou, A. B. Tschannen, E. K. N'Goran, C. Nindjin, M. C. Cacou, M. D. Te-Bonle, H. Aka, D. E. Sess, J. Utzinger and R. F. Hurrell	2010	In a randomized controlled trial of iron fortification, anthelmintic treatment, and intermittent preventive treatment of malaria for anemia control in Ivorian children, only anthelmintic treatment shows modest benefit	Journal of Nutrition	http://dx.doi.org/10.3945/jn.109.114256
X204	R. J. Quinnell, R. L. Pullan, L. P. Breitling, S. M. Geiger, B. Cundill, R. Correa-Oliveira, S. Brooker and J. M. Bethony	2010	Genetic and household determinants of predisposition to human hookworm infectionin a Brazilian community	Journal of Infectious Diseases	http://dx.doi.org/10.1086/655813
X205	L. Quihui-Cota, G. G. Morales-Figueroa, J. Esparza-Romero, M. E. Valencia, H. Astiazaran-Garcia, R. O. Mendez, B. I. Pacheco-Moreno, D. W. T. Crompton and S. P. Diaz-Camacho	2010	Trichuriasis and low-iron status in schoolchildren from Northwest Mexico	European Journal of Clinical Nutrition	http://dx.doi.org/10.1038/ejcn.2010.146
X206	J. Ndibazza, L. Muhangi, D. Akishule, M. Kiggundu, C. Ameke, J. Oweka, R. Kizindo, T. Duong, I. Kleinschmidt, M. Muwanga and A. M. Elliott	2010	Effects of deworming during pregnancy on maternal and perinatal outcomes in entebbe, Uganda: A randomized controlled Trial	Clinical Infectious Diseases	http://dx.doi.org/10.1086/649924
X207	K. D. Mwambete, M. Justin-Temu and S. Peter	2010	Prevalence and management of intestinal helminthiasis among hiv-infected patients at muhimbili national hospital	Journal of the International Association of Physicians in AIDS Care	http://dx.doi.org/10.1177/1545109710368138
X208	N. Midzi, S. Mtapuri-Zinyowera, M. P. Mapingure, D. Sangweme, M. T. Chirehwa, K. C. Brouwer, J. Mudzori, G. Hlerema, F. Mutapi, N. Kumar and T. Mduluza	2010	Consequences of polyparasitism on anaemia among primary school children in Zimbabwe	Acta Tropica	http://dx.doi.org/10.1016/j.actatropica.2010.02.010
X209	H. D. Mazigo, R. Waihenya, N. J. S. Lwambo, L. L. Mnyone, A. M. Mahande, J. Seni, M. Zinga, A. Kapesa, E. J. Kweka, S. E. Mshana, J. Heukelbach and G. M. Mkoji	2010	Co-infections with Plasmodium falciparum, Schistosoma mansoni and intestinal helminths among schoolchildren in endemic areas of northwestern Tanzania	Parasites and Vectors	http://dx.doi.org/10.1186/1756-3305-3-44
X210	O. Marcellinus, I. John, E. Fredrick, T. Mirabeau and E. Oluwaseun	2010	Intestinal Helminthiasis among HIV-Related Pulmonary Tuberculosis Patients in Abeokuta, Nigeria	Kuwait Medical Journal
X211	R. Kurup and G. S. Hunjan	2010	Epidemiology and control of schistosomiasis and other intestinal parasitic infections among school children in three rural villages of south Saint Lucia	Journal of Vector Borne Diseases
X212	S. Knopp, K. A. Mohammed, B. Speich, J. Hattendorf, I. S. Khamis, A. N. Khamis, J. R. Stothard, D. Rollinson, H. Marti and J. Utzinger	2010	Albendazole and mebendazole administered alone or in combination with ivermectin against Trichuris trichiura: A randomized controlled trial	Clinical Infectious Diseases	http://dx.doi.org/10.1086/657310
X213	P. Kirwan, A. L. Jackson, S. O. Asaolu, S. F. Molloy, T. C. Abiona, M. C. Bruce, L. Ranford-Cartwright, O. N. SM and C. V. Holland	2010	Impact of repeated four-monthly anthelmintic treatment on Plasmodium infection in preschool children: a double-blind placebo-controlled randomized trial	BMC Infectious Diseases	http://dx.doi.org/10.1186/1471-2334-10-277
X214	R. Haque, T. Ahmed, M. A. Wahed, D. Mondal, A. S. Rahman and M. J. Albert	2010	Low-dose beta-carotene supplementation and deworming improve serum vitamin A and beta-carotene concentrations in preschool children of Bangladesh	Journal of health, population, and nutrition
X215	J. Gutman, E. Emukah, N. Okpala, C. Okoro, A. Obasi, E. S. Miri and F. O. Richards Jr	2010	Effects of annual mass treatment with ivermectin for onchocerciasis on the prevalence of intestinal helminths	American Journal of Tropical Medicine and Hygiene	http://dx.doi.org/10.4269/ajtmh.2010.10-0033
X216	D. Glinz, K. D. Silue, S. Knopp, L. K. Lohourignon, K. P. Yao, P. Steinmann, L. Rinaldi, G. Cringoli, E. K. N'Goran and J. Utzinger	2010	Comparing diagnostic accuracy of Kato-Katz, Koga Agar Plate, Ether-Concentration, and FLOTAC for Schistosoma mansoni and Soil-transmitted helminths	PLoS Neglected Tropical Diseases	http://dx.doi.org/10.1371/journal.pntd.0000754
X217	C. Flohr, L. N. Tuyen, R. J. Quinnell, S. Lewis, T. T. Minh, J. Campbell, C. Simmons, G. Telford, A. Brown, T. T. Hien, J. Farrar, H. Williams, D. I. Pritchard and J. Britton	2010	Reduced helminth burden increases allergen skin sensitization but not clinical allergy: A randomized, double-blind, placebo-controlled trial in Vietnam	Clinical and Experimental Allergy	http://dx.doi.org/10.1111/j.1365-2222.2009.03346.x
X218	M. J. Enk, A. C. L. Lima, H. S. Barros, C. L. Massara, P. M. Z. Coelho and V. T. Schall	2010	Factors related to transmission of and infection with Schistosoma mansoni in a village in the South-eastern Region of Brazil	Memorias do Instituto Oswaldo Cruz
X219	P. Endara, M. Vaca, M. E. Chico, S. Erazo, G. Oviedo, I. Quinzo, A. Rodriguez, R. Lovato, A. L. Moncayo, M. L. Barreto, L. C. Rodrigues and P. J. Cooper	2010	Long-term periodic anthelmintic treatments are associated with increased allergen skin reactivity	Clinical and Experimental Allergy	http://dx.doi.org/10.1111/j.1365-2222.2010.03559.x
X220	A. H. A. De Moraes Neto, A. P. M. F. Pereira, M. D. F. L. Alencar, P. R. B. Souza-Junior, R. C. Dias, J. G. Fonseca, C. P. Santos and J. C. A. Almeida	2010	Prevalence of intestinal parasites versus knowledge, attitudes, and practices of inhabitants of low-income communities of Campos dos Goytacazes, Rio de Janeiro State, Brazil	Parasitology Research	http://dx.doi.org/10.1007/s00436-010-1861-7
X221	J. G. Damen, P. Lar, P. Mershak, E. M. Mbaawuga and B. W. Nyary	2010	A comparative study on the prevalence of intestinal helminthes in dewormed and non-dewormed students in a rural area of north-central Nigeria	Laboratory Medicine	http://dx.doi.org/10.1309/LM0FJMG1JOD5KLTG
X222	T. G. A. N. Chandrasena, B. A. D. H. Balasooriya, I. V. B. Imbulpitiya and N. R. De Silva	2010	A survey for intestinal parasites in a psychiatric institution in Sri Lanka	Annals of Tropical Medicine and Parasitology	http://dx.doi.org/10.1179/136485910X12786389891605
X223	G. J. Casey, D. Jolley, T. Q. Phuc, T. T. Tinh, D. H. Tho, A. Montresor and B. A. Biggs	2010	Long-term weekly iron-folic acid and de-worming is associated with stabilised haemoglobin and increasing iron stores in non-pregnant women in Vietnam	PLoS ONE	http://dx.doi.org/10.1371/journal.pone.0015691
X224	C. A. Blish, L. Sangare, B. R. Herrin, B. A. Richardson, G. John-Stewart and J. L. Walson	2010	Changes in plasma cytokines after treatment of ascaris lumbricoides infection in individuals with HIV-1 infection	Journal of Infectious Diseases	http://dx.doi.org/10.1086/652784
X225	C. L. Black, E. M. O. Muok, P. N. M. Mwinzi, J. M. Carter, D. M. S. Karanja, W. E. Secor and D. G. Colley	2010	Increases in levels of schistosome-specific immunoglobulin E and CD23 <sup>+</sup> B cells in a cohort of kenyan children undergoing repeated treatment and reinfection with schistosoma mansoni	Journal of Infectious Diseases	http://dx.doi.org/10.1086/653828
X226	A. A. M. Ahmed, A. A. Afifi, E. M. Malik and I. Adam	2010	Intestinal protozoa and intestinal helminthic infections among schoolchildren in Central Sudan	Asian Pacific Journal of Tropical Medicine	http://dx.doi.org/10.1016/S1995-7645%2810%2960071-5
X227	V. J. Wright, S. M. Ame, H. S. Haji, R. E. Weir, D. Goodman, D. I. Pritchard, M. R. Mohamed, H. J. Haji, J. M. Tielsch, R. J. Stoltzfus and Q. D. Bickle	2009	Early exposure of infants to GI nematodes induces Th2 dominant immune responses which are unaffected by periodic anthelminthic treatment	PLoS neglected tropical diseases
X228	J. L. Walson, G. John-Stewart and B. Richardson	2009	Which helminth coinfections really affect HIV disease progression?	Aids	http://dx.doi.org/10.1097/QAD.0b013e32831fc6a5
X229	V. S. Toigombaeva	2009	Intestinal parasitic diseases in the Batken Region, Kyrgyz Republic. [Russian]	Meditsinskaia parazitologiia i parazitarnye bolezni
X230	J. R. Stothard, D. Rollinson, E. Imison and I. S. Khamis	2009	A spot-check of the efficacies of albendazole or levamisole, against soil-transmitted helminthiases in young Ungujan children, reveals low frequencies of cure	Annals of Tropical Medicine and Parasitology	http://dx.doi.org/10.1179/136485909X398320
X231	A. U. Scherrer, M. K. Sjoberg, A. Allangba, M. Traore, L. K. Lohourignon, A. B. Tschannen, E. K. N'Goran and J. Utzinger	2009	Sequential analysis of helminth egg output in human stool samples following albendazole and praziquantel administration	Acta Tropica	http://dx.doi.org/10.1016/j.actatropica.2008.11.015
X232	J. L. Rosado, M. C. Caamano, Y. A. Montoya, M. de Lourdes Solano, J. I. Santos and K. Z. Long	2009	Interaction of zinc or vitamin A supplementation and specific parasite infections on Mexican infants' growth: a randomized clinical trial	Eur J Clin Nutr
X233	R. P. Parajuli, M. Umezaki and C. Watanabe	2009	Behavioral and nutritional factors and geohelminth infection among two ethnic groups in the Terai region, Nepal	American Journal of Human Biology	http://dx.doi.org/10.1002/ajhb.20825
X234	C. S. Palhano-Silva, A. J. G. Araujo, A. E. P. Lourenco, O. M. P. Bastos, R. V. Santos and C. E. A. Coimbra	2009	INTESTINAL PARASITIC INFECTION IN THE SURUI INDIANS, BRAZILIAN AMAZON	Interciencia
X235	A. Olsen, H. Namwanje, P. Nejsum, A. Roepstorff and S. M. Thamsborg	2009	Albendazole and mebendazole have low efficacy against Trichuris trichiura in school-age children in Kabale District, Uganda	Transactions of the Royal Society of Tropical Medicine and Hygiene	http://dx.doi.org/10.1016/j.trstmh.2008.12.010
X236	P. N. Nguhiu, H. C. Kariuki, J. K. Magambo, G. Kimani, J. K. Mwatha, E. Muchiri, D. W. Dunne, B. J. Vennervald and G. M. Mkoji	2009	Intestinal polyparasitism in a rural Kenyan community
X237	S. Mihrshahi, G. J. Casey, A. Montresor, T. Q. Phuc, D. T. C. Thach, N. T. Tien and B. A. Biggs	2009	The effectiveness of 4 monthly albendazole treatment in the reduction of soil-transmitted helminth infections in women of reproductive age in Viet Nam	International Journal for Parasitology	http://dx.doi.org/10.1016/j.ijpara.2009.01.013
X238	K. Massa, P. Magnussen, A. Sheshe, R. Ntakamulenga, B. Ndawi and A. Olsen	2009	The combined effect of the Lymphatic Filariasis Elimination Programme and the Schistosomiasis and Soil-transmitted Helminthiasis Control Programme on soil-transmitted helminthiasis in schoolchildren in Tanzania	Transactions of the Royal Society of Tropical Medicine and Hygiene	http://dx.doi.org/10.1016/j.trstmh.2008.07.011
X239	K. Massa, P. Magnussen, A. Sheshe, R. Ntakamulenga, B. Ndawi and A. Olsen	2009	The effect of the community-directed treatment approach versus the school-based treatment approach on the prevalence and intensity of schistosomiasis and soil-transmitted helminthiasis among schoolchildren in Tanzania	Transactions of the Royal Society of Tropical Medicine and Hygiene	http://dx.doi.org/10.1016/j.trstmh.2008.07.009
X240	I. Malhotra, A. Dent, P. Mungai, A. Wamachi, J. H. Ouma, D. L. Narum, E. Muchiri, D. J. Tisch and C. L. King	2009	Can prenatal malaria exposure produce an immune tolerant phenotype?: A prospective birth cohort study in Kenya	PLoS Medicine	http://dx.doi.org/10.1371/journal.pmed.1000116
X241	T. Liabsuetrakul, P. Chaikongkeit, S. Korviwattanagarn, C. Petrueng, S. Chaiya, C. Hanvattanakul, P. Kongkitkul, C. Sinthuuthai, N. Kalong, D. Ongsawang, S. Ungsathapornpon, A. Ameeroh, P. Bavonnarongdet and A. Buadung	2009	Epidemiology and the effect of treatment of soil-transmitted helminthiasis in pregnant women in Southern Thailand	Southeast Asian Journal of Tropical Medicine and Public Health
X242	J. K. Kung'u, V. J. Wright, H. J. Haji, M. Ramsan, D. Goodman, J. M. Tielsch, Q. D. Bickle, J. G. Raynes and R. J. Stoltzfus	2009	Adjusting for the acute phase response is essential to interpret iron status indicators among young Zanzibari children prone to chronic malaria and helminth infections	Journal of Nutrition	http://dx.doi.org/10.3945/jn.108.104026
X243	J. K. Kung'u, D. Goodman, H. J. Haji, M. Ramsan, V. J. Wright, Q. D. Bickle, J. M. Tielsch, J. G. Raynes and R. J. Stoltzfus	2009	Early helminth infections are inversely related to anemia, malnutrition, and malaria and are not associated with inflammation in 6- to 23-month-old Zanzibari children	American Journal of Tropical Medicine and Hygiene	http://dx.doi.org/10.4269/ajtmh.2009.09-0091
X244	P. Kirwan, S. O. Asaolu, S. F. Molloy, T. C. Abiona, A. L. Jackson and C. V. Holland	2009	Patterns of soil-transmitted helminth infection and impact of four-monthly albendazole treatments in preschool children from semi-urban communities in Nigeria: A double-blind placebo-controlled randomised trial	BMC Infectious Diseases	http://dx.doi.org/10.1186/1471-2334-9-20
X245	C. Jiraamonnimit, S. Wongkamchai, J. Boitano, H. Nochot, S. Loymek, S. Chujun and S. Yodmek	2009	A cohort study on anti-filarial IgG4 and its assessment in good and uncertain MDA-compliant subjects in brugian filariasis endemic areas in southern Thailand	Journal of Helminthology	http://dx.doi.org/10.1017/S0022149X09352669
X246	D. M. Hamm, A. Agossou, R. G. Gantin, L. Kocherscheidt, M. Banla, K. Dietz and P. T. Soboslay	2009	Coinfections with Schistosoma haematobium, Necator americanus and Entamoeba histolytica/Entamoeba dispar in children: Chemokine and cytokine responses and changes after antiparasite treatment	Journal of Infectious Diseases	http://dx.doi.org/10.1086/598950
X247	R. Goto, C. G. N. Mascie-Taylor and P. G. Lunn	2009	Impact of anti-Giardia and anthelminthic treatment on infant growth and intestinal permeability in rural Bangladesh: a randomised double-blind controlled study	Transactions of the Royal Society of Tropical Medicine and Hygiene	http://dx.doi.org/10.1016/j.trstmh.2008.07.020
X248	I. Galhardo-Demarchi, S. D. L. Mioranza, J. J. V. Teixeira, M. G. Takizawa, M. O. Melito and L. Mallmann	2009	Pharmacotherapeutic follow-up and adverse effects frequency at use of antiparasitics in health primary attention, Southwest of Parana, Brazil. [Portuguese]	Latin American Journal of Pharmacy
X249	A. Diawara, L. J. Drake, R. R. Suswillo, J. Kihara, D. A. P. Bundy, M. E. Scott, C. Halpenny, J. R. Stothard and R. K. Prichard	2009	Assays to detect beta-tubulin codon 200 polymorphism in Trichuris trichiura and Ascaris lumbricoides	PLoS Neglected Tropical Diseases	http://dx.doi.org/10.1371/journal.pntd.0000397
X250	P. Christian, F. Shahid, A. Rizvi, R. D. W. Klemm and Z. A. Bhutta	2009	Treatment response to standard of care for severe anemia in pregnant women and effect of multivitamins and enhanced antihelminthics	American Journal of Clinical Nutrition	http://dx.doi.org/10.3945/ajcn.2008.26826
X251	J. Y. Chai, E. T. Han, E. H. Shin, W. M. Sohn, T. S. Yong, K. S. Eom, D. Y. Min, J. Y. Um, M. S. Park, E. H. Hoang, B. Phommasack, B. Insisiengmay, S. H. Lee and H. J. Rim	2009	High prevalence of Haplorchis taichui, Phaneropsolus molenkampi, and Other Helminth infections among people in Khammouane province, Lao PDR	Korean Journal of Parasitology	http://dx.doi.org/10.3347/kjp.2009.47.3.243
X252	G. J. Casey, T. Q. Phuc, L. MacGregor, A. Montresor, S. Mihrshahi, T. D. Thach, N. T. Tien and B. A. Biggs	2009	A free weekly iron-folic acid supplementation and regular deworming program is associated with improved hemoglobin and iron status indicators in Vietnamese women	BMC Public Health	http://dx.doi.org/10.1186/1471-2458-9-261
X253	J. Carmona-Fonseca, R. M. U. Penuela and A. M. C. Botero	2009	Intestinal parasitoses in children living in malarious zones of colombia. [Spanish]	Iatreia
X254	Z. Bhutta, R. Klemm, F. Shahid, A. Rizvi, H. R. Jee and P. Christian	2009	Treatment response to iron and folic acid alone is the same as with multivitamins and/or anthelminthics in severely anemic 6- to 24-month-old children	Journal of Nutrition	http://dx.doi.org/10.3945/jn.108.103507
X255	N. Berhe, B. Myrvang and S. G. Gundersen	2009	Gastro-intestinal symptoms associated with intense Schistosoma mansoni infection affect class-attentiveness of schoolchildren in Ethiopia	Acta Tropica	http://dx.doi.org/10.1016/j.actatropica.2009.01.007
X256	C. C. Appleton, T. I. Mosala, J. Levin and A. Olsen	2009	Geohelminth infection and re-infection after chemotherapy among slum-dwelling children in Durban, South Africa	Annals of Tropical Medicine and Parasitology	http://dx.doi.org/10.1179/136485909X398212
X257	J. H. Zhang, S. H. Xiao, Z. X. Wu, D. C. Qiu, S. H. Wang, S. Q. Wang and C. Wang	2008	Tribendimidine enteric coated tablet in treatment of 1,292 cases with intestinal nematode infection--a phase IV clinical trial. [Chinese]	Zhongguo ji sheng chong xue yu ji sheng chong bing za zhi = Chinese journal of parasitology & parasitic diseases
X258	W. P. Yang, L. J. Yang, Y. P. Shen, J. O. Shao and T. Zhang	2008	Efficacy of different chemotherapeutic schemes for hookworm-infected villagers in China	Parasitology	http://dx.doi.org/10.1017/S0031182008005076
X259	L. Y. Wen, X. L. Yan, F. H. Sun, Y. Y. Fang, M. J. Yang and L. J. Lou	2008	A randomized, double-blind, multicenter clinical trial on the efficacy of ivermectin against intestinal nematode infections in China	Acta Tropica	http://dx.doi.org/10.1016/j.actatropica.2008.03.007
X260	S. A. Wani, F. Ahmad, S. A. Zargar, Z. A. Dar, P. A. Dar, H. Tak and B. A. Fomda	2008	Soil-transmitted helminths in relation to hemoglobin status among school children of the Kashmir Valley	Journal of Parasitology	http://dx.doi.org/10.1645/GE-1400R1.1
X261	J. L. Walson, P. A. Otieno, M. Mbuchi, B. A. Richardson, B. Lohman-Payne, S. W. MacHaria, J. Overbaugh, J. Berkley, E. J. Sanders, M. H. Chung and G. C. John-Stewart	2008	Albendazole treatment of HIV-1 and helminth co-infection: A randomized, double-blind, placebo-controlled trial	Aids	http://dx.doi.org/10.1097/QAD.0b013e32830a502e
X262	J. R. Stothard, J. Pleasant, D. Oguttu, M. Adriko, R. Galimaka, A. Ruggiana, F. Kazibwe and N. B. Kabatereine	2008	Strongyloides stercoralis: A field-based survey of mothers and their preschool children using ELISA, Baermann and Koga plate methods reveals low endemicity in western Uganda	Journal of Helminthology	http://dx.doi.org/10.1017/S0022149X08971996
X263	J. R. Stothard, E. Imison, M. D. French, J. C. Sousa-Figueiredo, I. S. Khamis and D. Rollinson	2008	Soil-transmitted helminthiasis among mothers and their pre-school children on Unguja Island, Zanzibar with emphasis upon ascariasis	Parasitology	http://dx.doi.org/10.1017/S0031182008004836
X264	P. Steinmann, X. N. Zhou, Z. W. Du, J. Y. Jiang, S. H. Xiao, Z. X. Wu, H. Zhou and J. Utzinger	2008	Tribendimidine and albendazole for treating soil-transmitted helminths, Strongyloides stercoralis and Taenia spp.: Open-label randomized trial	PLoS Neglected Tropical Diseases	http://dx.doi.org/10.1371/journal.pntd.0000322
X265	R. D. R. Silva and A. M. O. Assis	2008	Association between geohelminth infections and physical growth in schoolchildren	Revista De Nutricao-Brazilian Journal of Nutrition	10.1590/s1415-52732008000400003
X266	H. Z. Ouedraogo, M. Dramaix-Wilmet, A. N. Zeba, P. Hennart and P. Donnen	2008	Effect of iron or multiple micronutrient supplements on the prevalence of anaemia among anaemic young children of a malaria-endemic area: A randomized double-blind trial	Tropical Medicine and International Health	http://dx.doi.org/10.1111/j.1365-3156.2008.02138.x
X267	R. Ndyomugyenyi, N. Kabatereine, A. Olsen and P. Magnussen	2008	Efficacy of ivermectin and albendazole alone and in combination for treatment of soil-transmitted helminths in pregnancy and adverse events: A randomized open label controlled intervention trial in Masindi district, western Uganda	American Journal of Tropical Medicine and Hygiene
X268	K. A. Mohammed, H. J. Haji, A. F. Gabrielli, L. Mubila, G. Biswas, L. Chitsulo, M. H. Bradley, D. Engels, L. Savioli and D. H. Molyneux	2008	Triple co-administration of ivermectin, albendazole and praziquantel in Zanzibar: A safety study	PLoS Neglected Tropical Diseases	http://dx.doi.org/10.1371/journal.pntd.0000171
X269	N. Midzi, D. Sangweme, S. Zinyowera, M. P. Mapingure, K. C. Brouwer, A. Munatsi, F. Mutapi, J. Mudzori, N. Kumar, G. Woelk and T. Mduluza	2008	The burden of polyparasitism among primary schoolchildren in rural and farming areas in Zimbabwe	Transactions of the Royal Society of Tropical Medicine and Hygiene	http://dx.doi.org/10.1016/j.trstmh.2008.05.024
X270	M. Hesham Al-Mekhlafi, J. Surin, A. S. Atiya, W. A. Ariffin, A. K. Mohammed Mahdy and H. Che Abdullah	2008	Pattern and predictors of soil-transmitted helminth reinfection among aboriginal schoolchildren in rural Peninsular Malaysia	Acta Tropica	http://dx.doi.org/10.1016/j.actatropica.2008.05.022
X271	I. Hagel, M. Cabrera, E. Buvat, L. Gutierrez, C. Santaella, R. Borges, B. Infante, M. C. Salas and Y. Barrios	2008	Antibody responses and resistance against ascaris lumbricoides infection among venezuelan rural children: The influence of ethnicity	Journal of Tropical Pediatrics	http://dx.doi.org/10.1093/tropej/fmn032
X272	N. K. Gunawardena, N. D. Amarasekera, A. Pathmeswaran and N. R. de Silva	2008	Effect of repeated mass chemotherapy for filariasis control on soil-transmitted helminth infections in Sri Lanka	The Ceylon medical journal
X273	D. Elias, S. Britton, A. Aseffa, H. Engers and H. Akuffo	2008	Poor immunogenicity of BCG in helminth infected population is associated with increased in vitro TGF-beta production	Vaccine	http://dx.doi.org/10.1016/j.vaccine.2008.04.083
X274	P. J. Cooper, A. L. Moncayo, I. Guadalupe, S. Benitez, M. Vaca, M. Chico and G. E. Griffin	2008	Repeated treatments with albendazole enhance Th2 responses to Ascaris lumbricoides, but not to aeroallergens, in children from rural communities in the tropics	Journal of Infectious Diseases	http://dx.doi.org/10.1086/591945
X275	P. J. Cooper, N. Alexander, A. L. Moncayo, S. M. Benitez, M. E. Chico, M. G. Vaca and G. E. Griffin	2008	Environmental determinants of total IgE among school children living in the rural Tropics: Importance of geohelminth infections and effect of anthelmintic treatment	BMC Immunology	http://dx.doi.org/10.1186/1471-2172-9-33
X276	N. Berhe, B. Myrvang and S. G. Gundersen	2008	Reversibility of schistosomal periportal thickening/fibrosis after praziquantel therapy: A twenty-six month follow-up study in Ethiopia	American Journal of Tropical Medicine and Hygiene
X277	T. P. R. Bachur, J. M. Vale, I. C. B. Coelho, T. R. B. S. de Queiroz and C. de Souza Chaves	2008	Enteric parasitic infections in HIV/AIDS patients before and after the highly active antiretroviral therapy	Brazilian Journal of Infectious Diseases
X278	S. Awasthi, R. Peto, V. K. Pande, R. H. Fletcher, S. Read and D. A. P. Bundy	2008	Effects of deworming on malnourished preschool children in India: An open-labelled, cluster-randomized trial	PLoS Neglected Tropical Diseases	http://dx.doi.org/10.1371/journal.pntd.0000223
X279	H. Zhou, C. Watanabe and R. Ohtsuka	2007	Impacts of dietary intake and helminth infection on diversity in growth among schoolchildren in rural South China: A four-year longitudinal study	American Journal of Human Biology	http://dx.doi.org/10.1002/ajhb.20588
X280	Y. Zhang, A. Koukounari, N. Kabatereine, F. Fleming, F. Kazibwe, E. Tukahebwa, J. R. Stothard, J. P. Webster and A. Fenwick	2007	Parasitological impact of 2-year preventive chemotherapy on schistosomiasis and soil-transmitted helminthiasis in Uganda	BMC Medicine	http://dx.doi.org/10.1186/1741-7015-5-27
X281	S. H. Xiao, Z. X. Wu, J. H. Zhang, S. Q. Wang, S. H. Wang, D. C. Qiu and C. Wang	2007	Clinical observation on 899 children infected with intestinal nematodes and treated with tribendimidine enteric coated tablets. [Chinese]	Zhongguo ji sheng chong xue yu ji sheng chong bing za zhi = Chinese journal of parasitology & parasitic diseases
X282	L. G. Payne, K. G. Koski, E. Ortega-Barria and M. E. Scott	2007	Benefit of vitamin A supplementation on Ascaris reinfection is less evident in stunted children	Journal of Nutrition
X283	E. Michelli, M. Leon, M. De Donato and H. Rodulfo	2007	Antiparasite effect of oxantel/pyrantel pamoate and metronidazol on haematological parameters in school children from"Ascanio Jose Velasquez" School in Cumana, Sucre State, Venezuela. [Spanish]	Salus
X284	K. Z. Long, J. L. Rosado, Y. Montoya, M. de Lourdes Solano, E. Hertzmark, H. L. DuPont and J. I. Santos	2007	Effect of vitamin A and zinc supplementation on gastrointestinal parasitic infections among Mexican children	Pediatrics
X285	H. T. Le, I. D. Brouwer, K. C. Nguyen, J. Burema and F. J. Kok	2007	The effect of iron fortification and de-worming on anaemia and iron status of Vietnamese schoolchildren	British Journal of Nutrition	http://dx.doi.org/10.1017/S0007114507659029
X286	A. Koukounari, A. F. Gabrielli, S. Toure, E. Bosque-Oliva, Y. Zhang, B. Sellin, C. A. Donnelly, A. Fenwick and J. P. Webster	2007	Schistosoma haematobium infection and morbidity before and after large-scale administration of praziquantel in Burkina Faso	Journal of Infectious Diseases	http://dx.doi.org/10.1086/520515
X287	J. H. Kihara, N. Muhoho, D. Njomo, I. K. Mwobobia, K. Josyline, Y. Mitsui, T. Awazawa, T. Amano and C. Mwandawiro	2007	Drug efficacy of praziquantel and albendazole in school children in Mwea Division, Central Province, Kenya	Acta Tropica	http://dx.doi.org/10.1016/j.actatropica.2007.04.017
X288	N. B. Kabatereine, S. Brooker, A. Koukounari, F. Kazibwe, E. M. Tukahebwa, F. M. Fleming, Y. Zhang, J. P. Webster, J. R. Stothardd and A. Fenwick	2007	Impact of a national helminth control programme on infection and morbidity in Ugandan schoolchildren	Bulletin of the World Health Organization	http://dx.doi.org/10.2471/BLT.06.030353
X289	M. C. Hosseinipour, S. Napravnik, G. Joaki, S. Gama, N. Mbeye, B. Banda, F. Martinson, I. Hoffman and M. S. Cohen	2007	HIV and parasitic infection and the effect of treatment among adult outpatients in Malawi	Journal of Infectious Diseases	http://dx.doi.org/10.1086/513274
X290	M. L. Galvan-Ramirez, N. Rivera, M. E. Loeza, X. Avila, J. Acero, R. Troyo and R. Bernal	2007	Nitazoxanide in the treatment of Ascaris lumbricoides in a rural zone of Colima, Mexico	Journal of Helminthology	http://dx.doi.org/10.1017/S0022149X07747466
X291	C. Flohr, L. N. Tuyen, S. Lewis, T. T. Minh, J. Campbell, J. Britton, H. Williams, T. T. Hien, J. Farrar and R. J. Quinnell	2007	Low efficacy of mebendazole against hookworm in Vietnam: Two randomized controlled trials	American Journal of Tropical Medicine and Hygiene
X292	A. A. Cruz, F. Lima, E. Sarinho, G. Ayre, C. Martin, H. Fox and P. J. Cooper	2007	Safety of anti-immunoglobulin E therapy with omalizumab in allergic patients at risk of geohelminth infection	Clinical and Experimental Allergy	http://dx.doi.org/10.1111/j.1365-2222.2007.02650.x
X293	J. D. Cleary, D. Graham, W. B. Lushbaugh, R. L. Nolan and S. W. Chapman	2007	Single low-dose mebendazole administered quarterly for ascaris treatment	American Journal of the Medical Sciences	http://dx.doi.org/10.1097/MAJ.0b013e318065bafb
X294	S. Brooker, A. Jardim-Botelho, R. J. Quinnell, S. M. Geiger, I. R. Caldas, F. Fleming, P. J. Hotez, R. Correa-Oliveira, L. C. Rodrigues and J. M. Bethony	2007	Age-related changes in hookworm infection, anaemia and iron deficiency in an area of high Necator americanus hookworm transmission in south-eastern Brazil	Transactions of the Royal Society of Tropical Medicine and Hygiene	http://dx.doi.org/10.1016/j.trstmh.2006.05.012
X295	J. C. Anosike, I. N. S. Dozie, G. I. Ameh, C. N. Ukaga, B. E. B. Nwoke, C. T. Nzechukwu, O. S. Udujih and D. C. Nwosu	2007	The varied beneficial effects of ivermectin (Mectizan) treatment, as observed within onchocerciasis foci in south-eastern Nigeria	Annals of Tropical Medicine and Parasitology	http://dx.doi.org/10.1179/136485907X229022
X296	M. T. Anantaphruti, S. Nuamtanong, D. Watthanakulpanich, W. Maipanich, S. Pubampen, S. Sanguankiat, T. Kusolsuk, C. Muennoo and J. Waikagul	2007	Responses to albendazole treatment for hookworm infection in ethnic Thai and immigrant in west-central Thailand	Journal of Health Science	http://dx.doi.org/10.1248/jhs.53.443
X297	M. Albonico, P. Mathema, A. Montresor, B. Khakurel, V. Reggi, S. Pandey and L. Savioli	2007	Comparative study of the quality and efficacy of originator and generic albendazole for mass treatment of soil-transmitted nematode infections in Nepal	Transactions of the Royal Society of Tropical Medicine and Hygiene	http://dx.doi.org/10.1016/j.trstmh.2006.09.003
X298	S. Adugna, Y. Kebede, F. Moges and M. Tiruneh	2007	Efficacy of mebendazole and albendazole for Ascaris lumbricoides and hookworm infections in an area with long time exposure for antihelminthes, Northwest Ethiopia	Ethiopian medical journal
X299	J. B. Ziem, A. Olsen, P. Magnussen, J. Horton, N. Spannbrucker, L. Yelifari, K. Nana Biritwum and A. M. Polderman	2006	Annual mass treatment with albendazole might eliminate human oesophagostomiasis from the endemic focus in northern Ghana	Tropical Medicine and International Health	http://dx.doi.org/10.1111/j.1365-3156.2006.01730.x
X300	J. B. Ziem, P. Magnussen, A. Olsen, J. Horton, V. L. L. Asigri and A. M. Polderman	2006	Impact of repeated mass treatment on human Oesophagostomum and hookworm infections in northern Ghana	Tropical Medicine and International Health	http://dx.doi.org/10.1111/j.1365-3156.2006.01729.x
X301	Z. X. Wu, Y. Y. Fang and Y. S. Liu	2006	Effect of a novel drug--enteric coated tribendimidine in the treatment of intestinal nematode infections. [Chinese]	Zhongguo ji sheng chong xue yu ji sheng chong bing za zhi = Chinese journal of parasitology & parasitic diseases
X302	M. Ulukanligil	2006	The results of a control program carried out on school children for intestinal parasites in Sanliurfa province, Turkey between the years of 2001 and 2005. [Turkish]	Turkiye parazitolojii dergisi / Turkiye Parazitoloji Dernegi = Acta parasitologica Turcica / Turkish Society for Parasitology
X303	H. Thi Le, I. D. Brouwer, J. Burema, K. C. Nguyen and F. J. Kok	2006	Efficacy of iron fortification compared to iron supplementation among Vietnamese schoolchildren	Nutrition journal	10.1186/1475-2891-5-32
X304	R. Speare, F. F. Latasi, T. Nelesone, S. Harmen, W. Melrose, D. Durrheim and J. Heukelbach	2006	Prevalence of soil transmitted nematodes on Nukufetau, a remote Pacific island in Tuvalu	BMC Infectious Diseases	http://dx.doi.org/10.1186/1471-2334-6-110
X305	S. Shyale, K. P. R. Chowdary, Y. S. R. Krishnaiah and N. K. Bhat	2006	Pharmacokinetic evaluation and studies on the clinical efficacy of guar gum-based oral drug delivery systems of albendazole and albendazole-beta- cyclodextrin for colon-targeting in human volunteers	Drug Development Research	http://dx.doi.org/10.1002/ddr.20072
X306	R. Rajendran, I. P. Sunish, T. R. Mani, A. Munirathinam, N. Arunachalam, K. Satyanarayana and A. P. Dash	2006	Community-based study to assess the efficacy of DEC plus ALB against DEC alone on bancroftian filarial infection in endemic areas in Tamil Nadu, south India	Tropical Medicine and International Health	http://dx.doi.org/10.1111/j.1365-3156.2006.01625.x
X307	L. Quihui, M. E. Valencia, D. W. Crompton, S. Phillips, P. Hagan, G. Morales and S. P. Diaz-Camacho	2006	Role of the employment status and education of mothers in the prevalence of intestinal parasitic infections in Mexican rural schoolchildren	BMC public health
X308	A. Olsen, J. Nawiri, P. Magnussen, H. Krarup and H. Friis	2006	Failure of twice-weekly iron supplementation to increase blood haemoglobin and serum ferritin concentrations: results of a randomized controlled trial	Ann Trop Med Parasitol
X309	E. Mondadori, A. Ehrhardt, T. Le Anh, D. T. Cong, G. Sepe, N. Van Huyen and A. Montresor	2006	Appreciation of school deworming program by parents in ha giang province (Vietnam)	Southeast Asian Journal of Tropical Medicine and Public Health
X310	N. Malla, B. A. Fomda and M. A. Thokar	2006	Serum cytokine levels in human ascariasis and toxocariasis	Parasitology Research	http://dx.doi.org/10.1007/s00436-005-0081-z
X311	R. Larocque, M. Casapia, E. Gotuzzo, J. D. MacLean, J. C. Soto, E. Rahme and T. W. Gyorkos	2006	A double-blind randomized controlled trial of antenatal mebendazole to reduce low birthweight in a hookworm-endemic area of Peru	Tropical Medicine and International Health	http://dx.doi.org/10.1111/j.1365-3156.2006.01706.x
X312	A. Koukounari, A. Fenwick, S. Whawell, N. B. Kabatereine, F. Kazibwe, E. M. Tukahebwa, J. R. Stothard, C. A. Donnelly and J. P. Webster	2006	Morbidity indicators of Schistosoma mansoni: Relationship between infection and anemia in Ugandan schoolchildren before and after praziquantel and albendazole chemotherapy	American Journal of Tropical Medicine and Hygiene
X313	K. Kongsbak, M. A. Wahed, H. Friis and S. H. Thilsted	2006	Acute-phase protein levels, diarrhoea, Trichuris trichiura and maternal education are predictors of serum retinol: A cross-sectional study of children in a Dhaka slum, Bangladesh	British Journal of Nutrition	http://dx.doi.org/10.1079/BJN20061898
X314	V. Khieu, P. Odermatt, Y. Mel, V. Keluangkhot and M. Strobel	2006	Anaemia in a school of rural Cambodia: Detection, prevalence, and links with intestinal worms and malnutrition. [French]	Bulletin de la Societe de Pathologie Exotique
X315	O. A. Idowu and S. A. Rowland	2006	Oral fecal parasites and personal hygiene of food handlers in Abeokuta, Nigeria	African Health Sciences
X316	T. W. Gyorkos, R. Larocque, M. Casapia and E. Gotuzzo	2006	Lack of risk of adverse birth outcomes after deworming in pregnant women	Pediatric Infectious Disease Journal	http://dx.doi.org/10.1097/01.inf.0000234068.25760.97
X317	M. M. L. Goncalves, M. G. M. Barreto, R. H. S. Peralta, C. Gargioni, T. Goncalves, R. P. Igreja, M. S. Soares and J. M. Peralta	2006	Immunoassays as an auxiliary tool for the serodiagnosis of Schistosoma mansoni infection in individuals with low intensity of egg elimination	Acta Tropica	http://dx.doi.org/10.1016/j.actatropica.2006.09.004
X318	A. F. Gabrielli, S. Toure, B. Sellin, E. Sellin, C. Ky, H. Ouedraogo, M. Yaogho, M. D. Wilson, H. Thompson, S. Sanou and A. Fenwick	2006	A combined school- and community-based campaign targeting all school-age children of Burkina Faso against schistosomiasis and soil-transmitted helminthiasis: Performance, financial costs and implications for sustainability	Acta Tropica	http://dx.doi.org/10.1016/j.actatropica.2006.08.008
X319	S. Freudenthal, B. M. Ahlberg, S. Mtweve, P. Nyindo, G. Poggensee and I. Krantz	2006	School-based prevention of schistosomiasis: Initiating a participatory action research project in northern Tanzania	Acta Tropica	http://dx.doi.org/10.1016/j.actatropica.2006.09.013
X320	A. Ehrhardt, T. L. Anh, D. T. Cong and A. Montresor	2006	Evaluation of coverage of deworming interventions in Vietnam	Southeast Asian Journal of Tropical Medicine and Public Health
X321	G. Culha and N. Duran	2006	The relationship between Enterobius vermicularis infection and nocturnal enuresis	European Journal of General Medicine
X322	P. J. Cooper, M. E. Chico, M. G. Vaca, A. L. Moncayo, J. M. Bland, E. Mafla, F. Sanchez, L. C. Rodrigues, D. P. Strachan and G. E. Griffin	2006	Effect of albendazole treatments on the prevalence of atopy in children living in communities endemic for geohelminth parasites: a cluster-randomised trial.[see comment]	Lancet	http://dx.doi.org/10.1016/S0140-6736%2806%2968697-2
X323	M. Casapia, S. A. Joseph, C. Nunez, E. Rahme and T. W. Gyorkos	2006	Parasite risk factors for stunting in grade 5 students in a community of extreme poverty in Peru	International Journal for Parasitology	10.1016/j.ijpara.2006.03.004
X324	M. Brown, G. Miiro, P. Nkurunziza, C. Watera, M. A. Quigley, D. W. Dunne, J. A. G. Whitworth and A. M. Elliott	2006	Schistosoma mansoni, nematode infections, and progression to active tuberculosis among HIV-1-infected Ugandans	American Journal of Tropical Medicine and Hygiene
X325	M. N. Boia, F. A. Carvalho-Costa, F. C. Sodre, W. A. Eyer-Silva, C. C. Lamas, M. R. Lyra, V. L. Pinto Jr, J. P. Cantalice Filho, A. L. L. Oliveira, L. M. A. Carvalho, J. B. Gross, A. L. S. Souza, T. I. De Moraes, E. H. Bermudez-Aza, E. B. Martins and J. R. Coura	2006	Mass treatment for intestinal helminthiasis control in an Amazonian endemic area in Brazil	Revista do Instituto de Medicina Tropical de Sao Paulo
X326	H. Alderman, J. Konde-Lule, I. Sebuliba, D. Bundy and A. Hall	2006	Effect on weight gain of routinely giving albendazole to preschool children during child health days in Uganda: cluster randomised controlled trial	BMJ
X327	J. W. Albright and J. Basaric-Keys	2006	Instruction in behavior modification can significantly alter soil-transmitted helminth (STH) re-infection following therapeutic de-worming	Southeast Asian Journal of Tropical Medicine and Public Health
X328	A. Ajanga, N. J. S. Lwambo, L. Blair, U. Nyandindi, A. Fenwick and S. Brooker	2006	Schistosoma mansoni in pregnancy and associations with anaemia in northwest Tanzania	Transactions of the Royal Society of Tropical Medicine and Hygiene	http://dx.doi.org/10.1016/j.trstmh.2005.06.024
X329	V. J. Adams, M. B. Markus, Z. L. Kwitshana, M. A. Dhansay, L. van der Merwe, G. Walzl and J. E. Fincham	2006	Recall of intestinal helminthiasis by HIV-infected South Africans and avoidance of possible misinterpretation of egg excretion in worm/HIV co-infection analyses	BMC Infectious Diseases	http://dx.doi.org/10.1186/1471-2334-6-88
X330	H. Zhou, R. Ohtsuka, Y. He, L. Yuan, T. Yamauchi and A. C. Sleigh	2005	Impact of parasitic infections and dietary intake on child growth in the schistosomiasis-endemic dongting lake Region, China	American Journal of Tropical Medicine and Hygiene
X331	J. Waikagul, D. Watthanakulpanich, C. Muennoo, W. Maipanich, S. Sa-Nguankiat and S. Phubampen	2005	Efficacy of benzimidazole carbamate on an intestinal fluke co-infected with nematodes	Journal of the Medical Association of Thailand
X332	D. Sur, D. R. Saha, B. Manna, K. Rajendran and S. K. Bhattacharya	2005	Periodic deworming with albendazole and its impact on growth status and diarrhoeal incidence among children in an urban slum of India	Transactions of the Royal Society of Tropical Medicine and Hygiene	http://dx.doi.org/10.1016/j.trstmh.2004.08.005
X333	M. Sinuon, R. Tsuyuoka, D. Socheat, A. Montresor and K. Palmer	2005	Financial costs of deworming children in all primary schools in Cambodia	Transactions of the Royal Society of Tropical Medicine & Hygiene
X334	A. E. Shapiro, E. M. Tukahebwa, J. Kasten, S. E. Clarke, P. Magnussen, A. Olsen, N. B. Kabatereine, R. Ndyomugyenyi and S. Brooker	2005	Epidemiology of helminth infections and their relationship to clinical malaria in southwest Uganda	Transactions of the Royal Society of Tropical Medicine and Hygiene	http://dx.doi.org/10.1016/j.trstmh.2004.02.006
X335	P. K. Sahoo, A. K. Satapathy, E. Michael and B. Ravindran	2005	Concomitant parasitism: bancroftian filariasis and intestinal helminths and response to albendazole	American Journal of Tropical Medicine & Hygiene
X336	A. Ruiz-Saez, L. N. Sifontes, R. Feijoo, G. Certad, A. Arenas-Pinto, L. Pocaterra, G. Ferrara, R. Gimenez, O. Torres, C. Goldstein and N. Bosch	2005	Platelet dysfunction-eosinophilia syndrome in parasitized Venezuelan children	American Journal of Tropical Medicine and Hygiene
X337	T. Oqueka, T. Supali, I. S. Ismid, Purnomo, P. Ruckert, M. Bradley and P. Fischer	2005	Impact of two rounds of mass drug administration using diethylcarbamazine combined with albendazole on the prevalence of Brugia timori and of intestinal helminths on Alor Island, Indonesia	Filaria Journal	http://dx.doi.org/10.1186/1475-2883-4-5
X338	K. Modjarrad, I. Zulu, D. T. Redden, L. Njobvu, H. C. Lane, Z. Bentwich and S. H. Vermund	2005	Treatment of intestinal helminths does not reduce plasma concentrations of HIV-1 RNA in coinfected Zambian adults	Journal of Infectious Diseases	http://dx.doi.org/10.1086/444543
X339	A. I. Luoba, P. W. Geissler, B. Estambale, J. H. Ouma, D. Alusala, R. Ayah, D. Mwaniki, P. Magnussen and H. Friis	2005	Earth-eating and reinfection with intestinal helminths among pregnant and lactating women in western Kenya	Tropical Medicine and International Health	http://dx.doi.org/10.1111/j.1365-3156.2004.01380.x
X340	P. Longfils, U. K. Heang, H. Soeng and M. Sinuon	2005	Weekly iron and folic acid supplementation as a tool to reduce anemia among primary school children in Cambodia	Nutrition reviews
X341	A. C. Kotze, G. T. Coleman, A. Mai and J. S. McCarthy	2005	Field evaluation of anthelmintic drug sensitivity using in vitro egg hatch and larval motility assays with Necator americanus recovered from human clinical isolates	International Journal for Parasitology
X342	N. B. Kabatereine, E. M. Tukahebwa, F. Kazibwe, J. M. Twa-Twa, J. F. Z. Barenzi, S. Zaramba, J. R. Stothard, A. Fenwick and S. Brooker	2005	Short communication: Soil-transmitted helminthiasis in Uganda: Epidemiology and cost of control	Tropical Medicine and International Health	http://dx.doi.org/10.1111/j.1365-3156.2005.01509.x
X343	G. S. A. Gunawardena, N. D. Karunaweera and M. M. Ismail	2005	Effects of climatic, socio-economic and behavioural factors on the transmission of hookworm (Necator americanus) on two low-country plantations in Sri Lanka	Annals of Tropical Medicine and Parasitology	http://dx.doi.org/10.1179/136485905X51436
X344	L. M. Fox, B. W. Furness, J. K. Haser, D. Desire, J. M. Brissau, M. D. Milord, J. Lafontant, P. J. Lammie and M. J. Beach	2005	Tolerance and efficacy of combined diethylcarbamazine and albendazole for treatment of Wuchereria bancrofti and intestinal helminth infections in Haitian children	American Journal of Tropical Medicine and Hygiene
X345	H. Faulkner, J. Turner, J. Behnke, J. Kamgno, M. C. Rowlinson, J. E. Bradley and M. Boussinesq	2005	Associations between filarial and gastrointestinal nematodes	Transactions of the Royal Society of Tropical Medicine and Hygiene	http://dx.doi.org/10.1016/j.trstmh.2004.05.006
X346	J. H. J. Ensink, W. van der Hoek, M. Mukhtar, Z. Tahir and F. P. Amerasinghe	2005	High risk of hookworm infection among wastewater farmers in Pakistan	Transactions of the Royal Society of Tropical Medicine and Hygiene	http://dx.doi.org/10.1016/j.trstmh.2005.01.005
X347	A. M. Elliott, P. B. Namujju, P. A. Mawa, M. A. Quigley, M. Nampijja, P. M. Nkurunziza, J. T. Belisle, M. Muwanga and J. A. Whitworth	2005	A randomised controlled trial of the effects of albendazole in pregnancy on maternal responses to mycobacterial antigens and infant responses to Bacille Calmette-Guérin (BCG) immunisation [ISRCTN32849447]	BMC infectious diseases	10.1186/1471-2334-5-115
X348	A. M. Elliott, H. Mpairwe, M. A. Quigley, M. Nampijja, L. Muhangi, J. Oweka-Onyee, M. Muwanga, J. Ndibazza and J. A. Whitworth	2005	Helminth infection during pregnancy and development of infantile eczema	JAMA
X349	O. A. Egwunyenga and D. P. Ataikiru	2005	Soil-transmitted helminthiasis among school age children in Ethiope East Local Government Area, Delta State, Nigeria	African Journal of Biotechnology
X350	R. A. M. Dhonukshe-Rutten, M. Vossenaar, C. E. West, K. Schumann, J. Bulux and N. W. Solomons	2005	Day-to-day variations in iron, zinc and copper in breast milk of Guatemalan mothers	Journal of Pediatric Gastroenterology and Nutrition	http://dx.doi.org/10.1097/00005176-200502000-00009
X351	G. Champetier De Ribes, M. Fline, A. M. Desormeaux, E. Eyma, P. Montagut, C. Champagne, J. Pierre, J. W. Pape and C. P. Raccurt	2005	Intestinal helminthiasis in school children in Haiti in 2002. [French]	Bulletin de la Societe de Pathologie Exotique
X352	P. Breet, H. S. Kruger, J. C. Jerling and W. Oosthuizen	2005	Actions of black tea and Rooibos on iron status of primary school children	Nutrition Research	http://dx.doi.org/10.1016/j.nutres.2005.08.010
X353	H. M. S. Al-Mekhlafi, M. Azlin, U. N. Aini, A. Shaik, A. Sa'iah, M. S. Fatmah, M. G. Ismail, F. Ahmad, M. Y. Aisah, A. R. Rozlida and M. Norhayati	2005	Protein-energy malnutrition and soil-transmitted helminthiases among Orang Asli children in Selangor, Malaysia	Asia Pacific Journal of Clinical Nutrition
X354	V. J. Adams, M. B. Markus, J. F. A. Adams, E. Jordaan, B. Curtis, M. A. Dhansay, C. C. Obihara and J. E. Fincham	2005	Paradoxical helminthiasis and giardiasis in Cape Town, South Africa: Epidemiology and control	African Health Sciences
X355	J. B. Ziem, I. M. J. Kettenis, A. Bayita, E. A. T. Brienen, S. Dittoh, J. Horton, A. Olsen, P. Magnussen and A. M. Polderman	2004	The short-term impact of albendazole treatment on Oesophagostomum bifurcum and hookworm infections in northern Ghana	Annals of Tropical Medicine and Parasitology	http://dx.doi.org/10.1179/000349804225003370
X356	L. C. Zani, T. C. Favre, O. S. Pieri and C. S. Barbosa	2004	Impact of antihelminthic treatment on infection by Ascaris lumbricoides, Trichuris trichiura and hookworms in Covas, a rural community of Pernambuco, Brazil	Revista do Instituto de Medicina Tropical de Sao Paulo
X357	A. M. J. Van Den Biggelaar, L. C. Rodrigues, R. Van Ree, J. S. Van Der Zee, Y. C. M. Hoeksma-Kruize, J. H. M. Souverijn, M. A. Missinou, S. Borrmann, P. G. Kremsner and M. Yazdanbakhsh	2004	Long-term treatment of intestinal helminths increases mite skin-test reactivity in Gabonese schoolchildren	Journal of Infectious Diseases	http://dx.doi.org/10.1086/381767
X358	S. A. Tanumihardjo, D. Permaesih and A. Muhilal	2004	Vitamin A status and hemoglobin concentrations are improved in Indonesian children with vitamin A and deworming interventions	European Journal of Clinical Nutrition	http://dx.doi.org/10.1038/sj.ejcn.1601953
X359	R. J. Stoltzfus, H. M. Chway, A. Montresor, J. M. Tielsch, J. K. Jape, M. Albonico and L. Savioli	2004	Low Dose Daily Iron Supplementation Improves Iron Status and Appetite but Not Anemia, whereas Quarterly Anthelminthic Treatment Improves Growth, Appetite and Anemia in Zanzibari Preschool Children	Journal of Nutrition
X360	E. Saathoff, A. Olsen, P. Magnussen, J. D. Kvalsvig, W. Becker and C. C. Appleton	2004	Patterns of Schistosoma haematobium infection, impact of praziquantel treatment and re-infection after treatment in a cohort of schoolchildren from rural KwaZulu-Natal/South Africa	Bmc Infectious Diseases	10.1186/1471-2334-4-40
X361	E. Saathoff, A. Olsen, J. D. Kvalsvig and C. C. Appleton	2004	Patterns of geohelminth infection, impact of albendazole treatment and re-infection after treatment in schoolchildren from rural KwaZulu-Natal/South-Africa	BMC Infectious Diseases	http://dx.doi.org/10.1186/1471-2334-4-27
X362	G. Raso, A. Luginbuhl, C. A. Adjoua, N. T. Tian-Bi, K. D. Silue, B. Matthys, P. Vounatsou, Y. Wang, M. E. Dumas, E. Holmes, B. H. Singer, M. Tanner, E. K. N'Goran and J. Utrzinger	2004	Multiple parasite infections and their relationship to self-reported morbidity in a community of rural Cote d'Ivoire	International Journal of Epidemiology	http://dx.doi.org/10.1093/ije/dyh241
X363	J. C. Patel and Y. V. Sastikar	2004	Effect of udad dal and iron syrup on growth and hemoglobin level in rural school children [3]	Indian Journal of Medical Sciences
X364	S. K. Park, D. H. Kim, Y. K. Deung, H. J. Kim, E. J. Yang, S. J. Lim, Y. S. Ryang, D. Jin and K. J. Lee	2004	Status of intestinal parasite infections among children in Bat Dambang, Cambodia	The Korean journal of parasitology
X365	J. L. Olivares, R. Fernandez, J. Fleta, M. Y. Ruiz, A. Clavel and L. A. Moreno	2004	Iron deficiency in children with Giardia lamblia and Enterobius vermicularis	Nutrition Research	http://dx.doi.org/10.1016/j.nutres.2003.09.003
X366	K. Narain, G. K. Medhi, S. K. Rajguru and J. Mahanta	2004	Cure and reinfection patterns of geohelminthic infections after treatment in communities inhabiting the tropical rainforest of Assam, India	Southeast Asian Journal of Tropical Medicine and Public Health
X367	F. B. Morrone, J. A. Carneiro, C. Dos Reis, C. M. Cardozo, C. Ubal and G. A. De Carli	2004	Study of enteroparasites infection frequency and chemotherapeutic agents used in pediatric patients in a community living in Porto Alegre, RS, Brazil	Revista do Instituto de Medicina Tropical de Sao Paulo
X368	A. Montresor, T. T. Zin, E. Padmasiri, H. Allen and L. Savioli	2004	Soil-transmitted helminthiasis in Myanmar and approximate costs for countrywide control	Tropical Medicine and International Health	http://dx.doi.org/10.1111/j.1365-3156.2004.01297.x
X369	E. Miguel and M. Kremer	2004	Worms: Identifying impacts on education and health in the presence of treatment externalities	Econometrica	10.1111/j.1468-0262.2004.00481.x
X370	T. R. Mani, R. Rajendran, I. P. Sunish, A. Munirathinam, N. Arunachalam, K. Satyanarayana and A. P. Dash	2004	Effectiveness of two annual, single-dose mass drug administrations of diethylcarbamazine alone or in combination with albendazole on soil-transmitted helminthiasis in filariasis elimination programme	Tropical Medicine and International Health	http://dx.doi.org/10.1111/j.1365-3156.2004.01298.x
X371	S. Loymek, S. Wongkamchai, T. Kob-asa, W. Choochote, N. Monkong, P. Chitnabut, J. Onrochanakul, S. Suvutho and B. Sermsart	2004	Impact of a filariasis control program on intestinal helminthic infections; a pilot study in Narathiwat Province, Thailand	Southeast Asian Journal of Tropical Medicine and Public Health
X372	M. Legesse, B. Erko and G. Medhin	2004	Comparative efficacy of albendazole and three brands of mebendazole in the treatment of ascariasis and trichuriasis	East African medical journal
X373	J. A. Jackson, J. D. Turner, L. Rentoul, H. Faulkner, J. M. Behnke, M. Hoyle, R. K. Grencis, K. J. Else, J. Kamgno, J. E. Bradley and M. Boussinesq	2004	Cytokine response profiles predict species-specific infection patterns in human GI nematodes	International Journal for Parasitology	http://dx.doi.org/10.1016/j.ijpara.2004.07.009
X374	J. Heukelbach, B. Winter, T. Wilcke, M. Muehlen, S. Albrecht, F. A. Sales De Oliveira, L. R. Sansigolo Kerr-Pontes, O. Liesenfeld and H. Feldmeier	2004	Selective mass treatment with ivermectin to control intestinal helminthiases and parasitic skin diseases in a severely affected population	Bulletin of the World Health Organization
X375	J. Heukelbach, T. Wilcke, B. Winter, F. A. Sales De Oliveira, R. C. Saboia Moura, G. Harms, O. Liesenfeld and H. Feldmeier	2004	Efficacy of ivermectin in a patient population concomitantly infected with intestinal helminths and ectoparasites	Arzneimittel-Forschung/Drug Research
X376	G. S. A. Gunawardena, N. D. Karunaweera and M. M. Ismail	2004	Wet-days: Are they better indicators of Ascaris infection levels?	Journal of Helminthology	http://dx.doi.org/10.1079/JOH2004252
X377	S. M. Geiger, C. L. Massara, J. Bethony, P. T. Soboslay and R. Correa-Oliveira	2004	Cellular responses and cytokine production in post-treatment hookworm patients from an endemic area in Brazil	Clinical and Experimental Immunology	http://dx.doi.org/10.1111/j.1365-2249.2004.02449.x
X378	M. B. De Rochars, A. N. Direny, J. M. Roberts, D. G. Addiss, J. Radday, M. J. Beach, T. G. Streit, D. Dardith, J. G. Lafontant and P. J. Lammie	2004	Community-wide reduction in prevalence and intensity of intestinal helminths as a collateral benefit of lymphatic filariasis elimination programs	American Journal of Tropical Medicine and Hygiene
X379	P. Christian, S. K. Khatry and P. K. P. West Jr	2004	Antenatal anthelmintic treatment, birthweight, and infant survival in rural Nepal	Lancet	http://dx.doi.org/10.1016/S0140-6736%2804%2917023-2
X380	M. Brown, M. Kizza, C. Watera, M. A. Quigley, S. Rowland, P. Hughes, J. A. G. Whitworth and A. M. Elliott	2004	Helminth infection is not associated with faster progression of HIV disease in coinfected adults in Uganda	Journal of Infectious Diseases	http://dx.doi.org/10.1086/425042
X381	U. Belkind-Valdovinos, J. Belkind-Gerson, D. Sanchez-Francia, M. M. Espinoza-Ruiz and E. Lazcano-Ponce	2004	Nitazoxanide vs albendazole against intestinal parasites in a single dose and for three days. [Spanish]	Salud Publica de Mexico
X382	R. Ali, M. Cranfield, L. Gaffikin, T. Mudakikwa, L. Ngeruka and C. Whittier	2004	Occupational health and gorilla conservation in Rwanda	International Journal of Occupational and Environmental Health
X383	O. M. Agbolade, D. O. Akinboye and A. Awolaja	2004	Intestinal helminthiasis and urinary schistosomiasis in some villages of Ijebu North, Ogun State, Nigeria	African Journal of Biotechnology
X384	S. S. O. Agbaya, W. Yavo, E. I. H. Menan, M. A. Attey, L. P. Kouadio and M. Kone	2004	Intestinal helminthiasis among school children: Preliminary results of a prospective study in Agboville in Southern Cote d'Ivoire. [French]	Cahiers Sante
X385	V. J. Adams, C. J. Lombard, M. A. Dhansay, M. B. Markus and J. E. Fincham	2004	Efficacy of albendazole against the whipworm Trichuris trichiura - A randomised, controlled trial	South African Medical Journal
X386	Z. H. Zhu, J. H. Ying and Z. Q. Xu	2003	Observation of the anthelmintic effect on soil-transmitted helmninth infection. [Chinese]	Zhongguo ji sheng chong xue yu ji sheng chong bing za zhi = Chinese journal of parasitology & parasitic diseases
X387	W. P. Yang, J. O. Shao and Y. J. Chen	2003	Effect of chemotherapeutic regimens on soil-transmitted nematode infections in areas with low endemicity. [Chinese]	Zhongguo ji sheng chong xue yu ji sheng chong bing za zhi = Chinese journal of parasitology & parasitic diseases
X388	L. Y. Wen, S. W. Li, L. J. Wu, J. S. Yang, X. L. Yan, M. J. Yang, L. J. Lou, F. C. Zhan, X. Y. Wang, T. R. Li, J. Q. Shao, J. C. Zheng and M. H. Fu	2003	Clinical observation on the efficacy of ivermectin in the treatment of intestinal nematode infections. [Chinese]	Zhongguo ji sheng chong xue yu ji sheng chong bing za zhi = Chinese journal of parasitology & parasitic diseases
X389	P. Verle, A. Kongs, N. V. De, N. Q. Thieu, K. Depraetere, H. T. Kim and P. Dorny	2003	Prevalence of intestinal parasitic infections in northern Vietnam	Tropical Medicine and International Health	http://dx.doi.org/10.1046/j.1365-3156.2003.01123.x
X390	L. A. Tchuem Tchuente, J. M. Behnke, F. S. Gilbert, V. R. Southgate and J. Vercruysse	2003	Polyparasitism with Schistosoma haematobium and soil-transmitted helminth infections among school children in Loum, Cameroon	Tropical Medicine and International Health	http://dx.doi.org/10.1046/j.1360-2276.2003.01120.x
X391	N. J. Taranto, S. P. Cajal, M. C. De Marzi, M. M. Fernandez, F. M. Frank, A. M. Bru, M. C. Minvielle, J. A. Basualdo and E. L. Malchiodi	2003	Clinical status and parasitic infection in a Wichi Aboriginal community in Salta, Argentina	Transactions of the Royal Society of Tropical Medicine and Hygiene	http://dx.doi.org/10.1016/S0035-9203%2803%2980026-3
X392	C. Sirivichayakul, C. Pojjaroen-Anant, P. Wisetsing, R. Praevanit, P. Chanthavanich and K. Limkittikul	2003	The effectiveness of 3, 5 or 7 days of albendazole for the treatment of Trichuris trichiura infection	Annals of Tropical Medicine and Parasitology	http://dx.doi.org/10.1179/000349803225002480
X393	M. Sinuon, M. T. Anantaphruti and D. Socheat	2003	Intestinal helminthic infections in schoolchildren in Cambodia	Southeast Asian Journal of Tropical Medicine and Public Health
X394	R. Rajendran, T. R. Mani, A. Munirathinam, I. P. Sunish, S. M. Abdullah, D. J. Augustin and K. Satyanarayana	2003	Sustainability of soil-transmitted helminth control following a single-dose co-administration of albendazole and diethylcarbamazine	Transactions of the Royal Society of Tropical Medicine and Hygiene	http://dx.doi.org/10.1016/S0035-9203%2803%2990168-4
X395	W. Peng, X. Zhou and R. B. Gasser	2003	Ascaris egg profiles in human faeces: Biological and epidemiological implications	Parasitology	http://dx.doi.org/10.1017/S0031182003003615
X396	R. Ndyomugyenyi and N. Kabatereine	2003	Integrated community-directed treatment for the control of onchocerciasis, schistosomiasis and intestinal helminths infections in Uganda: Advantages and disadvantages	Tropical Medicine and International Health	http://dx.doi.org/10.1046/j.1360-2276.2003.01124.x
X397	I. A. Mir, N. A. Wani and R. Patnaik	2003	Albendazole therapy in ascariasis	JK Science
X398	C. L. Massara, R. S. Ferreira, L. D. de Andrade, H. L. Guerra and O. S. Carvalho	2003	Effects of detergents and disinfectants on the development of Ascaris lumbricoides eggs. [Portuguese]	Cadernos de saude publica / Ministerio da Saude, Fundacao Oswaldo Cruz, Escola Nacional de Saude Publica
X399	L. M. Lyndem and V. Tandon	2003	Hookworm infection: Prevalence among the tribal populations of Meghalaya (Northeast India) and development of the infective stage larvae under varied environmental conditions	National Academy Science Letters-India
X400	H. Friis, D. Mwaniki, B. Omondi, E. Muniu, F. Thiong'o, J. Ouma, P. Magnussen, P. W. Geissler and K. Fleischer Michaelsen	2003	Effects on haemoglobin of multi-micronutrient supplementation and multi-helminth chemotherapy: A randomized, controlled trial in Kenyan school children	European Journal of Clinical Nutrition	http://dx.doi.org/10.1038/sj.ejcn.1601568
X401	J. E. Fincham, M. B. Markus, V. J. Adams, C. J. Lombard, Z. Bentwich, E. P. G. Mansvelt, M. A. Dhansay and S. E. Schoeman	2003	Association of deworming with reduced eosinophilia: implications for HIV/AIDS and co-endernic diseases	South African Journal of Science
X402	A. A. Escobedo, R. Canete, M. E. Gonzalez, A. Pareja, S. Cimerman and P. Almirall	2003	A randomized trial comparing mebendazole and secnidazole for the treatment of giardiasis	Annals of Tropical Medicine and Parasitology	http://dx.doi.org/10.1179/000349803235002380
X403	A. M. Elliott, P. A. Mawa, S. Joseph, P. B. Namujju, M. Kizza, J. S. Nakiyingi, C. Watera, D. W. Dunne and J. A. G. Whitworth	2003	Associations between helminth infection and CD4<sup>+</sup> T cell count, viral load and cytokine responses in HIV-1-infected Ugandan adults	Transactions of the Royal Society of Tropical Medicine and Hygiene	http://dx.doi.org/10.1016/S0035-9203%2803%2990040-X
X404	E. Diaz, J. Mondragon, E. Ramirez and R. Bernal	2003	Epidemiology and control of intestinal parasites with nitazoxanide in children in Mexico	American Journal of Tropical Medicine and Hygiene
X405	N. R. De Silva, A. Pathmeswaran, S. D. Fernando, C. R. Weerasinghe, R. R. Selvaratnam, E. A. Padmasiri and A. Montresor	2003	Impact of mass chemotherapy for the control of filariasis on geohelminth infections in Sri Lanka	Annals of Tropical Medicine and Parasitology	http://dx.doi.org/10.1179/000349803235002407
X406	F. Curtale, Y. Abd-el Wahab Hassanein, A. El Wakeel, P. Barduagni and L. Savioli	2003	The School Health Programme in Behera: an integrated helminth control programme at Governorate level in Egypt	Acta Tropica
X407	A. Bhargava, M. Jukes, J. Lambo, C. M. Kihamia, W. Lorri, C. Nokes, L. Drake and D. Bundy	2003	Anthelmintic treatment improves the hemoglobin and serum ferritin concentrations of Tanzanian schoolchildren.[Erratum appears in Food Nutr Bull. 2006 Jun;27(2):186; PMID: 16786985]	Food & Nutrition Bulletin
X408	D. Beltramino, M. C. Lura and E. Carrera	2003	Selective vs. mass treatment with antihelminthic drugs: Experience in two hyperendemic communities. [Spanish]	Revista Panamericana de Salud Publica/Pan American Journal of Public Health
X409	V. Y. Belizario, M. E. Amarillo, W. U. De Leon, A. E. De los Reyes, M. G. Bugayong and B. J. C. Macatangay	2003	A comparison of the efficacy of single doses of albendazole, ivermectin, and diethylcarbamazine alone or in combinations against Ascaris and Trichuris spp	Bulletin of the World Health Organization
X410	M. Albonico, Q. Bickle, M. Ramsan, A. Montresor, L. Savioli and M. Taylor	2003	Efficacy of mebendazole and levamisole alone or in combination against intestinal nematode infections after repeated targeted mebendazole treatment in Zanzibar	Bulletin of the World Health Organization
X411	T. Zhang, Y. P. Shen, Y. Liu, W. P. Yang, J. O. Shao, S. Y. Ju, K. Dong, J. L. Xu and J. M. Jiang	2002	Target chemotherapy of intestinal nematode infection in area with low endemicity. [Chinese]	Zhongguo ji sheng chong xue yu ji sheng chong bing za zhi = Chinese journal of parasitology & parasitic diseases
X412	D. Wolday, S. Mayaan, Z. G. Mariam, N. Berhe, T. Seboxa, S. Britton, N. Galai, A. Landay and Z. Bentwich	2002	Treatment of intestinal worms is associated with decreased HIV plasma viral load	Journal of Acquired Immune Deficiency Syndromes
X413	S. R. M. Saldiva, H. B. Carvalho, V. P. Castilho, C. J. Struchiner and E. Massad	2002	Malnutrition and susceptibility to enteroparasites: Reinfection rates after mass chemotherapy	Paediatric and Perinatal Epidemiology	http://dx.doi.org/10.1046/j.1365-3016.2002.00402.x
X414	W. Peng, X. Zhou and X. Cui	2002	Comparison of the structures of natural and re-established populations of Ascaris in humans in a rural community of Jiangxi, China	Parasitology
X415	F. Oyewole, F. Ariyo, A. Sanyaolu, W. A. Oyibo, T. Faweya, P. Monye, M. Ukpong and C. Okoro	2002	Intestinal helminthiases and their control with albendazole among primary schoolchildren in riverine communities of Ondo State, Nigeria	The Southeast Asian journal of tropical medicine and public health
X416	J. J. Ortiz, N. L. Chegne, G. Gargala and L. Favennec	2002	Comparative clinical studies of nitazoxanide, albendazole and praziquantel in the treatment of ascariasis, trichuriasis and hymenolepiasis in children from Peru	Transactions of the Royal Society of Tropical Medicine and Hygiene	http://dx.doi.org/10.1016/S0035-9203%2802%2990301-9
X417	L. Ndenecho, K. J. N. Ndamukong and M. M. Matute	2002	Soil transmitted nematodes in children in buea health district of Cameroon	East African Medical Journal
X418	D. Mwaniki, B. Omondi, E. Muniu, F. Thiongo, J. Ouma, P. Magnussen, P. W. Geissler, K. Fleischer Michaelsen and H. Friis	2002	Effects on serum retinol of multi-micronutrient supplementation and multi-helminth chemotherapy: A randomised, controlled trial in Kenyan school children	European Journal of Clinical Nutrition	http://dx.doi.org/10.1038/sj.ejcn.1601376
X419	T. R. Mani, R. Rajendran, A. Munirathinam, I. P. Sunish, S. M. Abdullah, D. J. Augustin and K. Satyanarayana	2002	Efficacy of co-administration of albendazole and diethylcarbamazine against geohelminthiases: A study from South India	Tropical Medicine and International Health	http://dx.doi.org/10.1046/j.1365-3156.2002.00894.x
X420	M. Legesse, B. Erko and G. Medhin	2002	Efficacy of alebendazole and mebendazole in the treatment of Ascaris and Trichuris infections	Ethiopian medical journal
X421	K. J. Lee, Y. T. Bae, D. H. Kim, Y. K. Deung, Y. S. Ryang, H. J. Kim, K. I. Im and T. S. Yong	2002	Status of intestinal parasites infection among primary school children in Kampongcham, Cambodia	The Korean journal of parasitology
X422	M. Fallah, A. Mirarab, F. Jamalian and A. Ghaderi	2002	Evaluation of two years of mass chemotherapy against ascariasis in Hamadan, Islamic Republic of Iran	Bulletin of the World Health Organization
X423	C. E. Davila-Gutierrez, C. Vasquez, B. Trujillo-Hernandez and M. Huerta	2002	Nitazoxanide compared with quinfamide and mebendazole in the treatment of helminthic infections and intestinal protozoa in children	American Journal of Tropical Medicine and Hygiene
X424	M. Albonico, M. Ramsan, V. Wright, K. Jape, H. J. Haji, M. Taylor, L. Savioli and Q. Bickle	2002	Soil-transmitted nematode infections and mebendazole treatment in Mafia Island schoolchildren	Annals of Tropical Medicine and Parasitology	http://dx.doi.org/10.1179/000349802125001942
X425	M. Albonico, Q. Bickle, H. J. Haji, M. Ramsan, K. J. Khatib, A. Montresor, L. Savioli and M. Taylor	2002	Evaluation of the efficacy of pyrantel-oxantel for the treatment of soil-transmitted nematode infections	Transactions of the Royal Society of Tropical Medicine and Hygiene	http://dx.doi.org/10.1016/S0035-9203%2802%2990352-4
X426	L. Q. Xu, D. H. Xiao, C. H. Zhou, X. Q. Zhang, S. G. Lan, X. X. Zhen, W. L. Zhang, J. P. Fu, B. Ye, H. Dang, X. Z. Zhu and S. L. Huang	2001	On cleanliness of hands in diminution of Ascaris lumbricoides infection in children. [Chinese]	Zhongguo ji sheng chong xue yu ji sheng chong bing za zhi = Chinese journal of parasitology & parasitic diseases
X427	K. M. Tomashek, B. A. Woodruff, C. A. Gotway, P. Bloland and G. Mbaruku	2001	Randomized intervention study comparing several regimens for the treatment of moderate anemia among refugee children in kigoma region, Tanzania	American Journal of Tropical Medicine and Hygiene
X428	R. C. A. Thompson, J. A. Reynoldson, S. C. Garrow, J. S. McCarthy and J. M. Behnke	2001	Towards the eradication of hookworm in an isolated Australian community	Lancet	http://dx.doi.org/10.1016/S0140-6736%2800%2904162-3
X429	P. A. Storey, S. Bugri, P. Magnussen and A. M. Polderman	2001	The effect of albendazole on Oesophagostomum bifurcum infection and pathology in children from rural northern Ghana	Annals of Tropical Medicine and Parasitology
X430	R. J. Stoltzfus, J. D. Kvalsvig, H. M. Chwaya, A. Montresor, M. Albonico, J. M. Tielsch, L. Savioli and E. Pollitt	2001	Effects of iron supplementation and anthelmintic treatment on motor and language development of preschool children in Zanzibar: Double blind, placebo controlled study	British Medical Journal
X431	H. M. Smith, R. G. DeKaminsky, S. Niwas, R. J. Soto and P. E. Jolly	2001	Prevalence and intensity of infections of Ascaris lumbricoides and Trichuris trichiura and associated socio-demographic variables in four rural Honduran communities	Memorias Do Instituto Oswaldo Cruz	10.1590/s0074-02762001000300004
X432	C. Sirivichayakul, C. Pojjaroen-anant, P. Wisetsing, P. Chanthavanich, R. Praevanit, K. Limkittikul and K. Pengsaa	2001	A comparative trial of albendazole alone versus combination of albendazole and praziquantel for treatment of Trichuris trichiura infection	The Southeast Asian journal of tropical medicine and public health
X433	A. K. Shrestha and F. J. Enriquez	2001	Short report: Prevalence of fecal Encephalitozoon sp spores among hospitalized patients in Nepal	American Journal of Tropical Medicine and Hygiene
X434	S. M. Sadjjadi, A. W. Alborzi and H. Mostovfi	2001	Comparative clinical trial of mebendazole and metronidazole in Giardiasis of children	Journal of Tropical Pediatrics	http://dx.doi.org/10.1093/tropej/47.3.176
X435	J. F. A. Rossignol, A. Ayoub and M. S. Ayers	2001	Treatment of diarrhea caused by Cryptosporidium parvum: A prospective randomized, double-blind, placebo-controlled study of nitazoxanide	Journal of Infectious Diseases	10.1086/321008
X436	Y. A. Raja'a, S. M. Sulaiman, J. S. Mubarak, M. M. El-Bakri, W. H. Al-Adimi, M. T. El-Nabihi, M. A. El-Dhobri and J. A. Raja'a	2001	Some aspects in the control of schistosomosis and soil-transmitted helminthosis in Yemeni children	Saudi medical journal
X437	V. Persson, F. Ahmed, M. Gebre-Medhin and T. Greiner	2001	Increase in serum beta-carotene following dark green leafy vegetable supplementation in mebendazole-treated school children in Bangladesh	European Journal of Clinical Nutrition
X438	J. J. Ortiz, A. Ayoub, G. Gargala, N. L. Chegne and L. Favennec	2001	Randomized clinical study of nitazoxanide compared to metronidazole in the treatment of symptomatic giardiasis in children from Northern Peru	Alimentary Pharmacology & Therapeutics	10.1046/j.1365-2036.2001.01066.x
X439	C. A. Northrop-Clewes, E. K. Rousham, C. G. N. Mascie-Taylor and P. G. Lunn	2001	Anthelmintic treatment of rural bangladeshi children: Effect on host physiology, growth, and biochemical status	American Journal of Clinical Nutrition
X440	E. M. Muchiri, F. W. Thiong'o, P. Magnussen and J. H. Ouma	2001	A comparative study of different albendazole and mebendazole regimens for the treatment of intestinal infections in school children of usigu division, Western Kenya	Journal of Parasitology
X441	D. W. Meyrowitsch and P. E. Simonsen	2001	Efficacy of DEC against Ascaris and hookworm infections in schoolchildren.	Trop Med Int Health
X442	X. B. Ma, D. S. Huang, L. Cai and B. X. Zhang	2001	Observation on Efficacy of Mebendazole in the Treatment of Trichuri and Other Intestinal Nematode Infections	China Public Health
X443	D. Lopez De Guimaraes, R. S. Neyra Llanos and J. H. Romero Acevedo	2001	Ascariasis: comparison of the therapeutic efficacy between paico and albendazole in children from Huaraz. [Spanish]	Revista de gastroenterologia del Peru : organo oficial de la Sociedad de Gastroenterologia del Peru
X444	C. C. Jinabhai, M. Taylor, A. Coutsoudis, H. M. Coovadia, A. M. Tomkins and K. R. Sullivan	2001	Epidemiology of helminth infections: Implications for parasite control programmes, a South African perspective	Public Health Nutrition
X445	C. C. Jinabhai, M. Taylor, A. Coutsoudis, H. M. Coovadia, A. M. Tomkins and K. R. Sullivan	2001	A randomized controlled trial of the effect of antihelminthic treatment and micronutrient fortification on health status and school performance of rural primary school children	Annals of Tropical Paediatrics	http://dx.doi.org/10.1080/07430170120093508
X446	M. A. Idris, M. A. A. Shaban and M. Fatahallah	2001	Effective control of hookworm infection in school children from Dhofar, Sultanate of Oman: A four-year experience with albendazole mass chemotherapy	Acta Tropica	http://dx.doi.org/10.1016/S0001-706X%2801%2900168-1
X447	D. Huggins, L. B. De Medeiros, E. Tavares, L. B. L. Malta and T. C. Aguiar	2001	Treatment of human strongyloidiasis and other intestinal parasitosis with a single dose of ivermectin. [Portuguese]	Revista Brasileira de Medicina
X448	H. L. Guyatt, S. Brooker, C. M. Kihamia, A. Hall and D. A. P. Bundy	2001	Evaluation of efficacy of school-based anthelmintic treatments against anaemia in children in the United Republic of Tanzania	Bulletin of the World Health Organization
X449	D. D. Gilgen, C. G. Mascie-Taylor and L. L. Rosetta	2001	Intestinal helminth infections, anaemia and labour productivity of female tea pluckers in Bangladesh	Tropical Medicine & International Health
X450	D. Gilgen and C. G. N. Mascie-Taylor	2001	The effect of anthelmintic treatment on helminth infection and anaemia	Parasitology	http://dx.doi.org/10.1017/S0031182000007113
X451	D. Elias, D. Wolday, H. Akuffo, B. Petros, U. Bronner and S. Britton	2001	Effect of deworming on human T cell responses to mycobacterial antigens in helminth-exposed individuals before and after bacille Calmette-Guérin (BCG) vaccination	Clinical and experimental immunology
X452	R. A. M. Dossa, E. A. D. Ategbo, F. L. H. A. De Koning, J. M. A. Van Raaij and J. G. A. J. Hautvast	2001	Impact of iron supplementation and deworming on growth performance in preschool Beninese children	European Journal of Clinical Nutrition	http://dx.doi.org/10.1038/sj.ejcn.1601126
X453	P. J. Cooper, M. Chico, C. Sandoval, I. Espinel, A. Guevara, M. M. Levine, G. E. Griffin and T. B. Nutman	2001	Human infection with Ascaris lumbricoides is associated with suppression of the interleukin-2 response to recombinant cholera toxin B subunit following vaccination with the live oral cholera vaccine CVD 103-HgR	Infection and Immunity	http://dx.doi.org/10.1128/IAI.69.3.1574-1580.2001
X454	S. Awasthi and V. K. Pande	2001	Six-monthly de-worming in infants to study effects on growth	Indian Journal of Pediatrics
X455	C. Andrade, T. Alava, I. A. De Palacio, P. Del Poggio, C. Jamoletti, M. Gulletta and A. Montresor	2001	Prevalence and intensity of soil-transmitted helminthiasis in the city of Portoviejo (Ecuador)	Memorias Do Instituto Oswaldo Cruz	10.1590/s0074-02762001000800008
X456	E. Roy, K. Z. Hasan, R. Haque, A. K. M. Fazlul Haque, A. K. Siddique and R. B. Sack	2011	Patterns and risk factors for helminthiasis in rural children aged under 2 in Bangladesh	SAJCH South African Journal of Child Health
X457	H. M. Coutinho, L. P. Acosta, S. T. McGarvey, B. Jarilla, M. Jiz, A. Pablo, L. Su, D. L. Manalo, R. M. Olveda, J. D. Kurtis and J. F. Friedman	2006	Nutritional status improves after treatment of schistosoma japonicum-infected children and adolescents	J Nutr
X458	B. Erko, A. Degarege, K. Tadesse, A. Mathiwos and M. Legesse	2012	Efficacy and side effects of praziquantel in the treatment of Schistosomiasis mansoni in schoolchildren in Shesha Kekele Elementary School, Wondo Genet, Southern Ethiopia	Asian Pac J Trop Biomed	10.1016/S2221-1691(12)60049-5
X459	C. O. Obonyo, E. M. Muok and P. N. Mwinzi	2010	Efficacy of artesunate with sulfalene plus pyrimethamine versus praziquantel for treatment of Schistosoma mansoni in Kenyan children: an open-label randomised controlled trial	Lancet Infect Dis	10.1016/S1473-3099(10)70161-4
X460	B. Reta and B. Erko	2013	Efficacy and side effects of praziquantel in the treatment for Schistosoma mansoni infection in school children in Senbete Town, northeastern Ethiopia	Trop Med Int Health	10.1111/tmi.12187
X461	G. Raso, E. K. N'Goran, A. Toty, A. Luginbuhl, C. A. Adjoua, N. T. Tian-Bi, Bogoch, II, P. Vounatsou, M. Tanner and J. Utzinger	2004	Efficacy and side effects of praziquantel against Schistosoma mansoni in a community of western Cote d'Ivoire	Trans R Soc Trop Med Hyg
X462	J. C. Sousa-Figueiredo, J. Pleasant, M. Day, M. Betson, D. Rollinson, A. Montresor, F. Kazibwe, N. B. Kabatereine and J. R. Stothard	2010	Treatment of intestinal schistosomiasis in Ugandan preschool children: best diagnosis, treatment efficacy and side-effects, and an extended praziquantel dosing pole	Int Health	10.1016/j.inhe.2010.02.003
X463
