# Supplementary material for: Systematic review of studies generating individual participant data on the efficacy of drugs for treating soil-transmitted helminthiases and the case for data-sharing
Source: PLoS Negl Trop Dis. 2017 Oct 31;11(10):e0006053. doi: 10.1371/journal.pntd.0006053 (PMC5681297; doi:10.1371/journal.pntd.0006053)
Supplement: S3 Dataset — (XLSX) [file pntd.0006053.s008.xlsx]

## Sheet: 5 and 6.Per-arm details
						5. Participants for drug efficacy estimation																	6. Drug treatment regimen
											34619.4
X0_authors	X0_pubYear	X0_pubTitle	X_ID	X_cohort	X_arm	J0_examined_wholeStudy	J0_assigned	J0_treated	J1_followed_60	J1_incluDefnByFollowed	J2_efficacy_n	F4_female	F4_female_reportLevel	F4_female_denom	F4_female_proportionEst	#cohort	J2_effEstimated	J2_effEstMethod	J3_infectOnly_treated	K0_preTreatment	#armNotes		K0_armDesc	K1_drug1_doseByAge	K1_drug1	K1_drug1_dose1_dosePerDay	K1_drug1_doseUnit	K1_drug1_dose1_splitPerDay	K1_drug1_dose1_multiDays	K1_drug1_dose1_daysPerDose	K1_drug1_dose1_days	K2_drug1_dose1_n	K2_drug1_ageSplit	K1_drug1_dose2_dosePerDay	K2_drug1_dose2_splitPerDay	K2_drug1_dose2_multiDays	K2_drug1_dose2_daysPerDose	K2_drug1_dose2_days	K2_drug1_dose2_n	K3_drug2	K3_drug2_dosePerDay	K3_drug2_doseUnit	K3_drug2_splitPerDay	K3_drug2_multiDays	K3_drug2_daysPerDose	K3_drug2_days	K4_daysBetweenMultiDrugs	K5_addPZQ	K6_addDrug
L. G. Tian, G. J. Cheng, F. F. Wang, J. Guo, Y. C. Cai, T. P. Wang, J. X. Chen and X. N. Zhou	2011	Efficacy of tribendimdine in treatment of hookworm infection. [Chinese]	X167	C01	A01		23	23	23	NA	23	12	J2_efficacy_n	23	0.521739		no	NA	HW				tribendimidine	yes	tribendimidine	400	mg	1	no	1	1	NA	12	200	1	no	1	1	NA	none
L. G. Tian, G. J. Cheng, F. F. Wang, J. Guo, Y. C. Cai, T. P. Wang, J. X. Chen and X. N. Zhou	2011	Efficacy of tribendimdine in treatment of hookworm infection. [Chinese]	X167	C01	A02		24	24	24	NA	24	13	J2_efficacy_n	24	0.541667		no	NA	HW				control - albendazole	yes	albendazole	400	mg	1	no	1	1	NA	12	200	1	no	1	1	NA	none
J. H. Zhang, S. H. Xiao, Z. X. Wu, D. C. Qiu, S. H. Wang, S. Q. Wang and C. Wang	2008	Tribendimidine enteric coated tablet in treatment of 1,292 cases with intestinal nematode infection--a phase IV clinical trial. [Chinese]	X257	C01	A01		NA	NA	NA	no	129	682	total followed across cohorts	1270	0.537008	infection	yes	number of patients with Ad infection is given, so no more than 1270-1141 can have been given the Al-only dose	Al		Al monoparasitism only; this study actually treated 1292 patients but those not in the 1273 were only assessed for safety		Al only	no	tribendimidine	300	mg	1	no	1	1	NA	NA	NA	NA	NA	NA	NA	NA	none
J. H. Zhang, S. H. Xiao, Z. X. Wu, D. C. Qiu, S. H. Wang, S. Q. Wang and C. Wang	2008	Tribendimidine enteric coated tablet in treatment of 1,292 cases with intestinal nematode infection--a phase IV clinical trial. [Chinese]	X257	C02	A01		NA	NA	NA	no	1141	682	total followed across cohorts	1270	0.537008	infection	yes	number of patients with Ad infection is given, so at least 1141 of the 1270 were given 400mg	Ad or mixed infections		Ad, mixed infections (probably of any helminth); this study actually treated 1292 patients but those not in the 1273 were only assessed for safety		Ad or mixed infections	no	tribendimidine	400	mg	1	no	1	1	NA	NA	NA	NA	NA	NA	NA	NA	none
S. H. Xiao, Z. X. Wu, J. H. Zhang, S. Q. Wang, S. H. Wang, D. C. Qiu and C. Wang	2007	Clinical observation on 899 children infected with intestinal nematodes and treated with tribendimidine enteric coated tablets. [Chinese]	X281	C01	A01		899	899	884	no	881	406	J2_efficacy_n	881	0.46084		no	NA	Al or Tt or HW		Treatment outcome were reported by parasite infected. Text suggests 4 groups of different numbers/combinations of parasitoses but they are all given the same treatment regime		tribendimidine	no	tribendimidine	200	mg	1	no	1	1	NA	NA	NA	NA	NA	NA	NA	NA	none
Z. X. Wu, Y. Y. Fang and Y. S. Liu	2006	Effect of a novel drug--enteric coated tribendimidine in the treatment of intestinal nematode infections. [Chinese]	X301	C01	A01		NA	NA	95	NA	95	NA	NA	NA	NA	infection	no	NA	HW		Ev cohort not relevant for Al or Tt or HW. Indication is that other Al or Tt or HW counts may not have been made for the Ev cohort		hookworm tribendimidine - 400	no	tribendimidine	400	mg	1	no	1	1	NA	NA	NA	NA	NA	NA	NA	NA	none
Z. X. Wu, Y. Y. Fang and Y. S. Liu	2006	Effect of a novel drug--enteric coated tribendimidine in the treatment of intestinal nematode infections. [Chinese]	X301	C01	A02		NA	NA	85	NA	85	NA	NA	NA	NA	infection	no	NA	HW		Ev cohort not relevant for Al or Tt or HW. Indication is that other Al or Tt or HW counts may not have been made for the Ev cohort		hookworm albendazole - 400	no	albendazole	400	mg	1	no	1	1	NA	NA	NA	NA	NA	NA	NA	NA	none
Z. X. Wu, Y. Y. Fang and Y. S. Liu	2006	Effect of a novel drug--enteric coated tribendimidine in the treatment of intestinal nematode infections. [Chinese]	X301	C02	A01		NA	NA	117	NA	117	NA	NA	NA	NA	infection	no	NA	Al		Ev cohort not relevant for Al or Tt or HW. Indication is that other Al or Tt or HW counts may not have been made for the Ev cohort		Al tribendimidine - 300	no	tribendimidine	300	mg	1	no	1	1	NA	NA	NA	NA	NA	NA	NA	NA	none
Z. X. Wu, Y. Y. Fang and Y. S. Liu	2006	Effect of a novel drug--enteric coated tribendimidine in the treatment of intestinal nematode infections. [Chinese]	X301	C02	A02		NA	NA	92	NA	92	NA	NA	NA	NA	infection	no	NA	Al		Ev cohort not relevant for Al or Tt or HW. Indication is that other Al or Tt or HW counts may not have been made for the Ev cohort		Al albendazole - 400	no	albendazole	400	mg	1	no	1	1	NA	NA	NA	NA	NA	NA	NA	NA	none
Z. X. Wu, Y. Y. Fang and Y. S. Liu	2006	Effect of a novel drug--enteric coated tribendimidine in the treatment of intestinal nematode infections. [Chinese]	X301	C03	A01		NA	NA	75	NA	75	NA	NA	NA	NA	infection	no	NA	Tt		Ev cohort not relevant for Al or Tt or HW. Indication is that other Al or Tt or HW counts may not have been made for the Ev cohort		Tt tribendimidine - 400 x3	no	tribendimidine	400	mg	1	no	1	3	NA	NA	NA	NA	NA	NA	NA	NA	none
Z. X. Wu, Y. Y. Fang and Y. S. Liu	2006	Effect of a novel drug--enteric coated tribendimidine in the treatment of intestinal nematode infections. [Chinese]	X301	C03	A02		NA	NA	41	NA	41	NA	NA	NA	NA	infection	no	NA	Tt		Ev cohort not relevant for Al or Tt or HW. Indication is that other Al or Tt or HW counts may not have been made for the Ev cohort		Tt albendazole - 400 x3	no	albendazole	400	mg	1	no	1	3	NA	NA	NA	NA	NA	NA	NA	NA	none
W. P. Yang, L. J. Yang, Y. P. Shen, J. O. Shao and T. Zhang	2008	Efficacy of different chemotherapeutic schemes for hookworm-infected villagers in China	X258	C01	A01		140	140	NA	no	NA	NA	NA	NA	NA	treatment scheme	NA		no		"high risk" treated; there is really no indication of which individuals were tested post-treatment		targeted administration (meb)	yes	meb	400	mg	2	yes	1	1.5	NA	13	400	2	no	1	1	NA	none
W. P. Yang, L. J. Yang, Y. P. Shen, J. O. Shao and T. Zhang	2008	Efficacy of different chemotherapeutic schemes for hookworm-infected villagers in China	X258	C02	A01		1000	NA	NA	no	NA	NA	NA	NA	NA	treatment scheme	NA		no		there is really no indication of which individuals were tested post-treatment		mass administration (meb)	yes	meb	400	mg	2	yes	1	1.5	NA	13	400	2	no	1	1	NA	none
W. P. Yang, L. J. Yang, Y. P. Shen, J. O. Shao and T. Zhang	2008	Efficacy of different chemotherapeutic schemes for hookworm-infected villagers in China	X258	C02	A02		1000	NA	NA	no	NA	NA	NA	NA	NA	treatment scheme	NA		no		does not state the placebo administration scheme!		placebo		placebo															none
L. Y. Wen, X. L. Yan, F. H. Sun, Y. Y. Fang, M. J. Yang and L. J. Lou	2008	A randomized, double-blind, multicenter clinical trial on the efficacy of ivermectin against intestinal nematode infections in China	X259	C01	A01		102	102	102	NA	102	66	J2_efficacy_n	102	0.647059	infection	no		Al		Al, HW, Tt may have been coinfections but one was chosen to count for the group; the text suggests no dropout; the first report, X388, had 34 per group		Al ivermectin 0.1	no	ivermectin	0.1	mg/kg	1	no	1	1	NA	NA	NA	NA	NA	NA	NA	NA	none
L. Y. Wen, X. L. Yan, F. H. Sun, Y. Y. Fang, M. J. Yang and L. J. Lou	2008	A randomized, double-blind, multicenter clinical trial on the efficacy of ivermectin against intestinal nematode infections in China	X259	C01	A02		102	102	102	NA	102	59	J2_efficacy_n	102	0.578431	infection	no		Al		Al, HW, Tt may have been coinfections but one was chosen to count for the group; the text suggests no dropout; the first report, X388, had 34 per group		Al albendazole 400	no	albendazole	400	mg	1	no	1	1	NA	NA	NA	NA	NA	NA	NA	NA	none
L. Y. Wen, X. L. Yan, F. H. Sun, Y. Y. Fang, M. J. Yang and L. J. Lou	2008	A randomized, double-blind, multicenter clinical trial on the efficacy of ivermectin against intestinal nematode infections in China	X259	C02	A01		102	102	102	NA	102	53	J2_efficacy_n	102	0.519608	infection	no		HW		Al, HW, Tt may have been coinfections but one was chosen to count for the group; the text suggests no dropout; the first report, X388, had 34 per group		HW ivermectin 0.2	no	ivermectin	0.2	mg/kg	1	no	1	1	NA	NA	NA	NA	NA	NA	NA	NA	none
L. Y. Wen, X. L. Yan, F. H. Sun, Y. Y. Fang, M. J. Yang and L. J. Lou	2008	A randomized, double-blind, multicenter clinical trial on the efficacy of ivermectin against intestinal nematode infections in China	X259	C02	A02		102	102	102	NA	102	51	J2_efficacy_n	102	0.5	infection	no		HW		Al, HW, Tt may have been coinfections but one was chosen to count for the group; the text suggests no dropout; the first report, X388, had 34 per group		HW albendazole 400	no	albendazole	400	mg	1	no	1	1	NA	NA	NA	NA	NA	NA	NA	NA	none
L. Y. Wen, X. L. Yan, F. H. Sun, Y. Y. Fang, M. J. Yang and L. J. Lou	2008	A randomized, double-blind, multicenter clinical trial on the efficacy of ivermectin against intestinal nematode infections in China	X259	C03	A01		102	102	102	NA	102	59	J2_efficacy_n	102	0.578431	infection	no		Tt		Al, HW, Tt may have been coinfections but one was chosen to count for the group; the text suggests no dropout; the first report, X388, had 34 per group		Tt ivermectin 0.2	no	ivermectin	0.2	mg/kg	1	no	1	1	NA	NA	NA	NA	NA	NA	NA	NA	none
L. Y. Wen, X. L. Yan, F. H. Sun, Y. Y. Fang, M. J. Yang and L. J. Lou	2008	A randomized, double-blind, multicenter clinical trial on the efficacy of ivermectin against intestinal nematode infections in China	X259	C03	A02		102	102	102	NA	102	54	J2_efficacy_n	102	0.529412	infection	no		Tt		Al, HW, Tt may have been coinfections but one was chosen to count for the group; the text suggests no dropout; the first report, X388, had 34 per group		Tt albendazole 400	no	albendazole	400	mg	1	no	1	1	NA	NA	NA	NA	NA	NA	NA	NA	none
L. Q. Xu, D. H. Xiao, C. H. Zhou, X. Q. Zhang, S. G. Lan, X. X. Zhen, W. L. Zhang, J. P. Fu, B. Ye, H. Dang, X. Z. Zhu and S. L. Huang	2001	On cleanliness of hands in diminution of Ascaris lumbricoides infection in children. [Chinese]	X426	C01	A01		NA	NA	NA	NA	170	NA	NA	NA	NA		yes	total sample size worked out from n -ve at baseline and initial prevalence % - suggests all cured. this is at least a lower bound for J2_efficacy_n	Al	yes	number of cured is given, total number of treatment is not, but it appears that all treated were cured		intervention arm	no	albendazole	400	mg	NA	NA	NA	NA	NA	NA	NA	NA	NA	NA	NA	NA	none
L. Q. Xu, D. H. Xiao, C. H. Zhou, X. Q. Zhang, S. G. Lan, X. X. Zhen, W. L. Zhang, J. P. Fu, B. Ye, H. Dang, X. Z. Zhu and S. L. Huang	2001	On cleanliness of hands in diminution of Ascaris lumbricoides infection in children. [Chinese]	X426	C01	A02		NA	NA	NA	NA	168.85	NA	NA	NA	NA		yes	total sample size worked out from n -ve at baseline and initial prevalence % - suggests all cured. this is at least a lower bound for J2_efficacy_n	Al	yes	number of cured is given, total number of treatment is not, but it appears that all treated were cured		non-intervention arm	no	albendazole	400	mg	NA	NA	NA	NA	NA	NA	NA	NA	NA	NA	NA	NA	none
X. B. Ma, D. S. Huang, L. Cai and B. X. Zhang	2001	Observation on Efficacy of Mebendazole in the Treatment of Trichuri and Other Intestinal Nematode Infections	X442	C01	A01		146	121	107	no	107	NA	NA	NA	NA		no		single Tt, or mixed infections		2 week follow-up here as n is higher than at 4 weeks		meb - 800 over 4 days	no	meb	200	mg	2	yes	1	4	NA	NA	NA	NA	NA	NA	NA	NA	none
X. B. Ma, D. S. Huang, L. Cai and B. X. Zhang	2001	Observation on Efficacy of Mebendazole in the Treatment of Trichuri and Other Intestinal Nematode Infections	X442	C01	A02		121	94	92	no	92	NA	NA	NA	NA		no		single Tt, or mixed infections		2 week follow-up here as n is higher than at 4 weeks		meb - 800 over 2 days	no	meb	400	mg	2	yes	1	2	NA	NA	NA	NA	NA	NA	NA	NA	none
X. B. Ma, D. S. Huang, L. Cai and B. X. Zhang	2001	Observation on Efficacy of Mebendazole in the Treatment of Trichuri and Other Intestinal Nematode Infections	X442	C01	A03		153	122	98	no	98	NA	NA	NA	NA		no		single Tt, or mixed infections		2 week follow-up here as n is higher than at 4 weeks		alb - 600 over 3 days	no	alb	200	mg	1	yes	1	3	NA	NA	NA	NA	NA	NA	NA	NA	none
D. Glinz, R. F. Hurrell, A. A. Righetti, C. Zeder, L. G. Adiossan, H. Tjalsma, J. Utzinger, M. B. Zimmermann, E. K. N'Goran and R. Wegmuller	2015	In Ivorian school-age children, infection with hookworm does not reduce dietary iron absorption or systemic iron utilization, whereas afebrile Plasmodium falciparum infection reduces iron absorption by half	X036	C01	A01		16	16	16	no	16	4	J2_efficacy_n	16	0.25		no		HW				hookworm - alb	no	alb	400	mg	1	no	1	1	NA	NA	NA	NA	NA	NA	NA	NA	none
B. Speich, S. M. Ame, S. M. Ali, R. Alles, J. Huwyler, J. Hattendorf, J. Utzinger, M. Albonico and J. Keiser	2014	Oxantel pamoate-albendazole for trichuris trichiura infection	X052	C01	A01		119	119	114	no	114	58	J0_treated	119	0.487395		no		Tt or HW				oxantel pamoate + alb	no	oxantel pamoate	20	mg/kg	1	no	1	1	NA	NA	NA	NA	NA	NA	NA	NA	alb	400	mg	1	no	1	1	1
B. Speich, S. M. Ame, S. M. Ali, R. Alles, J. Huwyler, J. Hattendorf, J. Utzinger, M. Albonico and J. Keiser	2014	Oxantel pamoate-albendazole for trichuris trichiura infection	X052	C01	A02		121	121	116	no	116	59	J0_treated	121	0.487603		no		Tt or HW				oxantel pamoate + placebo	no	oxantel pamoate	20	mg/kg	1	no	1	1	NA	NA	NA	NA	NA	NA	NA	NA	placebo							1
B. Speich, S. M. Ame, S. M. Ali, R. Alles, J. Huwyler, J. Hattendorf, J. Utzinger, M. Albonico and J. Keiser	2014	Oxantel pamoate-albendazole for trichuris trichiura infection	X052	C01	A03		120	120	116	no	116	55	J0_treated	120	0.458333		no		Tt or HW				placebo + alb	no	placebo							NA	NA	NA	NA	NA	NA	NA	NA	alb	400	mg	1	no	1	1	1
B. Speich, S. M. Ame, S. M. Ali, R. Alles, J. Huwyler, J. Hattendorf, J. Utzinger, M. Albonico and J. Keiser	2014	Oxantel pamoate-albendazole for trichuris trichiura infection	X052	C01	A04		120	116	112	no	112	61	J0_treated	116	0.525862		no		Tt or HW				placebo + alb	no	placebo							NA	NA	NA	NA	NA	NA	NA	NA	meb	500	mg	1	no	1	1	1
B. Speich, S. M. Ame, S. M. Ali, R. Alles, J. Hattendorf, J. Utzinger, M. Albonico and J. Keiser	2012	Efficacy and safety of nitazoxanide, albendazole, and nitazoxanide-albendazole against trichuris trichiura infection: A randomized controlled trial	X137	C01	A01		165	NA	NA	no	131	83	J0_assigned	165	0.50303		yes	number Tt positive, who were analysed. 124 more participants were treated who were not Tt+ve but may have harboured other Al or Tt or HW, so this is the lower bound of the estimate	Tt		Tt infection was not a criterion for treatment, but only those with Tt are reported and analysed, so those are the numbers in J2_efficacy_n		nitazoxanide + alb	no	nitazoxanide	1000	mg	1	no	1	1	NA	NA	NA	NA	NA	NA	NA	NA	alb	400	mg	1	no	1	1
B. Speich, S. M. Ame, S. M. Ali, R. Alles, J. Hattendorf, J. Utzinger, M. Albonico and J. Keiser	2012	Efficacy and safety of nitazoxanide, albendazole, and nitazoxanide-albendazole against trichuris trichiura infection: A randomized controlled trial	X137	C01	A02		177	NA	NA	no	131	92	J0_assigned	177	0.519774		yes	number Tt positive, who were analysed. 124 more participants were treated who were not Tt+ve but may have harboured other Al or Tt or HW, so this is the lower bound of the estimate	Tt		Tt infection was not a criterion for treatment, but only those with Tt are reported and analysed, so those are the numbers in J2_efficacy_n		placebo + alb	no	placebo															alb	400	mg	1	no	1	1
B. Speich, S. M. Ame, S. M. Ali, R. Alles, J. Hattendorf, J. Utzinger, M. Albonico and J. Keiser	2012	Efficacy and safety of nitazoxanide, albendazole, and nitazoxanide-albendazole against trichuris trichiura infection: A randomized controlled trial	X137	C01	A03		180	NA	NA	no	136	86	J0_assigned	180	0.477778		yes	number Tt positive, who were analysed. 124 more participants were treated who were not Tt+ve but may have harboured other Al or Tt or HW, so this is the lower bound of the estimate	Tt		Tt infection was not a criterion for treatment, but only those with Tt are reported and analysed, so those are the numbers in J2_efficacy_n		nitazoxanide + placebo	no	nitazoxanide	1000	mg	1	no	1	1	NA	NA	NA	NA	NA	NA	NA	NA	placebo
B. Speich, S. M. Ame, S. M. Ali, R. Alles, J. Hattendorf, J. Utzinger, M. Albonico and J. Keiser	2012	Efficacy and safety of nitazoxanide, albendazole, and nitazoxanide-albendazole against trichuris trichiura infection: A randomized controlled trial	X137	C01	A04		179	NA	NA	no	135	92	J0_assigned	179	0.513966		yes	number Tt positive, who were analysed. 124 more participants were treated who were not Tt+ve but may have harboured other Al or Tt or HW, so this is the lower bound of the estimate	Tt		Tt infection was not a criterion for treatment, but only those with Tt are reported and analysed, so those are the numbers in J2_efficacy_n		placebo + placebo	no	placebo															placebo
B. Speich, S. M. Ali, S. M. Ame, I. I. Bogoch, R. Alles, J. Huwyler, M. Albonico, J. Hattendorf, J. Utzinger and J. Keiser	2015	Efficacy and safety of albendazole plus ivermectin, albendazole plus mebendazole, albendazole plus oxantel pamoate, and mebendazole alone against Trichuris trichiura and concomitant soil-transmitted helminth infections: A four-arm, randomised controlled trial	X019	C01	A01		110	107	106	no	106	54	J0_assigned	110	0.490909		no		Tt				alb + ivm	no	alb	400	mg	1	no	1	1	NA	NA	NA	NA	NA	NA	NA	NA	ivm	200	ug/kg					0
B. Speich, S. M. Ali, S. M. Ame, I. I. Bogoch, R. Alles, J. Huwyler, M. Albonico, J. Hattendorf, J. Utzinger and J. Keiser	2015	Efficacy and safety of albendazole plus ivermectin, albendazole plus mebendazole, albendazole plus oxantel pamoate, and mebendazole alone against Trichuris trichiura and concomitant soil-transmitted helminth infections: A four-arm, randomised controlled trial	X019	C01	A02		110	107	105	no	105	53	J0_assigned	110	0.481818		no		Tt				alb + meb	no	alb	400	mg	1	no	1	1	NA	NA	NA	NA	NA	NA	NA	NA	meb	500	mg					0
B. Speich, S. M. Ali, S. M. Ame, I. I. Bogoch, R. Alles, J. Huwyler, M. Albonico, J. Hattendorf, J. Utzinger and J. Keiser	2015	Efficacy and safety of albendazole plus ivermectin, albendazole plus mebendazole, albendazole plus oxantel pamoate, and mebendazole alone against Trichuris trichiura and concomitant soil-transmitted helminth infections: A four-arm, randomised controlled trial	X019	C01	A03		110	110	108	no	108	52	J0_assigned	110	0.472727		no		Tt				alb + oxantel pamoate	no	alb	400	mg	1	no	1	1	NA	NA	NA	NA	NA	NA	NA	NA	oxantel pamoate	20	mg/kg					0
B. Speich, S. M. Ali, S. M. Ame, I. I. Bogoch, R. Alles, J. Huwyler, M. Albonico, J. Hattendorf, J. Utzinger and J. Keiser	2015	Efficacy and safety of albendazole plus ivermectin, albendazole plus mebendazole, albendazole plus oxantel pamoate, and mebendazole alone against Trichuris trichiura and concomitant soil-transmitted helminth infections: A four-arm, randomised controlled trial	X019	C01	A04		110	110	107	no	107	55	J0_assigned	110	0.5		no		Tt				meb	no	meb	500	mg	1	no	1	1	NA	NA	NA	NA	NA	NA	NA	NA	none							NA
M. Albonico, Q. Bickle, H. J. Haji, M. Ramsan, K. J. Khatib, A. Montresor, L. Savioli and M. Taylor	2002	Evaluation of the efficacy of pyrantel-oxantel for the treatment of soil-transmitted nematode infections	X425	C01	A01		486	NA	448	no	423.808	240.128	J1_followed_60	448	0.536		yes	use prevalence of most common (HW)	no		the percentage of females is given by group, but not the n, so back-calculated; the prevalences are given for both followed and lost to follow-up		meb	no	meb	500	mg	1	no	1	1	NA	NA	NA	NA	NA	NA	NA	NA	none
M. Albonico, Q. Bickle, H. J. Haji, M. Ramsan, K. J. Khatib, A. Montresor, L. Savioli and M. Taylor	2002	Evaluation of the efficacy of pyrantel-oxantel for the treatment of soil-transmitted nematode infections	X425	C01	A02		478	NA	440	no	410.96	231	J1_followed_60	440	0.525		yes	use prevalence of most common (HW)	no		the percentage of females is given by group, but not the n, so back-calculated; the prevalences are given for both followed and lost to follow-up		pyrantel-oxantel	no	pyrantel pamoate	10	mg/kg	1	no	1	1	NA	NA	NA	NA	NA	NA	NA	NA	oxantel pamoate	10	mg/kg	1	no	1	1	0
M. Albonico, Q. Bickle, H. J. Haji, M. Ramsan, K. J. Khatib, A. Montresor, L. Savioli and M. Taylor	2002	Evaluation of the efficacy of pyrantel-oxantel for the treatment of soil-transmitted nematode infections	X425	C01	A03		471	NA	441	no	417.186	265.041	J1_followed_60	441	0.601		yes	use prevalence of most common (HW)	no		the percentage of females is given by group, but not the n, so back-calculated; the prevalences are given for both followed and lost to follow-up		placebo	no	placebo															none
P. Steinmann, X. N. Zhou, Z. W. Du, J. Y. Jiang, S. H. Xiao, Z. X. Wu, H. Zhou and J. Utzinger	2008	Tribendimidine and albendazole for treating soil-transmitted helminths, Strongyloides stercoralis and Taenia spp.: Open-label randomized trial	X264	C01	A01	237	106	106	82	no	71.996	35.7053	J2_efficacy_n	71.914	0.4965		yes	use prevalence of most common (Tt); given for the sample who provided at least 2 stool samples before and after	no		numbers reported here are for those providing at least 1 stool sample, since data could still be of use. The article reports baseline data for those providing at least 2 (before and after)		tribendimidine	yes	tribendimidine	400	mg	1	no	1	1	NA	15	200	1	no	1	1	NA	none
P. Steinmann, X. N. Zhou, Z. W. Du, J. Y. Jiang, S. H. Xiao, Z. X. Wu, H. Zhou and J. Utzinger	2008	Tribendimidine and albendazole for treating soil-transmitted helminths, Strongyloides stercoralis and Taenia spp.: Open-label randomized trial	X264	C01	A02		108	108	93	no	81.654	40.4951	J2_efficacy_n	81.561	0.4965		yes	prevalence of Tt is highest; given for the sample who provided at least 2 stool samples before and after	no		numbers reported here are for those providing at least 1 stool sample, since data could still be of use. The article reports baseline data for those providing at least 2 (before and after)		alb	yes	alb	400	mg	1	no	1	1	NA	15	200	1	no	1	1	NA	none
A. U. Scherrer, M. K. Sjoberg, A. Allangba, M. Traore, L. K. Lohourignon, A. B. Tschannen, E. K. N'Goran and J. Utzinger	2009	Sequential analysis of helminth egg output in human stool samples following albendazole and praziquantel administration	X231	C01	A01		52	52	NA	no	47.84	19.32	J2_efficacy_n	47.84	0.403846		yes	estimated 92% returned a sample between 2-3 weeks post-treatment	HW				alb	no	alb	400	mg	1	no	1	1	NA	NA	NA	NA	NA	NA	NA	NA	none
W. Moser, S. M. Ali, S. M. Ame, B. Speich, M. Puchkov, J. Huwyler, M. Albonico, J. Hattendorf and J. Keiser	2016	Efficacy and safety of oxantel pamoate in school-aged children infected with Trichuris trichiura on Pemba Island, Tanzania: a parallel, randomised, controlled, dose-ranging study	X007	C01	A01		50	50	49	no	49	33	J0_assigned	50	0.66		no		Tt				placebo		placebo			1	no	1	1	NA	NA	NA	NA	NA	NA	NA	NA	none
W. Moser, S. M. Ali, S. M. Ame, B. Speich, M. Puchkov, J. Huwyler, M. Albonico, J. Hattendorf and J. Keiser	2016	Efficacy and safety of oxantel pamoate in school-aged children infected with Trichuris trichiura on Pemba Island, Tanzania: a parallel, randomised, controlled, dose-ranging study	X007	C01	A02		48	48	46	no	46	28	J0_assigned	48	0.583333		no		Tt				5	no	oxantel pamoate	5	mg/kg	1	no	1	1	NA	NA	NA	NA	NA	NA	NA	NA	none
W. Moser, S. M. Ali, S. M. Ame, B. Speich, M. Puchkov, J. Huwyler, M. Albonico, J. Hattendorf and J. Keiser	2016	Efficacy and safety of oxantel pamoate in school-aged children infected with Trichuris trichiura on Pemba Island, Tanzania: a parallel, randomised, controlled, dose-ranging study	X007	C01	A03		51	51	49	no	49	26	J0_assigned	51	0.509804		no		Tt				10	no	oxantel pamoate	10	mg/kg	1	no	1	1	NA	NA	NA	NA	NA	NA	NA	NA	none
W. Moser, S. M. Ali, S. M. Ame, B. Speich, M. Puchkov, J. Huwyler, M. Albonico, J. Hattendorf and J. Keiser	2016	Efficacy and safety of oxantel pamoate in school-aged children infected with Trichuris trichiura on Pemba Island, Tanzania: a parallel, randomised, controlled, dose-ranging study	X007	C01	A04		51	51	49	no	49	29	J0_assigned	51	0.568627		no		Tt				15	no	oxantel pamoate	15	mg/kg	1	no	1	1	NA	NA	NA	NA	NA	NA	NA	NA	none
W. Moser, S. M. Ali, S. M. Ame, B. Speich, M. Puchkov, J. Huwyler, M. Albonico, J. Hattendorf and J. Keiser	2016	Efficacy and safety of oxantel pamoate in school-aged children infected with Trichuris trichiura on Pemba Island, Tanzania: a parallel, randomised, controlled, dose-ranging study	X007	C01	A05		50	50	46	no	46	30	J0_assigned	50	0.6		no		Tt				20	no	oxantel pamoate	20	mg/kg	1	no	1	1	NA	NA	NA	NA	NA	NA	NA	NA	none
W. Moser, S. M. Ali, S. M. Ame, B. Speich, M. Puchkov, J. Huwyler, M. Albonico, J. Hattendorf and J. Keiser	2016	Efficacy and safety of oxantel pamoate in school-aged children infected with Trichuris trichiura on Pemba Island, Tanzania: a parallel, randomised, controlled, dose-ranging study	X007	C01	A06		50	50	45	no	45	28	J0_assigned	50	0.56		no		Tt				25	no	oxantel pamoate	25	mg/kg	1	no	1	1	NA	NA	NA	NA	NA	NA	NA	NA	none
W. Moser, S. M. Ali, S. M. Ame, B. Speich, M. Puchkov, J. Huwyler, M. Albonico, J. Hattendorf and J. Keiser	2016	Efficacy and safety of oxantel pamoate in school-aged children infected with Trichuris trichiura on Pemba Island, Tanzania: a parallel, randomised, controlled, dose-ranging study	X007	C01	A07		50	50	46	no	46	25	J0_assigned	50	0.5		no		Tt				30	no	oxantel pamoate	30	mg/kg	1	no	1	1	NA	NA	NA	NA	NA	NA	NA	NA	none
A. V. Easton, R. G. Oliveira, E. M. O'Connell, S. Kepha, C. S. Mwandawiro, S. M. Njenga, J. H. Kihara, C. Mwatele, M. R. Odiere, S. J. Brooker, J. P. Webster, R. M. Anderson and T. B. Nutman	2016	Multi-parallel qPCR provides increased sensitivity and diagnostic breadth for gastrointestinal parasites of humans: Field-based inferences on the impact of mass deworming	X010	C01	A01		300.9	NA	NA	no	261	NA	NA	NA	NA		yes	numbers estimated from the baseline Al and Na numbers given in fig. 2A. The numbers of Tt and other Al or Tt or HW are very low	no					no	alb	400	mg	1	no	1	1	NA	NA	NA	NA	NA	NA	NA	NA	none
E. Tefera, T. Belay, S. K. Mekonnen, A. Zeynudin and T. Belachew	2015	Therapeutic efficacy of different brands of albendazole against soil transmitted helminths among students of Mendera Elementary School, Jimma, Southwest Ethiopia	X015	C01	A01	715	104	104	100	no	100	433	examined	715	0.605594		no		Al or Tt or HW		the percentage of females in the initial 715 who had stools examined, is given		Ovis	no	alb	400	mg	1	no	1	1	NA	NA	NA	NA	NA	NA	NA	NA	none
E. Tefera, T. Belay, S. K. Mekonnen, A. Zeynudin and T. Belachew	2015	Therapeutic efficacy of different brands of albendazole against soil transmitted helminths among students of Mendera Elementary School, Jimma, Southwest Ethiopia	X015	C01	A02		108	108	106	no	106	433	examined	715	0.605594		no		Al or Tt or HW		the percentage of females in the initial 715 who had stools examined, is given		Albenz 400	no	alb	400	mg	1	no	1	1	NA	NA	NA	NA	NA	NA	NA	NA	none
E. Tefera, T. Belay, S. K. Mekonnen, A. Zeynudin and T. Belachew	2015	Therapeutic efficacy of different brands of albendazole against soil transmitted helminths among students of Mendera Elementary School, Jimma, Southwest Ethiopia	X015	C01	A03		106	106	102	no	102	433	examined	715	0.605594		no		Al or Tt or HW		the percentage of females in the initial 715 who had stools examined, is given		Wormin A 200	no	alb	400	mg	1	no	1	1	NA	NA	NA	NA	NA	NA	NA	NA	none
I. P. Sunish, R. Rajendran, A. Munirathinam, M. Kalimuthu, V. Ashok Kumar, J. Nagaraj and B. K. Tyagi	2015	Impact on prevalence of intestinal helminth infection in school children administered with seven annual rounds of diethyl carbamazine (DEC) with albendazole	X017	C01	A01		321	321	268.677	no	147.316	144	J0_treated	321	0.448598	temporal	yes	assume dropout proportional to arm size; use baseline Al or Tt or HW prevalence	no		MDA programme, where a sample were followed. This sample is the number given as "treated". Follow ups include some who were not examined at baseline, BUT if IPD were available then the patients whose data could be used for calculation could be clarified. Dropout is reported for the first cohort, but not broken down across the two arms.		2001 DEC+ALB	no	DEC	6	mg/kg	1	no	1	1	NA	NA	NA	NA	NA	NA	NA	NA	alb	400	mg		no			0
I. P. Sunish, R. Rajendran, A. Munirathinam, M. Kalimuthu, V. Ashok Kumar, J. Nagaraj and B. K. Tyagi	2015	Impact on prevalence of intestinal helminth infection in school children administered with seven annual rounds of diethyl carbamazine (DEC) with albendazole	X017	C01	A02		325	325	272.025	no	164.412	145	J0_treated	325	0.446154	temporal	yes	assume dropout proportional to arm size; use baseline Al or Tt or HW prevalence	no		MDA programme; follow ups include some who were not examined at baseline, BUT if IPD were available then the patients whose data could be used for calculation could be clarified.		2001 DEC	no	DEC	6	mg/kg	1	no	1	1	NA	NA	NA	NA	NA	NA	NA	NA	none
I. P. Sunish, R. Rajendran, A. Munirathinam, M. Kalimuthu, V. Ashok Kumar, J. Nagaraj and B. K. Tyagi	2015	Impact on prevalence of intestinal helminth infection in school children administered with seven annual rounds of diethyl carbamazine (DEC) with albendazole	X017	C02	A01		NA	NA	330.05	no	97.8928	NA	NA	NA	NA	temporal	yes	assume dropout and replacement in same proportion as for first cohort, where 80.5% of the post-treatment sample were also sampled pre-treatment. Use baseline Al or Tt or HW prevalence.	no		MDA programme, where a sample were followed. This sample is the number given as "treated". Follow ups include some who were not examined at baseline, BUT if IPD were available then the patients whose data could be used for calculation could be clarified. Dropout is reported for the first cohort, but not broken down across the two arms.		2002 DEC+ALB	no	DEC	6	mg/kg	1	no	1	1	NA	NA	NA	NA	NA	NA	NA	NA	alb	400	mg		no			0
I. P. Sunish, R. Rajendran, A. Munirathinam, M. Kalimuthu, V. Ashok Kumar, J. Nagaraj and B. K. Tyagi	2015	Impact on prevalence of intestinal helminth infection in school children administered with seven annual rounds of diethyl carbamazine (DEC) with albendazole	X017	C02	A02		NA	NA	354.2	no	182.271	NA	NA	NA	NA	temporal	yes	assume dropout and replacement in same proportion as for first cohort, where 80.5% of the post-treatment sample were also sampled pre-treatment. Use baseline Al or Tt or HW prevalence.	no		MDA programme; follow ups include some who were not examined at baseline, BUT if IPD were available then the patients whose data could be used for calculation could be clarified.		2002 DEC	no	DEC	6	mg/kg	1	no	1	1	NA	NA	NA	NA	NA	NA	NA	NA	none
I. P. Sunish, R. Rajendran, A. Munirathinam, M. Kalimuthu, V. Ashok Kumar, J. Nagaraj and B. K. Tyagi	2015	Impact on prevalence of intestinal helminth infection in school children administered with seven annual rounds of diethyl carbamazine (DEC) with albendazole	X017	C03	A01		NA	NA	305.9	no	43.2849	NA	NA	NA	NA	temporal	yes	assume dropout and replacement in same proportion as for first cohort, where 80.5% of the post-treatment sample were also sampled pre-treatment. Use baseline Al or Tt or HW prevalence.	no		MDA programme, where a sample were followed. This sample is the number given as "treated". Follow ups include some who were not examined at baseline, BUT if IPD were available then the patients whose data could be used for calculation could be clarified. Dropout is reported for the first cohort, but not broken down across the two arms.		2003 DEC+ALB	no	DEC	6	mg/kg	1	no	1	1	NA	NA	NA	NA	NA	NA	NA	NA	alb	400	mg		no			0
I. P. Sunish, R. Rajendran, A. Munirathinam, M. Kalimuthu, V. Ashok Kumar, J. Nagaraj and B. K. Tyagi	2015	Impact on prevalence of intestinal helminth infection in school children administered with seven annual rounds of diethyl carbamazine (DEC) with albendazole	X017	C03	A02		NA	NA	309.925	no	155.737	NA	NA	NA	NA	temporal	yes	assume dropout and replacement in same proportion as for first cohort, where 80.5% of the post-treatment sample were also sampled pre-treatment. Use baseline Al or Tt or HW prevalence.	no		MDA programme; follow ups include some who were not examined at baseline, BUT if IPD were available then the patients whose data could be used for calculation could be clarified.		2003 DEC	no	DEC	6	mg/kg	1	no	1	1	NA	NA	NA	NA	NA	NA	NA	NA	none
I. P. Sunish, R. Rajendran, A. Munirathinam, M. Kalimuthu, V. Ashok Kumar, J. Nagaraj and B. K. Tyagi	2015	Impact on prevalence of intestinal helminth infection in school children administered with seven annual rounds of diethyl carbamazine (DEC) with albendazole	X017	C04	A01		NA	NA	385.595	no	67.8262	NA	NA	NA	NA	temporal	yes	assume dropout and replacement in same proportion as for first cohort, where 80.5% of the post-treatment sample were also sampled pre-treatment. Use baseline Al or Tt or HW prevalence.	no		MDA programme, where a sample were followed. This sample is the number given as "treated". Follow ups include some who were not examined at baseline, BUT if IPD were available then the patients whose data could be used for calculation could be clarified. Dropout is reported for the first cohort, but not broken down across the two arms.		2004 DEC+ALB	no	DEC	6	mg/kg	1	no	1	1	NA	NA	NA	NA	NA	NA	NA	NA	alb	400	mg		no			0
I. P. Sunish, R. Rajendran, A. Munirathinam, M. Kalimuthu, V. Ashok Kumar, J. Nagaraj and B. K. Tyagi	2015	Impact on prevalence of intestinal helminth infection in school children administered with seven annual rounds of diethyl carbamazine (DEC) with albendazole	X017	C04	A02		NA	NA	363.86	no	199.941	NA	NA	NA	NA	temporal	yes	assume dropout and replacement in same proportion as for first cohort, where 80.5% of the post-treatment sample were also sampled pre-treatment. Use baseline Al or Tt or HW prevalence.	no		MDA programme; follow ups include some who were not examined at baseline, BUT if IPD were available then the patients whose data could be used for calculation could be clarified.		2004 DEC	no	DEC	6	mg/kg	1	no	1	1	NA	NA	NA	NA	NA	NA	NA	NA	none
I. P. Sunish, R. Rajendran, A. Munirathinam, M. Kalimuthu, V. Ashok Kumar, J. Nagaraj and B. K. Tyagi	2015	Impact on prevalence of intestinal helminth infection in school children administered with seven annual rounds of diethyl carbamazine (DEC) with albendazole	X017	C05	A01		NA	NA	329.245	no	44.1518	NA	NA	NA	NA	temporal	yes	assume dropout and replacement in same proportion as for first cohort, where 80.5% of the post-treatment sample were also sampled pre-treatment. Use baseline Al or Tt or HW prevalence.	no		MDA programme, where a sample were followed. This sample is the number given as "treated". Follow ups include some who were not examined at baseline, BUT if IPD were available then the patients whose data could be used for calculation could be clarified. Dropout is reported for the first cohort, but not broken down across the two arms.		2007 DEC+ALB	no	DEC	6	mg/kg	1	no	1	1	NA	NA	NA	NA	NA	NA	NA	NA	alb	400	mg		no			0
I. P. Sunish, R. Rajendran, A. Munirathinam, M. Kalimuthu, V. Ashok Kumar, J. Nagaraj and B. K. Tyagi	2015	Impact on prevalence of intestinal helminth infection in school children administered with seven annual rounds of diethyl carbamazine (DEC) with albendazole	X017	C05	A02		NA	NA	290.605	no	130.859	NA	NA	NA	NA	temporal	yes	assume dropout and replacement in same proportion as for first cohort, where 80.5% of the post-treatment sample were also sampled pre-treatment. Use baseline Al or Tt or HW prevalence.	no		MDA programme; follow ups include some who were not examined at baseline, BUT if IPD were available then the patients whose data could be used for calculation could be clarified.		2007 DEC	no	DEC	6	mg/kg	1	no	1	1	NA	NA	NA	NA	NA	NA	NA	NA	none
I. P. Sunish, R. Rajendran, A. Munirathinam, M. Kalimuthu, V. Ashok Kumar, J. Nagaraj and B. K. Tyagi	2015	Impact on prevalence of intestinal helminth infection in school children administered with seven annual rounds of diethyl carbamazine (DEC) with albendazole	X017	C06	A01		NA	NA	NA	no	NA	NA	NA	NA	NA	temporal	NA	no information for this cohort is given	no		MDA programme, where a sample were followed. This sample is the number given as "treated". Follow ups include some who were not examined at baseline, BUT if IPD were available then the patients whose data could be used for calculation could be clarified. Dropout is reported for the first cohort, but not broken down across the two arms.		2009 DEC+ALB	no	DEC	6	mg/kg	1	no	1	1	NA	NA	NA	NA	NA	NA	NA	NA	alb	400	mg		no			0
I. P. Sunish, R. Rajendran, A. Munirathinam, M. Kalimuthu, V. Ashok Kumar, J. Nagaraj and B. K. Tyagi	2015	Impact on prevalence of intestinal helminth infection in school children administered with seven annual rounds of diethyl carbamazine (DEC) with albendazole	X017	C06	A02		NA	NA	NA	no	NA	NA	NA	NA	NA	temporal	NA	no information for this cohort is given	no		MDA programme; follow ups include some who were not examined at baseline, BUT if IPD were available then the patients whose data could be used for calculation could be clarified.		2009 DEC	no	DEC	6	mg/kg	1	no	1	1	NA	NA	NA	NA	NA	NA	NA	NA	none
I. P. Sunish, R. Rajendran, A. Munirathinam, M. Kalimuthu, V. Ashok Kumar, J. Nagaraj and B. K. Tyagi	2015	Impact on prevalence of intestinal helminth infection in school children administered with seven annual rounds of diethyl carbamazine (DEC) with albendazole	X017	C07	A01		NA	NA	422.625	no	69.226	NA	NA	NA	NA	temporal	yes	assume dropout and replacement in same proportion as for first cohort, where 80.5% of the post-treatment sample were also sampled pre-treatment. Use baseline Al or Tt or HW prevalence.	no		MDA programme, where a sample were followed. This sample is the number given as "treated". Follow ups include some who were not examined at baseline, BUT if IPD were available then the patients whose data could be used for calculation could be clarified. Dropout is reported for the first cohort, but not broken down across the two arms.		2010 DEC+ALB	no	DEC	6	mg/kg	1	no	1	1	NA	NA	NA	NA	NA	NA	NA	NA	alb	400	mg		no			0
I. P. Sunish, R. Rajendran, A. Munirathinam, M. Kalimuthu, V. Ashok Kumar, J. Nagaraj and B. K. Tyagi	2015	Impact on prevalence of intestinal helminth infection in school children administered with seven annual rounds of diethyl carbamazine (DEC) with albendazole	X017	C07	A02		NA	NA	339.71	no	161.872	NA	NA	NA	NA	temporal	yes	assume dropout and replacement in same proportion as for first cohort, where 80.5% of the post-treatment sample were also sampled pre-treatment. Use baseline Al or Tt or HW prevalence.	no		MDA programme; follow ups include some who were not examined at baseline, BUT if IPD were available then the patients whose data could be used for calculation could be clarified.		2010 DEC	no	DEC	6	mg/kg	1	no	1	1	NA	NA	NA	NA	NA	NA	NA	NA	none
S. Satya Deepti and L. Nandini	2015	Effects of deworming during pregnancy on maternal and perinatal outcomes: A randomized controlled trial	X023	C01	A01		125	125	NA	no	NA	125	pregnancy		1		NA	not estimated	no		does not state which drug to be taken first; also number of capsules of placebo does not match meb regime		alb+pl	no	alb	400	mg	1	no	1	1	NA	NA	NA	NA	NA	NA	NA	NA	placebo
S. Satya Deepti and L. Nandini	2015	Effects of deworming during pregnancy on maternal and perinatal outcomes: A randomized controlled trial	X023	C01	A02		125	125	NA	no	NA	125	pregnancy		1		NA	not estimated	no		also total dropout is reported but per-arm is not		meb+pl	no	meb	200	mg	2	yes	1	3	NA	NA	NA	NA	NA	NA	NA	NA	placebo
S. Satya Deepti and L. Nandini	2015	Effects of deworming during pregnancy on maternal and perinatal outcomes: A randomized controlled trial	X023	C01	A03		125	125	NA	no	NA	125	pregnancy		1		NA	not estimated	no		treatment could be in 2nd-3rd trimester; follow up could be up to 14 weeks after delivery		alb+meb	no	alb	400	mg	1	no	1	1	NA	NA	NA	NA	NA	NA	NA	NA	meb	200	mg	2	yes	1	3
S. Satya Deepti and L. Nandini	2015	Effects of deworming during pregnancy on maternal and perinatal outcomes: A randomized controlled trial	X023	C01	A04		125	125	NA	no	NA	125	pregnancy		1		NA	not estimated	no				pl+pl	no	placebo															placebo
R. R. Pillai, R. Elango, R. O. Ball, A. V. Kurpad and P. B. Pencharz	2015	Lysine requirements of moderately undernourished school-aged Indian children are reduced by treatment for intestinal parasites as measured by the indicator amino acid oxidation technique	X025	C01	A01		3	3	3	NA	0.432	8	total	21	0.380952		yes	use prevalence given for whole study	intestinal parasites		time of follow up given in a reference (Kurpad 2004) as 4 days; treatment may have been extended if not successful at initial regime		alb	no	alb	400	mg	1	no	1	1	NA	NA	NA	NA	NA	NA	NA	NA	tinidazole	50	mg/kg	2	yes	1	3
R. R. Pillai, R. Elango, R. O. Ball, A. V. Kurpad and P. B. Pencharz	2015	Lysine requirements of moderately undernourished school-aged Indian children are reduced by treatment for intestinal parasites as measured by the indicator amino acid oxidation technique	X025	C01	A02		3	3	3	NA	0.432	8	total	21	0.380952		yes	use prevalence given for whole study	intestinal parasites		time of follow up given in a reference (Kurpad 2004) as 4 days; treatment may have been extended if not successful at initial regime		alb	no	alb	400	mg	1	no	1	1	NA	NA	NA	NA	NA	NA	NA	NA	tinidazole	50	mg/kg	2	yes	1	3
R. R. Pillai, R. Elango, R. O. Ball, A. V. Kurpad and P. B. Pencharz	2015	Lysine requirements of moderately undernourished school-aged Indian children are reduced by treatment for intestinal parasites as measured by the indicator amino acid oxidation technique	X025	C01	A03		3	3	3	NA	0.432	8	total	21	0.380952		yes	use prevalence given for whole study	intestinal parasites		time of follow up given in a reference (Kurpad 2004) as 4 days; treatment may have been extended if not successful at initial regime		alb	no	alb	400	mg	1	no	1	1	NA	NA	NA	NA	NA	NA	NA	NA	tinidazole	50	mg/kg	2	yes	1	3
R. R. Pillai, R. Elango, R. O. Ball, A. V. Kurpad and P. B. Pencharz	2015	Lysine requirements of moderately undernourished school-aged Indian children are reduced by treatment for intestinal parasites as measured by the indicator amino acid oxidation technique	X025	C01	A04		3	3	3	NA	0.432	8	total	21	0.380952		yes	use prevalence given for whole study	intestinal parasites		time of follow up given in a reference (Kurpad 2004) as 4 days; treatment may have been extended if not successful at initial regime		alb	no	alb	400	mg	1	no	1	1	NA	NA	NA	NA	NA	NA	NA	NA	tinidazole	50	mg/kg	2	yes	1	3
R. R. Pillai, R. Elango, R. O. Ball, A. V. Kurpad and P. B. Pencharz	2015	Lysine requirements of moderately undernourished school-aged Indian children are reduced by treatment for intestinal parasites as measured by the indicator amino acid oxidation technique	X025	C01	A05		3	3	3	NA	0.432	8	total	21	0.380952		yes	use prevalence given for whole study	intestinal parasites		time of follow up given in a reference (Kurpad 2004) as 4 days; treatment may have been extended if not successful at initial regime		alb	no	alb	400	mg	1	no	1	1	NA	NA	NA	NA	NA	NA	NA	NA	tinidazole	50	mg/kg	2	yes	1	3
R. R. Pillai, R. Elango, R. O. Ball, A. V. Kurpad and P. B. Pencharz	2015	Lysine requirements of moderately undernourished school-aged Indian children are reduced by treatment for intestinal parasites as measured by the indicator amino acid oxidation technique	X025	C01	A06		3	3	3	NA	0.432	8	total	21	0.380952		yes	use prevalence given for whole study	intestinal parasites		time of follow up given in a reference (Kurpad 2004) as 4 days; treatment may have been extended if not successful at initial regime		alb	no	alb	400	mg	1	no	1	1	NA	NA	NA	NA	NA	NA	NA	NA	tinidazole	50	mg/kg	2	yes	1	3
R. R. Pillai, R. Elango, R. O. Ball, A. V. Kurpad and P. B. Pencharz	2015	Lysine requirements of moderately undernourished school-aged Indian children are reduced by treatment for intestinal parasites as measured by the indicator amino acid oxidation technique	X025	C01	A07		3	3	3	NA	0.432	8	total	21	0.380952		yes	use prevalence given for whole study	intestinal parasites		time of follow up given in a reference (Kurpad 2004) as 4 days; treatment may have been extended if not successful at initial regime		alb	no	alb	400	mg	1	no	1	1	NA	NA	NA	NA	NA	NA	NA	NA	tinidazole	50	mg/kg	2	yes	1	3
M. V. Periago, R. C. Diniz, S. A. Pinto, A. Yakovleva, R. Correa-Oliveira, D. J. Diemert and J. M. Bethony	2015	The right tool for the job: Detection of soil-transmitted helminths in areas co-endemic for other helminths	X026	C01	A01	1260	311	311	302	no	302	635	examined	1260	0.503968		no		Al or Tt or HW				meb	no	meb	500	mg	1	no	1	1	NA	NA	NA	NA	NA	NA	NA	NA	none
M. O. Mireku, M. J. Boivin, L. L. Davidson, S. Ouedraogo, G. K. Koura, M. J. Alao, A. Massougbodji, M. Cot and F. Bodeau-Livinec	2015	Impact of helminth infection during pregnancy on cognitive and motor functions of one-year-old children	X029	C01	A01		1005				NA	1005	pregnancy		1		NA		no		know dropout; know infection at first ANC; but don't know dropout of infected. Intake not observed. Variable follow up.		meb	no	meb	200	mg	2	yes	1	3	NA	NA	NA	NA	NA	NA	NA	NA	none
S. Bruckner, S. T. Agnandji, S. Berberich, E. Bache, J. F. Fernandes, B. Schweiger, M. Massinga Loembe, T. Engleitner, B. Lell, B. Mordmuller, A. A. Adegnika, M. Yazdanbakhsh, P. G. Kremsner and M. Esen	2015	Effect of Antihelminthic Treatment on Vaccine Immunogenicity to a Seasonal Influenza Vaccine in Primary School Children in Gabon: A Randomized Placebo-Controlled Trial.[Erratum appears in PLoS Negl Trop Dis. 2015 Jun;9(6):e0003891; PMID: 26107633]	X039	C01	A01		50	50	48	no	7.68	28	J0_assigned	50	0.56		yes	use baseline prevalence	no				alb	no	alb	400	mg	1	no	1	1	NA	NA	NA	NA	NA	NA	NA	NA	none
S. Bruckner, S. T. Agnandji, S. Berberich, E. Bache, J. F. Fernandes, B. Schweiger, M. Massinga Loembe, T. Engleitner, B. Lell, B. Mordmuller, A. A. Adegnika, M. Yazdanbakhsh, P. G. Kremsner and M. Esen	2015	Effect of Antihelminthic Treatment on Vaccine Immunogenicity to a Seasonal Influenza Vaccine in Primary School Children in Gabon: A Randomized Placebo-Controlled Trial.[Erratum appears in PLoS Negl Trop Dis. 2015 Jun;9(6):e0003891; PMID: 26107633]	X039	C01	A02		48	48	44	no	9.16667	16	J0_assigned	48	0.333333		yes	use baseline prevalence	no				pl		placebo															none
S. Belew, M. Getachew, S. Suleman, T. Mohammed, H. Deti, M. D'Hondt, E. Wynendaele, Z. Mekonnen, J. Vercruysse, L. Duchateau, B. De Spiegeleer and B. Levecke	2015	Assessment of Efficacy and Quality of Two Albendazole Brands Commonly Used against Soil-Transmitted Helminth Infections in School Children in Jimma Town, Ethiopia	X040	C01	A01		209	209	197	no	197	102	J2_efficacy_n	197	0.517766		no		Al or Tt or HW				Bendex	no	alb	400	mg	1	no	1	1	NA	NA	NA	NA	NA	NA	NA	NA	none
S. Belew, M. Getachew, S. Suleman, T. Mohammed, H. Deti, M. D'Hondt, E. Wynendaele, Z. Mekonnen, J. Vercruysse, L. Duchateau, B. De Spiegeleer and B. Levecke	2015	Assessment of Efficacy and Quality of Two Albendazole Brands Commonly Used against Soil-Transmitted Helminth Infections in School Children in Jimma Town, Ethiopia	X040	C01	A02		209	209	191	no	191	89	J2_efficacy_n	191	0.465969		no		Al or Tt or HW				Ovis	no	alb	400	mg	1	no	1	1	NA	NA	NA	NA	NA	NA	NA	NA	none
P. Yap, F. W. Wu, Z. W. Du, J. Hattendorf, R. Chen, J. Y. Jiang, S. Kriemler, S. J. Krauth, X. N. Zhou, J. Utzinger and P. Steinmann	2014	Effect of deworming on physical fitness of school-aged children in Yunnan, China: a double-blind, randomized, placebo-controlled trial	X047	C01	A01		106	104	102	no	102	53	final	99	0.535354		no		Al or Tt or HW				alb x3	no	alb	400	mg	1	yes	1	3	NA	NA	NA	NA	NA	NA	NA	NA	none
P. Yap, F. W. Wu, Z. W. Du, J. Hattendorf, R. Chen, J. Y. Jiang, S. Kriemler, S. J. Krauth, X. N. Zhou, J. Utzinger and P. Steinmann	2014	Effect of deworming on physical fitness of school-aged children in Yunnan, China: a double-blind, randomized, placebo-controlled trial	X047	C01	A02		105	99	98	no	98	47	final	95	0.494737		no		Al or Tt or HW				pl		placebo			1	yes	1	3									none
F. Samuel, A. Degarege and B. Erko	2014	Efficacy and side effects of albendazole currently in use against Ascaris, Trichuris and hookworm among school children in Wondo Genet, southern Ethiopia	X053	C01	A01		245	245	197	no	197	153	enrolled	320	0.478125		no		Al or Tt or HW				alb		alb	400	mg	1	no	1	1	NA	NA	NA	NA	NA	NA	NA	NA	none
E. M. McClure, S. R. Meshnick, P. Mungai, I. Malhotra, C. L. King, R. L. Goldenberg, M. G. Hudgens, A. M. Siega-Riz and A. E. Dent	2014	The Association of Parasitic Infections in Pregnancy and Maternal and Fetal Anemia: A Cohort Study in Coastal Kenya	X059	C01	A01		NA	NA	NA	no	NA		pregnancy		1		NA	(Assume % are of the 544 who gave a stool sample) 23.7% HW, 10.8% malaria, 17.1% Sh, 10.1% Tt. 10% overall were coinfected, 4% could have been Al or Tt or HW coinfected. Hence estimate 171 HW or Tt +ve	Al or Tt or HW, Ss		does not state how many with outcome at delivery, had stool at ANC; variable follow up due to pregnancy; alb regime not stated		alb	no	alb	NA	NA	NA	NA	NA	NA	NA	NA	NA	NA	NA	NA	NA	NA	none
B. Levecke, A. Montresor, M. Albonico, S. M. Ame, J. M. Behnke, J. M. Bethony, C. D. Noumedem, D. Engels, B. Guillard, A. C. Kotze, A. J. Krolewiecki, J. S. McCarthy, Z. Mekonnen, M. V. Periago, H. Sopheak, L. A. Tchuem-Tchuente, T. T. Duong, N. T. Huong, A. Zeynudin and J. Vercruysse	2014	Assessment of anthelmintic efficacy of mebendazole in school children in six countries where soil-transmitted helminths are endemic	X061	C01	A01		304	NA	284	no	172	66	J2_efficacy_n	172	0.383721	countries	yes	use prevalence of most common (HW)	no		Brasil		meb	no	meb	500	mg	1	no	1	1	NA	NA	NA	NA	NA	NA	NA	NA	none
B. Levecke, A. Montresor, M. Albonico, S. M. Ame, J. M. Behnke, J. M. Bethony, C. D. Noumedem, D. Engels, B. Guillard, A. C. Kotze, A. J. Krolewiecki, J. S. McCarthy, Z. Mekonnen, M. V. Periago, H. Sopheak, L. A. Tchuem-Tchuente, T. T. Duong, N. T. Huong, A. Zeynudin and J. Vercruysse	2014	Assessment of anthelmintic efficacy of mebendazole in school children in six countries where soil-transmitted helminths are endemic	X061	C02	A01		225	NA	162	no	160	68	J2_efficacy_n	160	0.425	countries	yes	use prevalence of most common (HW)	no		Cambodia		meb	no	meb	500	mg	1	no	1	1	NA	NA	NA	NA	NA	NA	NA	NA	none
B. Levecke, A. Montresor, M. Albonico, S. M. Ame, J. M. Behnke, J. M. Bethony, C. D. Noumedem, D. Engels, B. Guillard, A. C. Kotze, A. J. Krolewiecki, J. S. McCarthy, Z. Mekonnen, M. V. Periago, H. Sopheak, L. A. Tchuem-Tchuente, T. T. Duong, N. T. Huong, A. Zeynudin and J. Vercruysse	2014	Assessment of anthelmintic efficacy of mebendazole in school children in six countries where soil-transmitted helminths are endemic	X061	C03	A01		309	NA	266	no	175	79	J2_efficacy_n	175	0.451429	countries	yes	use prevalence of most common (Tt)	no		Cameroon		meb	no	meb	500	mg	1	no	1	1	NA	NA	NA	NA	NA	NA	NA	NA	none
B. Levecke, A. Montresor, M. Albonico, S. M. Ame, J. M. Behnke, J. M. Bethony, C. D. Noumedem, D. Engels, B. Guillard, A. C. Kotze, A. J. Krolewiecki, J. S. McCarthy, Z. Mekonnen, M. V. Periago, H. Sopheak, L. A. Tchuem-Tchuente, T. T. Duong, N. T. Huong, A. Zeynudin and J. Vercruysse	2014	Assessment of anthelmintic efficacy of mebendazole in school children in six countries where soil-transmitted helminths are endemic	X061	C04	A01		504	NA	457	no	326	175	J2_efficacy_n	326	0.53681	countries	yes	use prevalence of most common (Tt)	no		Ethiopia		meb	no	meb	500	mg	1	no	1	1	NA	NA	NA	NA	NA	NA	NA	NA	none
B. Levecke, A. Montresor, M. Albonico, S. M. Ame, J. M. Behnke, J. M. Bethony, C. D. Noumedem, D. Engels, B. Guillard, A. C. Kotze, A. J. Krolewiecki, J. S. McCarthy, Z. Mekonnen, M. V. Periago, H. Sopheak, L. A. Tchuem-Tchuente, T. T. Duong, N. T. Huong, A. Zeynudin and J. Vercruysse	2014	Assessment of anthelmintic efficacy of mebendazole in school children in six countries where soil-transmitted helminths are endemic	X061	C05	A01		602	NA	549	no	505	276	J2_efficacy_n	505	0.546535	countries	yes	use prevalence of most common (Tt)	no		Tanzania		meb	no	meb	500	mg	1	no	1	1	NA	NA	NA	NA	NA	NA	NA	NA	none
B. Levecke, A. Montresor, M. Albonico, S. M. Ame, J. M. Behnke, J. M. Bethony, C. D. Noumedem, D. Engels, B. Guillard, A. C. Kotze, A. J. Krolewiecki, J. S. McCarthy, Z. Mekonnen, M. V. Periago, H. Sopheak, L. A. Tchuem-Tchuente, T. T. Duong, N. T. Huong, A. Zeynudin and J. Vercruysse	2014	Assessment of anthelmintic efficacy of mebendazole in school children in six countries where soil-transmitted helminths are endemic	X061	C06	A01		645	NA	341	no	287	134	J2_efficacy_n	287	0.466899	countries	yes	use prevalence of most common (Al)	no		Vietnam		meb	no	meb	500	mg	1	no	1	1	NA	NA	NA	NA	NA	NA	NA	NA	none
B. H. Kumar, K. Jain and R. Jain	2014	A study of prevalence of intestinal worm infestation and efficacy of anthelminthic drugs	X062	C01	A01		1283.19	1283.19	1283.19	NA	1283.19	76	examined	2732	0.0278184		yes	use lower bound (Al and Tt): mixed infections are not included as the parasites are not mentioned, however this is only 0.08% of 2732 patients, so could only be 2 more	Al, Tt					no	alb	400	mg	1	no	1	1	NA	NA	NA	NA	NA	NA	NA	NA	none								yes, 10 mg/kg (Taenia) or 25 mg/kg (Hn)
M. Chachage, L. Podola, P. Clowes, A. Nsojo, A. Bauer, O. Mgaya, D. Kowour, G. Froeschl, L. Maboko, M. Hoelscher, E. Saathoff and C. Geldmacher	2014	Helminth-Associated Systemic Immune Activation and HIV Co-receptor Expression: Response to Albendazole/Praziquantel Treatment	X074	C01	A01		246	246	NA	no	29.5	144	J0_treated	246	0.585366		yes	use lower bound: all infections (from the 177 at post-treat, as we do not know which ones dropped out) = 118+14 + 3 - (59 + 17). Divide by 2 (assumption: half followed up over 2 months)	no		Helminths includes Sm and Sh. Impossible to tell which at baseline stool exam are Sm/Sh only, so this assumption is made conservatively (i.e. estimating a lower bound for the Al or Tt or HW only infected).			no	alb	400	mg	1	no	1	1	NA	NA	NA	NA	NA	NA	NA	NA	none								yes
C. Bird, S. Ame, M. Albonico and Q. Bickle	2014	Do shoes reduce hookworm infection in school-aged children on pemba Island, Zanzibar? A pragmatic trial	X077	C01	A01		504	NA	NA	no	352.888	259	J0_assigned	504	0.513889		yes	assume dropout proportional to arm size; use baseline prevalence of most common (Tt) across arms	no		total children followed after the drug treatment, across both arms, was 817. Distribution across arms is unknown. Shoe intervention arm inadvertently received two doses of alb. Baseline prevalence of each Al or Tt or HW (but not any) is known (Tt is highest at 90.5) across all schools.		intervention	no	alb	400	mg	1	yes	14	2	NA	NA	NA	NA	NA	NA	NA	NA	none
C. Bird, S. Ame, M. Albonico and Q. Bickle	2014	Do shoes reduce hookworm infection in school-aged children on pemba Island, Zanzibar? A pragmatic trial	X077	C01	A02		552	NA	NA	no	386.497	287	J0_assigned	552	0.519928		yes	assume dropout proportional to arm size; use baseline prevalence of most common (Tt) across arms	no		total children followed after the drug treatment, across both arms, was 817. Distribution across arms is unknown. Shoe intervention arm inadvertently received two doses of alb. Baseline prevalence of each Al or Tt or HW (but not any) is known (Tt is highest at 90.5) across all schools.		control	no	alb	400	mg	1	no	1	1	NA	NA	NA	NA	NA	NA	NA	NA	none
H. M. Al-Mekhlafi, T. S. Anuar, E. M. Al-Zabedi, M. T. Al-Maktari, M. A. Mahdy, A. Ahmed, A. A. Sallam, W. A. Abdullah, N. Moktar and J. Surin	2014	Does vitamin A supplementation protect schoolchildren from acquiring soil-transmitted helminthiasis? A randomized controlled trial	X080	C01	A01		292	292	250	no	246.5	124	J1_followed_60	250	0.496		yes	use baseline prevalence across arms	no	yes	deworming was done before assignment to arms, so participants are considered here in one treatment "arm"		3-day alb	no	alb	400	mg	1	yes	1	3	NA	NA	NA	NA	NA	NA	NA	NA	none
A. K. Al-Delaimy, H. M. Al-Mekhlafi, Y. A. L. Lim, N. A. Nasr, H. Sady, W. M. Atroosh and R. Mahmud	2014	Developing and evaluating health education learning package (HELP) to control soil-transmitted helminth infections among Orang Asli children in Malaysia	X081	C01	A01	317	315	315	315	NA	315.098	162	J0_examined	317	0.511041		yes	use baseline prevalence across arms	yes	yes	deworming was done before assignment to arms, so participants are considered here in one treatment "arm"			no	alb	400	mg	1	yes	1	3	NA	NA	NA	NA	NA	NA	NA	NA	none
A. A. Adegnika, J. F. Zinsou, S. Issifou, U. Ateba-Ngoa, R. F. Kassa, E. N. Feugap, Y. J. Honkpehedji, J. C. Dejon Agobe, H. M. Kenguele, M. Massinga-Loembe, S. T. Agnandji, B. Mordmuller, M. Ramharter, M. Yazdanbakhsh, P. G. Kremsner and B. Lell	2014	Randomized, controlled, assessor-blind clinical trial to assess the efficacy of single- versus repeated-dose albendazole to treat ascaris lumbricoides, trichuris trichiura, and hookworm infection	X082	C01	A01		58	58	58	no	58	28	J2_efficacy_n	58	0.482759		no		Al or Tt or HW				single	no	alb	400	mg	1	no	1	1	NA	NA	NA	NA	NA	NA	NA	NA	none
A. A. Adegnika, J. F. Zinsou, S. Issifou, U. Ateba-Ngoa, R. F. Kassa, E. N. Feugap, Y. J. Honkpehedji, J. C. Dejon Agobe, H. M. Kenguele, M. Massinga-Loembe, S. T. Agnandji, B. Mordmuller, M. Ramharter, M. Yazdanbakhsh, P. G. Kremsner and B. Lell	2015	Randomized, controlled, assessor-blind clinical trial to assess the efficacy of single- versus repeated-dose albendazole to treat ascaris lumbricoides, trichuris trichiura, and hookworm infection	X082	C01	A02		53	53	53	no	53	25	J2_efficacy_n	53	0.471698		no		Al or Tt or HW				double	no	alb	400	mg	1	yes	1	2	NA	NA	NA	NA	NA	NA	NA	NA	none
A. A. Adegnika, J. F. Zinsou, S. Issifou, U. Ateba-Ngoa, R. F. Kassa, E. N. Feugap, Y. J. Honkpehedji, J. C. Dejon Agobe, H. M. Kenguele, M. Massinga-Loembe, S. T. Agnandji, B. Mordmuller, M. Ramharter, M. Yazdanbakhsh, P. G. Kremsner and B. Lell	2016	Randomized, controlled, assessor-blind clinical trial to assess the efficacy of single- versus repeated-dose albendazole to treat ascaris lumbricoides, trichuris trichiura, and hookworm infection	X082	C01	A03		64	64	64	no	64	22	J2_efficacy_n	64	0.34375		no		Al or Tt or HW				triple	no	alb	400	mg	1	yes	1	3	NA	NA	NA	NA	NA	NA	NA	NA	none
J. L. Zumaquero-Rios, J. Sarracent-Perez, R. Rojas-Garcia, L. Rojas-Rivero, Y. Martinez-Tovilla, M. A. Valero and S. Mas-Coma	2013	Fascioliasis and Intestinal Parasitoses Affecting Schoolchildren in Atlixco, Puebla State, Mexico: Epidemiology and Treatment with Nitazoxanide	X083	C01	A01	865	NA	NA	NA	no	150	384	J0_examined	865	0.443931		yes	use prevalence of most common (Al)	Al or Tt or HW or protozooans or Fascioliasis		coinfections of Al or Tt or HWs not mentioned. Coinfections of Fh with Al or Tt or HWs are, however the most prevalent Al or Tt or HW was still taken as the estimate for the efficacy number, for consistency.			no	nitazoxanide	15	mg/kg	2	yes	1	7	NA	NA	NA	NA	NA	NA	NA	NA	none
A. Pinot de Moira, F. M. Jones, S. Wilson, E. Tukahebwa, C. M. Fitzsimmons, J. K. Mwatha, J. M. Bethony, N. B. Kabatereine and D. W. Dunne	2013	Effects of treatment on IgE responses against parasite allergen-like proteins and immunity to reinfection in childhood schistosome and hookworm coinfections	X092	C01	A01		277	273	273	no	219.492	123	other (see notes)	240	0.5125		yes	use baseline prevalence of most common (HW), given for 240 who were followed up with blood at 8 weeks; follow up for 5 week stool sample is assumed to be 273	no		does not say how many were followed up with stool sample at 5 weeks, but assumed to be 273, as this is the number given as complying with /not failing treatment (this was detemined using the 5 week sample)		alb and pzq	no	alb	400	mg	1	no	1	1	NA	NA	NA	NA	NA	NA	NA	NA	pzq	40	mg/kg	1	yes	7	2
E. M. O. Muok, E. W. Simiyu, E. A. Ochola, Z. W. Nganga, W. E. Secor, D. M. S. Karanja and P. N. M. Mwinzi	2013	Short report: Association between CD<sup>4+</sup> t-lymphocyte counts and fecal excretion of schistosoma mansoni eggs in patients coinfected with s. mansoni and human immunodeficiency virus before and after initiation of antiretroviral therapy	X096	C01	A01	90	NA	NA	NA	NA	NA	NA	NA	NA	NA		NA		Al or Tt or HW		90 patients total, number with Al or Tt or HW unreported, no indication of Al or Tt or HW prevalence at all			NA	alb	NA	NA	NA	NA	NA	NA	NA	NA	NA	NA	NA	NA	NA	NA	none								yes
Z. Mekonnen, B. Levecke, G. Boulet, J. P. Bogers and J. Vercruysse	2013	Efficacy of different albendazole and mebendazole regimens against heavy-intensity Trichuris trichiura infections in school children, Jimma Town, Ethiopia	X100	C01	A01		107	NA	102	no	102	65.5714	J2_efficacy_n	102	0.642857		no		Tt		f:m ratio is given for the whole 385, so the calculation here is an estimate (states not significantly different among arms)		albx1	no	alb	400	mg	1	no	1	1	NA	NA	NA	NA	NA	NA	NA	NA	none
Z. Mekonnen, B. Levecke, G. Boulet, J. P. Bogers and J. Vercruysse	2013	Efficacy of different albendazole and mebendazole regimens against heavy-intensity Trichuris trichiura infections in school children, Jimma Town, Ethiopia	X100	C01	A02		106	NA	103	no	103	66.2143	J2_efficacy_n	103	0.642857		no		Tt		f:m ratio is given for the whole 385, so the calculation here is an estimate (states not significantly different among arms)		albx2	no	alb	400	mg	1	yes	1	2	NA	NA	NA	NA	NA	NA	NA	NA	none
Z. Mekonnen, B. Levecke, G. Boulet, J. P. Bogers and J. Vercruysse	2013	Efficacy of different albendazole and mebendazole regimens against heavy-intensity Trichuris trichiura infections in school children, Jimma Town, Ethiopia	X100	C01	A03		106	NA	90	no	90	57.8571	J2_efficacy_n	90	0.642857		no		Tt		f:m ratio is given for the whole 385, so the calculation here is an estimate (states not significantly different among arms)		mbzx1	no	meb	500	mg	1	no	1	1	NA	NA	NA	NA	NA	NA	NA	NA	none
Z. Mekonnen, B. Levecke, G. Boulet, J. P. Bogers and J. Vercruysse	2013	Efficacy of different albendazole and mebendazole regimens against heavy-intensity Trichuris trichiura infections in school children, Jimma Town, Ethiopia	X100	C01	A04		106	NA	90	no	90	57.8571	J2_efficacy_n	90	0.642857		no		Tt		f:m ratio is given for the whole 385, so the calculation here is an estimate (states not significantly different among arms)		mbzx2	no	meb	500	mg	1	yes	1	2	NA	NA	NA	NA	NA	NA	NA	NA	none
R. Mejia, Y. Vicuna, N. Broncano, C. Sandoval, M. Vaca, M. Chico, P. J. Cooper and T. B. Nutman	2013	A novel, multi-parallel, real-time polymerase chain reaction approach for eight gastrointestinal parasites provides improved diagnostic capabilities to resource-limited at-risk populations	X101	C01	A01		125	125	125	NA	28	NA	NA	NA	NA		yes	reference 11, "Helminth infection is associated with decreased basophil responsiveness in human beings", refers to 28 Al/Tt egg+ patients	NA		does not say how many were positive to begin with. The reference 11 only refers to 28 of the children in that cohort, this is therefore a very conservative estimate		alb x3 and ivm	no	alb	800	mg	1	yes	1	3	NA	NA	NA	NA	NA	NA	NA	NA	ivm	0.2	mg/kg	1	no	1	1	NA
V. Khieu, F. Schar, H. Marti, S. Sayasone, S. Duong, S. Muth and P. Odermatt	2013	Diagnosis, Treatment and Risk Factors of Strongyloides stercoralis in Schoolchildren in Cambodia	X103	C01	A01	497	97	97	97	no	97	47	other	112	0.419643		yes	use prevalence of most common coinfection (HW). 97 of the Ss+ had HW, coinfection with other Al or Tt or HW as well unknown	Ss and Al or Tt or HW		Ss positive were given the ivm treatment. Al or Tt or HW positive were given mebendazole. Those reported here are the subset who had Ss, who also had Al or Tt or HW, and hence should have had both drugs. The estimate of those who are female is from the Ss positives who had 3 samples at baseline		ivm given to all Ss, plus meb for Al or Tt or HW	no	ivm	100	ug/kg	NA	yes	1	2	NA	NA	NA	NA	NA	NA	NA	NA	meb	500	mg	1	no	1	1	NA
V. Khieu, F. Schar, H. Marti, S. Sayasone, S. Duong, S. Muth and P. Odermatt	2013	Diagnosis, Treatment and Risk Factors of Strongyloides stercoralis in Schoolchildren in Cambodia	X103	not eligible	not eligible	497	129	129	129	no	0	227	other	458			yes	226 had hookworm, of which 97 were coinfections with Ss. Remaining 129 may also have other Al or Tt or HW.	Al or Tt or HW		Ss positive were given the ivm treatment. Al or Tt or HW positive were given mebendazole. Those reported here are the subset who had HW, minus the 97 Ss/HW coinfection, and hence should have had meb only. The estimate of those who are female is from the 458 who gave 3 samples at baseline		meb given to Al or Tt or HW	no	meb	500	mg	1	no	1	1	NA	NA	NA	NA	NA	NA	NA	NA								NA
R. Indira and V. Viveka Vardhani	2013	Prevalence of ancylostomiasis in people living in slum area, Philhousepet of Eluru, West Godavari District (Andhra Pradesh)	X463	C01	A01	768	300	NA	NA	NA	300	167.76	J2_efficacy_n	300	0.5592		yes	assume reported are treated and followed	Ad		adults and children reported separately but data consolidated here		all three sites combined	no	alb	500	mg	1	no	1	1	NA	NA	NA	NA	NA	NA	NA	NA	none
D. Humphries, B. T. Simms, D. Davey, J. Otchere, J. Quagraine, S. Terryah, S. Newton, E. Berg, L. M. Harrison, D. Boakye, M. Wilson and M. Cappello	2013	Hookworm infection among school age children in kintampo north municipality, ghana: Nutritional risk factors and response to albendazole treatment	X107	C01	A01	812	109	109	107	no	107	51	J0_treated	107	0.476636		no		HW		efficacy is group AM reduction, mean individual reduction also reported as 70.3 +- 64.1			no	alb	400	mg	1	no	1	1	NA	NA	NA	NA	NA	NA	NA	NA	none
C. M. Halpenny, C. Paller, K. G. Koski, V. E. Valdes and M. E. Scott	2013	Regional, Household and Individual Factors that Influence Soil Transmitted Helminth Reinfection Dynamics in Preschool Children from Rural Indigenous Panama	X108	C01	A01	215	NA	209	100	no	16	102.41	J0_treated	209	0.49	temporal	yes	use prevalence of most common (Al)	no				cycle 1	yes	alb	400	mg	1	no	1	1	NA	3	200	1	no	1	1	1	none
C. M. Halpenny, C. Paller, K. G. Koski, V. E. Valdes and M. E. Scott	2013	Regional, Household and Individual Factors that Influence Soil Transmitted Helminth Reinfection Dynamics in Preschool Children from Rural Indigenous Panama	X108	C02	A01			279	222	no	16	136.71	J0_treated	279	0.49	temporal	yes	prevalence of each Al or Tt or HW is given, use prevalence of most common (Al), minus the maximum (16) who could have been present in the previous cohort, to avoid duplication of participants	no		155 of these at baseline are from cycle 1, but only 16 would have been used for efficacy in cycle 1; very difficult to provide any estimate of potential efficacy IPD, a very conservative estimate has been used		cycle 2	yes	alb	400	mg	1	no	1	1	NA	3	200	1	no	1	1	1	none
T. W. Gyorkos, M. Maheu-Giroux, B. Blouin and M. Casapia	2013	Impact of health education on soil-transmitted helminth infections in schoolchildren of the Peruvian Amazon: a cluster-randomized controlled trial	X110	C01	A01	572	619	601	NA	yes	184.593	100.208	J2_efficacy_n	184.593	0.542857		yes	distribution of the 385 total is never stated; assumed to be proportional to size of group in each arm with a baseline stool sample (572 and 621). N females have been proportioned out the same way.	no	yes	infection is not treatment criterion, but it was for the 2 week efficacy follow up sample		intervention	no	alb	400	mg	1	no	1	1	NA	NA	NA	NA	NA	NA	NA	NA	none
T. W. Gyorkos, M. Maheu-Giroux, B. Blouin and M. Casapia	2013	Impact of health education on soil-transmitted helminth infections in schoolchildren of the Peruvian Amazon: a cluster-randomized controlled trial	X110	C01	A02	621	666	654	NA	yes	200.407	108.792	J2_efficacy_n	200.407	0.542857		yes	distribution of the 385 total is never stated; assumed to be proportional to size of group in each arm with a baseline stool sample (572 and 621). N females have been proportioned out the same way.	no	yes	infection is not treatment criterion, but it was for the 2 week efficacy follow up sample		control	no	alb	400	mg	1	no	1	1	NA	NA	NA	NA	NA	NA	NA	NA	none
E. G. Edelduok, F. N. Eke, N. E. Evelyn, C. I. Atama and J. E. Eyo	2013	Efficacy of a single dose albendazole chemotherapy on human intestinal helminthiasis among school children in selected rural tropical communities	X112	C01	A01	1296	106	106	106	NA	106	NA	NA	NA	NA		no		Al or Tt or HW					no	alb	400	mg	1	no	1	1	NA	NA	NA	NA	NA	NA	NA	NA	none
A. Diawara, C. M. Halpenny, T. S. Churcher, C. Mwandawiro, J. Kihara, R. M. Kaplan, T. G. Streit, Y. Idaghdour, M. E. Scott, M. G. Basanez and R. K. Prichard	2013	Association between Response to Albendazole Treatment and beta-Tubulin Genotype Frequencies in Soil-transmitted Helminths	X115	C01	A01		353	NA	317	no	28	NA	NA	NA	NA	countries	yes	used the mean eggs per ppt genotyped pre-treatment to calculate an estimate of the minimum number of patients infected at baseline; used the most prevalent Al or Tt or HW and assumed all other infections could be co-infections	no		Haiti		Haiti	no	alb	400	mg	1	no	1	1	NA	NA	NA	NA	NA	NA	NA	NA	DEC	6	mg/kg
A. Diawara, C. M. Halpenny, T. S. Churcher, C. Mwandawiro, J. Kihara, R. M. Kaplan, T. G. Streit, Y. Idaghdour, M. E. Scott, M. G. Basanez and R. K. Prichard	2013	Association between Response to Albendazole Treatment and beta-Tubulin Genotype Frequencies in Soil-transmitted Helminths	X115	C02	A01		128	NA	92	no	28	NA	NA	NA	NA	countries	yes	used the mean eggs per ppt genotyped pre-treatment to calculate an estimate of the minimum number of patients infected at baseline; used the most prevalent Al or Tt or HW and assumed all other infections could be co-infections	no		Kenya		Kenya	no	alb	400	mg	1	no	1	1	NA	NA	NA	NA	NA	NA	NA	NA	none
A. Degarege and B. Erko	2013	Association between intestinal helminth infections and underweight among school children in Tikur Wuha Elementary School, Northwestern Ethiopia	X116	C01	A01	403	202	202	202	yes	202	120	end (which includes the Schisto only infected)	235	0.510638		yes	403-168 (helminth -ve) -33 (Sm only)	Al or Tt or HW		Al or Tt or HW, H. nana treated with Alb; Sm and Taenia w PZQ; does not mention any infection by Hn or Taenia found; unclear on whether those who did not return at follow-up would have been retained in data			no	alb	400	mg	1	no	1	1	NA	NA	NA	NA	NA	NA	NA	NA	none								yes
P. Cooper, A. W. Walker, J. Reyes, M. Chico, S. J. Salter, M. Vaca and J. Parkhill	2013	Patent Human Infections with the Whipworm, Trichuris trichiura, Are Not Associated with Alterations in the Faecal Microbiota	X120	C01	A01	914	47	47	35	no	14	24	J0_treated	17	1.41176		no		Tt only, or uninfected					no	alb	800	mg	2	yes	1	3	NA	NA	NA	NA	NA	NA	NA	NA	ivm	200	ug/kg	1	no	1	1	NA
M. Albonico, L. Rinaldi, S. Sciascia, M. E. Morgoglione, M. Piemonte, M. P. Maurelli, V. Musella, J. Utzinger, S. M. Ali, S. M. Ame and G. Cringoli	2013	Comparison of three copromicroscopic methods to assess albendazole efficacy against soil-transmitted helminth infections in school-aged children on Pemba Island	X128	C01	A01	304	278	278	238	no	238	160	examined	304	0.526316		no		yes		the number given here for efficacy includes the 7 who did not have enough for McMaster and FLOTAC as well as KK			no	alb	400	mg	1	no	1	1	NA	NA	NA	NA	NA	NA	NA	NA	none
P. A. Soukhathammavong, S. Sayasone, K. Phongluxa, V. Xayaseng, J. Utzinger, P. Vounatsou, C. Hatz, K. Akkhavong, J. Keiser and P. Odermatt	2012	Low efficacy of single-dose albendazole and mebendazole against hookworm and effect on concomitant helminth infection in Lao PDR	X139	C01	A01	465	100	100	89	no	89	33	J1_followed_60	89	0.370787		no		HW				alb	no	alb	400	mg	1	no	1	1	NA	NA	NA	NA	NA	NA	NA	NA	none
P. A. Soukhathammavong, S. Sayasone, K. Phongluxa, V. Xayaseng, J. Utzinger, P. Vounatsou, C. Hatz, K. Akkhavong, J. Keiser and P. Odermatt	2012	Low efficacy of single-dose albendazole and mebendazole against hookworm and effect on concomitant helminth infection in Lao PDR	X139	C01	A02		100	100	82	no	82	33	J1_followed_60	82	0.402439		no		HW				meb	no	meb	500	mg	1	no	1	1	NA	NA	NA	NA	NA	NA	NA	NA	none
A. R. A. Rowbotton, O. Verde, L. J. Ache, J. Gonzalez, A. Guerra, V. Sanchez, C. Salas, G. Martinadonna, M. Salazar and H. Hurtado	2012	Evaluation of the efficacy of antihelmintic drugs for the control of Trichuris trichiura and other helminthic diseases in the state of Aragua, Venezuela	X141	C01	A01	616	NA	151	151	NA	151	73	J2_efficacy_n	151	0.483444		no		Al or Tt or HW				alb	no	alb	400	mg	1	no	1	1	NA	NA	NA	NA	NA	NA	NA	NA	none
A. R. A. Rowbotton, O. Verde, L. J. Ache, J. Gonzalez, A. Guerra, V. Sanchez, C. Salas, G. Martinadonna, M. Salazar and H. Hurtado	2012	Evaluation of the efficacy of antihelmintic drugs for the control of Trichuris trichiura and other helminthic diseases in the state of Aragua, Venezuela	X141	C01	A02		NA	153	153	NA	153	76	J2_efficacy_n	153	0.496732		no		Al or Tt or HW				meb	no	meb	600	mg	1	no	1	1	NA	NA	NA	NA	NA	NA	NA	NA	none
A. R. A. Rowbotton, O. Verde, L. J. Ache, J. Gonzalez, A. Guerra, V. Sanchez, C. Salas, G. Martinadonna, M. Salazar and H. Hurtado	2012	Evaluation of the efficacy of antihelmintic drugs for the control of Trichuris trichiura and other helminthic diseases in the state of Aragua, Venezuela	X141	C01	A03		NA	160	160	NA	160	83	J2_efficacy_n	160	0.51875		no		Al or Tt or HW				alb+iv	no	alb	400	mg	1	no	1	1	NA	NA	NA	NA	NA	NA	NA	NA	ivm	200	ug/kg	NA	NA	NA	NA
A. R. A. Rowbotton, O. Verde, L. J. Ache, J. Gonzalez, A. Guerra, V. Sanchez, C. Salas, G. Martinadonna, M. Salazar and H. Hurtado	2012	Evaluation of the efficacy of antihelmintic drugs for the control of Trichuris trichiura and other helminthic diseases in the state of Aragua, Venezuela	X141	C01	A04		NA	152	152	NA	152	73	J2_efficacy_n	152	0.480263		no		Al or Tt or HW				meb+iv	no	meb	600	mg	1	no	1	1	NA	NA	NA	NA	NA	NA	NA	NA	ivm	200	ug/kg	NA	NA	NA	NA
I. N. D. Lubis, S. Pasaribu and C. P. Lubis	2012	Current status of the efficacy and effectiveness of albendazole and mebendazole for the treatment of Ascaris lumbricoides in North-Western Indonesia	X146	C01	A01		123	123	123	NA	123	NA	NA	NA	NA		no		Al		probably no dropout, but not clearly stated.		alb	no	alb	400	mg	1	no	1	1	NA	NA	NA	NA	NA	NA	NA	NA	none
I. N. D. Lubis, S. Pasaribu and C. P. Lubis	2012	Current status of the efficacy and effectiveness of albendazole and mebendazole for the treatment of Ascaris lumbricoides in North-Western Indonesia	X146	C01	A02		106	106	106	NA	106	NA	NA	NA	NA		no		Al		probably no dropout, but not clearly stated.		meb	no	meb	500	mg	1	no	1	1	NA	NA	NA	NA	NA	NA	NA	NA	none
A. Ahmed, H. M. Al-Mekhlafi, A. H. Al-Adhroey, I. Ithoi, A. M. Abdulsalam and J. Surin	2012	The nutritional impacts of soil-transmitted helminths infections among Orang Asli schoolchildren in rural Malaysia	X161	C01	A01	254	238	238	238	no	238	149	enrolled	289	0.515571		yes	use baseline prevalence; assume reported are treated and followed	Al or Tt or HW		number for efficacy is 93.7 * 254			no	alb	400	mg	1	yes	1	3	NA	NA	NA	NA	NA	NA	NA	NA	none
K. D. Adoubryn, C. G. Kouadio-Yapo, J. Ouhon, N. A. Aka, F. Bintto and A. Assoumou	2012	[Intestinal parasites in children in Biankouma, Ivory Coast (mountaineous western region): efficacy and safety of praziquantel and albendazole]. [French]	X162	C01	A01	386	125	125	125	no	125	64	all positive	213	0.300469		no		Al or Tt or HW		there is an error in the printed table 1; the total garcons positifs should probably be 149			no	alb	400	mg	1	no	1	1	NA	NA	NA	NA	NA	NA	NA	NA	none
J. Vercruysse, J. M. Behnke, M. Albonico, S. M. Ame, C. Angebault, J. M. Bethony, D. Engels, B. Guillard, N. T. V. Hoa, G. Kang, D. Kattula, A. C. Kotze, J. S. McCarthy, Z. Mekonnen, A. Montresor, M. V. Periago, L. Sumo, L. A. T. Tchuente, D. T. C. Thach, A. Zeynudin and B. Levecke	2011	Assessment of the anthelmintic efficacy of albendazole in school children in seven countries where soil-transmitted helminths are endemic	X165	C01	A01		107	NA	94	yes	94	NA	NA	NA	NA	countries	no		Al or Tt or HW				Brazil	no	alb	400	mg	1	no	1	1	NA	NA	NA	NA	NA	NA	NA	NA	none
J. Vercruysse, J. M. Behnke, M. Albonico, S. M. Ame, C. Angebault, J. M. Bethony, D. Engels, B. Guillard, N. T. V. Hoa, G. Kang, D. Kattula, A. C. Kotze, J. S. McCarthy, Z. Mekonnen, A. Montresor, M. V. Periago, L. Sumo, L. A. T. Tchuente, D. T. C. Thach, A. Zeynudin and B. Levecke	2011	Assessment of the anthelmintic efficacy of albendazole in school children in seven countries where soil-transmitted helminths are endemic	X165	C02	A01		327	NA	129	yes	129	NA	NA	NA	NA	countries	no		Al or Tt or HW				Cambodia	no	alb	400	mg	1	no	1	1	NA	NA	NA	NA	NA	NA	NA	NA	none
J. Vercruysse, J. M. Behnke, M. Albonico, S. M. Ame, C. Angebault, J. M. Bethony, D. Engels, B. Guillard, N. T. V. Hoa, G. Kang, D. Kattula, A. C. Kotze, J. S. McCarthy, Z. Mekonnen, A. Montresor, M. V. Periago, L. Sumo, L. A. T. Tchuente, D. T. C. Thach, A. Zeynudin and B. Levecke	2011	Assessment of the anthelmintic efficacy of albendazole in school children in seven countries where soil-transmitted helminths are endemic	X165	C03	A01		655	NA	564	yes	564	NA	NA	NA	NA	countries	no		Al or Tt or HW				Cameroon	no	alb	400	mg	1	no	1	1	NA	NA	NA	NA	NA	NA	NA	NA	none
J. Vercruysse, J. M. Behnke, M. Albonico, S. M. Ame, C. Angebault, J. M. Bethony, D. Engels, B. Guillard, N. T. V. Hoa, G. Kang, D. Kattula, A. C. Kotze, J. S. McCarthy, Z. Mekonnen, A. Montresor, M. V. Periago, L. Sumo, L. A. T. Tchuente, D. T. C. Thach, A. Zeynudin and B. Levecke	2011	Assessment of the anthelmintic efficacy of albendazole in school children in seven countries where soil-transmitted helminths are endemic	X165	C04	A01		256	NA	249	yes	249	NA	NA	NA	NA	countries	no		Al or Tt or HW				Ethiopia	no	alb	400	mg	1	no	1	1	NA	NA	NA	NA	NA	NA	NA	NA	none
J. Vercruysse, J. M. Behnke, M. Albonico, S. M. Ame, C. Angebault, J. M. Bethony, D. Engels, B. Guillard, N. T. V. Hoa, G. Kang, D. Kattula, A. C. Kotze, J. S. McCarthy, Z. Mekonnen, A. Montresor, M. V. Periago, L. Sumo, L. A. T. Tchuente, D. T. C. Thach, A. Zeynudin and B. Levecke	2011	Assessment of the anthelmintic efficacy of albendazole in school children in seven countries where soil-transmitted helminths are endemic	X165	C05	A01		128	NA	121	yes	121	NA	NA	NA	NA	countries	no		Al or Tt or HW				India	no	alb	400	mg	1	no	1	1	NA	NA	NA	NA	NA	NA	NA	NA	none
J. Vercruysse, J. M. Behnke, M. Albonico, S. M. Ame, C. Angebault, J. M. Bethony, D. Engels, B. Guillard, N. T. V. Hoa, G. Kang, D. Kattula, A. C. Kotze, J. S. McCarthy, Z. Mekonnen, A. Montresor, M. V. Periago, L. Sumo, L. A. T. Tchuente, D. T. C. Thach, A. Zeynudin and B. Levecke	2011	Assessment of the anthelmintic efficacy of albendazole in school children in seven countries where soil-transmitted helminths are endemic	X165	C06	A01		485	NA	419	yes	66	NA	NA	NA	NA	countries	no		Al or Tt or HW		reported in X160		Tanzania	no	alb	400	mg	1	no	1	1	NA	NA	NA	NA	NA	NA	NA	NA	none
J. Vercruysse, J. M. Behnke, M. Albonico, S. M. Ame, C. Angebault, J. M. Bethony, D. Engels, B. Guillard, N. T. V. Hoa, G. Kang, D. Kattula, A. C. Kotze, J. S. McCarthy, Z. Mekonnen, A. Montresor, M. V. Periago, L. Sumo, L. A. T. Tchuente, D. T. C. Thach, A. Zeynudin and B. Levecke	2011	Assessment of the anthelmintic efficacy of albendazole in school children in seven countries where soil-transmitted helminths are endemic	X165	C07	A01		361	NA	258	yes	258	NA	NA	NA	NA	countries	no		Al or Tt or HW				Vietnam	no	alb	400	mg	1	no	1	1	NA	NA	NA	NA	NA	NA	NA	NA	none
Y. Suputtamongkol, N. Premasathian, K. Bhumimuang, D. Waywa, S. Nilganuwong, E. Karuphong, T. Anekthananon, D. Wanachiwanawin and S. Silpasakorn	2011	Efficacy and safety of single and double doses of ivermectin versus 7-day high dose albendazole for chronic strongyloidiasis	X169	C01	A01		36	33	30	no	2	9	J1_followed_60	30	0.3		no		Ss				alb	no	alb	800	mg	2	yes	1	7	NA	NA	NA	NA	NA	NA	NA	NA	none
Y. Suputtamongkol, N. Premasathian, K. Bhumimuang, D. Waywa, S. Nilganuwong, E. Karuphong, T. Anekthananon, D. Wanachiwanawin and S. Silpasakorn	2011	Efficacy and safety of single and double doses of ivermectin versus 7-day high dose albendazole for chronic strongyloidiasis	X169	C01	A02		32	32	31	no	1	10	J1_followed_60	31	0.322581		no		Ss				iv1	no	ivm	200	ug/kg	1	no	1	1	NA	NA	NA	NA	NA	NA	NA	NA	none
Y. Suputtamongkol, N. Premasathian, K. Bhumimuang, D. Waywa, S. Nilganuwong, E. Karuphong, T. Anekthananon, D. Wanachiwanawin and S. Silpasakorn	2011	Efficacy and safety of single and double doses of ivermectin versus 7-day high dose albendazole for chronic strongyloidiasis	X169	C01	A03		32	30	29	no	0	10	J1_followed_60	29	0.344828		no		Ss				iv2	no	ivm	200	ug/kg	1	yes	14	2	NA	NA	NA	NA	NA	NA	NA	NA	none
P. Steinmann, J. Utzinger, Z. W. Du, J. Y. Jiang, J. X. Chen, J. Hattendorf, H. Zhou and X. N. Zhou	2011	Efficacy of single-dose and triple-dose albendazole and mebendazole against soil-transmitted helminths and taenia spp.: A randomized controlled trial	X171	C01	A01		99	94	82	no	78	35	J1_followed_60	82	0.426829		no		no		full data in S1; 4 from this arm are Al or Tt or HW-		alb	no	alb	400	mg	1	no	1	1	NA	NA	NA	NA	NA	NA	NA	NA	none
P. Steinmann, J. Utzinger, Z. W. Du, J. Y. Jiang, J. X. Chen, J. Hattendorf, H. Zhou and X. N. Zhou	2011	Efficacy of single-dose and triple-dose albendazole and mebendazole against soil-transmitted helminths and taenia spp.: A randomized controlled trial	X171	C01	A02		93	91	81	no	78	39	J1_followed_60	81	0.481481		no		no		full data in S1; 3 from this arm are Al or Tt or HW-		meb	no	meb	500	mg	1	no	1	1	NA	NA	NA	NA	NA	NA	NA	NA	none
P. Steinmann, J. Utzinger, Z. W. Du, J. Y. Jiang, J. X. Chen, J. Hattendorf, H. Zhou and X. N. Zhou	2011	Efficacy of single-dose and triple-dose albendazole and mebendazole against soil-transmitted helminths and taenia spp.: A randomized controlled trial	X171	C01	A03		84	78	68	no	68	36	J1_followed_60	68	0.529412		no		no		full data in S1; 0 from this arm are Al or Tt or HW-		albx3	no	alb	400	mg	1	yes	1	3	NA	NA	NA	NA	NA	NA	NA	NA	none
P. Steinmann, J. Utzinger, Z. W. Du, J. Y. Jiang, J. X. Chen, J. Hattendorf, H. Zhou and X. N. Zhou	2011	Efficacy of single-dose and triple-dose albendazole and mebendazole against soil-transmitted helminths and taenia spp.: A randomized controlled trial	X171	C01	A04		102	98	83	no	81	41	J1_followed_60	83	0.493976		no		no		full data in S1; 2 from this arm are Al or Tt or HW-		mebx3	no	meb	500	mg	1	yes	1	3	NA	NA	NA	NA	NA	NA	NA	NA	none
J. C. Sousa-Figueiredo, M. Day, M. Betson, C. Rowell, A. Wamboko, M. Arinaitwe, F. Kazibwe, N. B. Kabatereine and J. R. Stothard	2011	Field survey for strongyloidiasis in eastern Uganda with observations on efficacy of preventive chemotherapy and co-occurrence of soil-transmitted helminthiasis/intestinal schistosomiasis	X172	C01	A01		120	NA	107	no	74.9	75	mothers	75	1	a priori defined age category	yes	use baseline prevalence of most common (HW)	no				mothers	no	alb	400	mg	1	no	1	1	NA	NA	NA	NA	NA	NA	NA	NA	none
J. C. Sousa-Figueiredo, M. Day, M. Betson, C. Rowell, A. Wamboko, M. Arinaitwe, F. Kazibwe, N. B. Kabatereine and J. R. Stothard	2011	Field survey for strongyloidiasis in eastern Uganda with observations on efficacy of preventive chemotherapy and co-occurrence of soil-transmitted helminthiasis/intestinal schistosomiasis	X172	C02	A01		232	NA	194	no	33.95	122	J0_assigned	232	0.525862	a priori defined age category	yes	use baseline prevalence of most common (HW)	no				Pre-SAC	yes	alb	400	mg	1	no	1	1	NA	2	200	1	no	1	1	NA	none
T. Newlove, L. H. Guimaraes, D. J. Morgan, L. Alcantara, M. J. Glesby, E. M. Carvalho and P. R. Machado	2011	Antihelminthic therapy and antimony in cutaneous leishmaniasis: A randomized, double-blind, placebo-controlled trial in patients co-infected with helminths and leishmania braziliensis	X175	C01	A01	260	45	45	45	NA	43	11	J0_treated	45	0.244444		yes	use prevalence of most common (HW)	no				treatment	no	alb	400	mg	NA	no	1	1	NA	NA	NA	NA	NA	NA	NA	NA	ivm	200	ug/kg	NA	no	1	1
T. Newlove, L. H. Guimaraes, D. J. Morgan, L. Alcantara, M. J. Glesby, E. M. Carvalho and P. R. Machado	2011	Antihelminthic therapy and antimony in cutaneous leishmaniasis: A randomized, double-blind, placebo-controlled trial in patients co-infected with helminths and leishmania braziliensis	X175	C01	A02		45	NA	NA	NA	38	13	J0_assigned	45	0.288889		yes	use prevalence of most common (HW)	yes		does state that majority harbour multiple infections		control (placebo then treatment)	no	alb	400	mg	NA	no	1	1	NA	NA	NA	NA	NA	NA	NA	NA	ivm	200	ug/kg	NA	no	1	1
H. Namwanje, N. B. Kabatereine and A. Olsen	2011	Efficacy of single and double doses of albendazole and mebendazole alone and in combination in the treatment of Trichuris trichiura in school-age children in Uganda	X177	C01	A01	1098	101	NA	NA	NA	83	312	total assigned	611	0.510638		no		Tt		21 day follow up presented here of 7, 14, 21, 28 days		alb	no	alb	400	mg	1	no	1	1	NA	NA	NA	NA	NA	NA	NA	NA	none
H. Namwanje, N. B. Kabatereine and A. Olsen	2011	Efficacy of single and double doses of albendazole and mebendazole alone and in combination in the treatment of Trichuris trichiura in school-age children in Uganda	X177	C01	A02		105	NA	NA	NA	90	312	total assigned	611	0.510638		no		Tt		21 day follow up presented here of 7, 14, 21, 28 days		mbz	no	meb	500	mg	1	no	1	1	NA	NA	NA	NA	NA	NA	NA	NA	none
H. Namwanje, N. B. Kabatereine and A. Olsen	2011	Efficacy of single and double doses of albendazole and mebendazole alone and in combination in the treatment of Trichuris trichiura in school-age children in Uganda	X177	C01	A03		96	NA	NA	NA	79	312	total assigned	611	0.510638		no		Tt		21 day follow up presented here of 7, 14, 21, 28 days		alb2	no	alb	800	mg	2	no	1	1	NA	NA	NA	NA	NA	NA	NA	NA	none
H. Namwanje, N. B. Kabatereine and A. Olsen	2011	Efficacy of single and double doses of albendazole and mebendazole alone and in combination in the treatment of Trichuris trichiura in school-age children in Uganda	X177	C01	A04		108	NA	NA	NA	104	312	total assigned	611	0.510638		no		Tt		21 day follow up presented here of 7, 14, 21, 28 days		mbz2	no	meb	1000	mg	2	no	1	1	NA	NA	NA	NA	NA	NA	NA	NA	none
H. Namwanje, N. B. Kabatereine and A. Olsen	2011	Efficacy of single and double doses of albendazole and mebendazole alone and in combination in the treatment of Trichuris trichiura in school-age children in Uganda	X177	C01	A05		100	NA	NA	NA	89	312	total assigned	611	0.510638		no		Tt		21 day follow up presented here of 7, 14, 21, 28 days		alb+mbz	no	alb	400	mg	1	no	1	1	NA	NA	NA	NA	NA	NA	NA	NA	meb	500	mg	1	no			0
H. Namwanje, N. B. Kabatereine and A. Olsen	2011	Efficacy of single and double doses of albendazole and mebendazole alone and in combination in the treatment of Trichuris trichiura in school-age children in Uganda	X177	C01	A06		101	NA	NA	NA	84	312	total assigned	611	0.510638		no		Tt		21 day follow up presented here of 7, 14, 21, 28 days		(alb+mbz)2	no	alb	800	mg	2	no	1	1	NA	NA	NA	NA	NA	NA	NA	NA	meb	1000	mg	2	no			0
H. Namwanje, N. Kabatereine and A. Olsen	2011	A randomised controlled clinical trial on the safety of co-administration of albendazole, ivermectin and praziquantel in infected schoolchildren in Uganda	X178	C01	A01		21	NA	21	no	21	92	total in all groups	222	0.414414	infection	no		Al or Tt or HW		cohorts by infection; Al or Tt or HW		alb+ivm+pzq	no	alb	400	mg	1	no	1	1	NA	NA	NA	NA	NA	NA	NA	NA	ivm	200	ug/kg	1	no	1	1	0	yes
H. Namwanje, N. Kabatereine and A. Olsen	2011	A randomised controlled clinical trial on the safety of co-administration of albendazole, ivermectin and praziquantel in infected schoolchildren in Uganda	X178	C01	A02		20	NA	16	no	16	92	total in all groups	222	0.414414	infection	no		Al or Tt or HW		cohorts by infection; Al or Tt or HW; control group		alb	no	alb	400	mg	1	no	1	1	NA	NA	NA	NA	NA	NA	NA	NA	none
H. Namwanje, N. Kabatereine and A. Olsen	2011	A randomised controlled clinical trial on the safety of co-administration of albendazole, ivermectin and praziquantel in infected schoolchildren in Uganda	X178	C02	A01		18	NA	18	no	18	92	total in all groups	222	0.414414	infection	no		Al or Tt or HW+LF+SCH		cohorts by infection; LF + SCH + Al or Tt or HW		alb+ivm+pzq	no	alb	400	mg	1	no	1	1	NA	NA	NA	NA	NA	NA	NA	NA	ivm	200	ug/kg	1	no	1	1	0	yes
H. Namwanje, N. Kabatereine and A. Olsen	2011	A randomised controlled clinical trial on the safety of co-administration of albendazole, ivermectin and praziquantel in infected schoolchildren in Uganda	X178	C02	A02		19	NA	19	no	19	92	total in all groups	222	0.414414	infection	no		Al or Tt or HW+LF+SCH		cohorts by infection; LF + SCH + Al or Tt or HW; control group		alb+ivm+pzq after 1 week	no	alb	400	mg	1	no	1	1	NA	NA	NA	NA	NA	NA	NA	NA	ivm	200	ug/kg	1	no	1	1	0	yes
J. Monarrez-Espino, C. R. Perez-Espejo, G. Vazquez-Mendoza, A. Balleza-Carreon and R. Caballero-Hoyos	2011	Intervention to prevent intestinal parasitic reinfections among Tarahumara indigenous schoolchildren in northern Mexico	X182	C01	A01		100	79	79	no	33	42	whole arm	84	0.5		no		yes	yes			intervention	no	nitazoxanide	15	mg/kg	2	yes	1	3	NA	NA	NA	NA	NA	NA	NA	NA	none
J. Monarrez-Espino, C. R. Perez-Espejo, G. Vazquez-Mendoza, A. Balleza-Carreon and R. Caballero-Hoyos	2011	Intervention to prevent intestinal parasitic reinfections among Tarahumara indigenous schoolchildren in northern Mexico	X182	C01	A02		122	56	56	no	17	41.998	whole arm	83	0.506		no		yes	yes			control	no	nitazoxanide	15	mg/kg	2	yes	1	3	NA	NA	NA	NA	NA	NA	NA	NA	none
M. C. Kapulu, M. Simuyandi, S. Sianongo, M. Mutale, M. Katubulushi and P. Kelly	2011	Differential changes in expression of intestinal antimicrobial peptide genes during ascarislumbricoides infection in zambian adults do not respond to helminth eradication	X187	C01	A01	71	23	23	23	NA	23	24	total treated	27	0.888889	infection	no		Al or Tt or HW		all in the study have Al; 4 have Ss, 1 Sm, 1 Ts; there is also an uninfected, untreated cohort for comparison, in this study		alb for Al or Tt or HW	no	alb	800	mg	2	yes	1	3	NA	NA	NA	NA	NA	NA	NA	NA	none								yes
M. C. Kapulu, M. Simuyandi, S. Sianongo, M. Mutale, M. Katubulushi and P. Kelly	2011	Differential changes in expression of intestinal antimicrobial peptide genes during ascarislumbricoides infection in zambian adults do not respond to helminth eradication	X187	C02	A01		4	4	4	NA	4	24	total treated	27	0.888889	infection	no		Al or Tt or HW, Ss		all in the study have Al; 4 have Ss, 1 Sm, 1 Ts; there is also an uninfected, untreated cohort for comparison, in this study		alb for Al or Tt or HW and ivm for Ss	no	alb	800	mg	2	yes	1	3	NA	NA	NA	NA	NA	NA	NA	NA	ivm	9	mg	1	no	1	1	NA	yes
D. Humphries, E. Mosites, J. Otchere, W. A. Twum, L. Woo, H. Jones-Sanpei, L. M. Harrison, R. D. Bungiro, B. Benham-Pyle, L. Bimi, D. Edoh, K. Bosompem, M. Wilson and M. Cappello	2011	Epidemiology of hookworm infection in Kintampo North Municipality, Ghana: Patterns of malaria coinfection, anemia, and albendazole treatment failure	X189	C01	A01		116	102	95	no	95	58	J0_assigned	116	0.5		no		HW		no intervention tested, this is a survey; the uninfecteds were not treated			no	alb	400	mg	1	no	1	1	NA	NA	NA	NA	NA	NA	NA	NA	none
R. J. Quinnell, R. L. Pullan, L. P. Breitling, S. M. Geiger, B. Cundill, R. Correa-Oliveira, S. Brooker and J. M. Bethony	2010	Genetic and household determinants of predisposition to human hookworm infectionin a Brazilian community	X204	C01	A01	1294	NA	NA	NA	no	826.2	653	J0_examined_wholeStudy	1294	0.504637		yes	number HW+ is given, other Al or Tt or HW not mentioned. States 90% of HW infected were treated	Al or Tt or HW		no intervention tested, this is a survey; the uninfecteds were not treated			no	alb	400	mg	1	no	1	1	NA	NA	NA	NA	NA	NA	NA	NA	none
L. Quihui-Cota, G. G. Morales-Figueroa, J. Esparza-Romero, M. E. Valencia, H. Astiazaran-Garcia, R. O. Mendez, B. I. Pacheco-Moreno, D. W. T. Crompton and S. P. Diaz-Camacho	2010	Trichuriasis and low-iron status in schoolchildren from Northwest Mexico	X205	C01	A01	73	33	33	33	NA	33	36	examined	73	0.493151		yes	assume reported are treated and followed	Tt		Tt only; coinfections were not treated as part of the study; uninfected not treated at all			no	alb	400	mg	1	yes	1	2	NA	NA	NA	NA	NA	NA	NA	NA	none
S. Knopp, K. A. Mohammed, B. Speich, J. Hattendorf, I. S. Khamis, A. N. Khamis, J. R. Stothard, D. Rollinson, H. Marti and J. Utzinger	2010	Albendazole and mebendazole administered alone or in combination with ivermectin against Trichuris trichiura: A randomized controlled trial	X212	C01	A01		150	138	132	no	132	71	J0_assigned	150	0.473333		no		Tt				alb+pl	no	alb	400	mg	1	no	1	1	NA	NA	NA	NA	NA	NA	NA	NA	pl
S. Knopp, K. A. Mohammed, B. Speich, J. Hattendorf, I. S. Khamis, A. N. Khamis, J. R. Stothard, D. Rollinson, H. Marti and J. Utzinger	2010	Albendazole and mebendazole administered alone or in combination with ivermectin against Trichuris trichiura: A randomized controlled trial	X212	C01	A02		153	144	140	no	140	84	J0_assigned	153	0.54902		no		Tt				alb+iv	no	alb	400	mg	1	no	1	1	NA	NA	NA	NA	NA	NA	NA	NA	ivm	200	ug/kg	1	no	1	1	0
S. Knopp, K. A. Mohammed, B. Speich, J. Hattendorf, I. S. Khamis, A. N. Khamis, J. R. Stothard, D. Rollinson, H. Marti and J. Utzinger	2010	Albendazole and mebendazole administered alone or in combination with ivermectin against Trichuris trichiura: A randomized controlled trial	X212	C01	A03		153	146	138	no	138	89	J0_assigned	153	0.581699		no		Tt				meb+pl	no	meb	500	mg	1	no	1	1	NA	NA	NA	NA	NA	NA	NA	NA	pl
S. Knopp, K. A. Mohammed, B. Speich, J. Hattendorf, I. S. Khamis, A. N. Khamis, J. R. Stothard, D. Rollinson, H. Marti and J. Utzinger	2010	Albendazole and mebendazole administered alone or in combination with ivermectin against Trichuris trichiura: A randomized controlled trial	X212	C01	A04		154	144	138	no	138	92	J0_assigned	154	0.597403		no		Tt				meb+ive	no	meb	500	mg	1	no	1	1	NA	NA	NA	NA	NA	NA	NA	NA	ivm	200	ug/kg	1	no	1	1	0
J. R. Stothard, D. Rollinson, E. Imison and I. S. Khamis	2009	A spot-check of the efficacies of albendazole or levamisole, against soil-transmitted helminthiases in young Ungujan children, reveals low frequencies of cure	X230	C01	A01		23	NA	20	no	20	NA	NA	NA	NA		no		Al or Tt		45 total enrolled; 5 lost to follow up		alb	no	alb	400	mg	1	no	1	1	NA	NA	NA	NA	NA	NA	NA	NA	none
J. R. Stothard, D. Rollinson, E. Imison and I. S. Khamis	2009	A spot-check of the efficacies of albendazole or levamisole, against soil-transmitted helminthiases in young Ungujan children, reveals low frequencies of cure	X230	C01	A02		22	NA	20	no	20	NA	NA	NA	NA		no		Al or Tt		45 total enrolled; 5 lost to follow up		lev	no	levamisole	2.5	mg/kg	1	no	1	1	NA	NA	NA	NA	NA	NA	NA	NA	none
A. Olsen, H. Namwanje, P. Nejsum, A. Roepstorff and S. M. Thamsborg	2009	Albendazole and mebendazole have low efficacy against Trichuris trichiura in school-age children in Kabale District, Uganda	X235	C01	A01		70	70	67	no	67	NA	NA	NA	NA		no		Tt		both 7 and 14 day fu numbers reported; 14 day fu numbers used here		alb	no	alb	400	mg	1	no	1	1	NA	NA	NA	NA	NA	NA	NA	NA	none
T. Liabsuetrakul, P. Chaikongkeit, S. Korviwattanagarn, C. Petrueng, S. Chaiya, C. Hanvattanakul, P. Kongkitkul, C. Sinthuuthai, N. Kalong, D. Ongsawang, S. Ungsathapornpon, A. Ameeroh, P. Bavonnarongdet and A. Buadung	2009	Epidemiology and the effect of treatment of soil-transmitted helminthiasis in pregnant women in Southern Thailand	X241	C01	A01		190	174	174	no	174	174	pregnancy		1		no		Al or Tt or HW		efficacy number calculated from those treated; (3 of the 177 initially assumed treated, revealed they did not take the drug) there were women who were given 3 days alb as they had heavy trichuriasis burdens, but they are not mentioned in the results.		alb	no	alb	400	mg	1	no	1	1	NA	NA	NA	NA	NA	NA	NA	NA	none
P. Christian, F. Shahid, A. Rizvi, R. D. W. Klemm and Z. A. Bhutta	2009	Treatment response to standard of care for severe anemia in pregnant women and effect of multivitamins and enhanced antihelminthics	X250	C01	A01		275	211	175	no	23.975		pregnancy		1		yes	use follow up from haematology 60d; use baseline prevalence	no		stool at 28d and 60d, but number followed up unknown		meb	no	meb	500	mg	1	no	1	1	NA	NA	NA	NA	NA	NA	NA	NA	none
P. Christian, F. Shahid, A. Rizvi, R. D. W. Klemm and Z. A. Bhutta	2009	Treatment response to standard of care for severe anemia in pregnant women and effect of multivitamins and enhanced antihelminthics	X250	C01	A02		272	205	169	no	6.591		pregnancy		1		yes	use follow up from haematology 60d; use baseline prevalence	no				meb 3 days	no	meb	200	mg	2	yes	1	3	NA	NA	NA	NA	NA	NA	NA	NA	none
C. C. Appleton, T. I. Mosala, J. Levin and A. Olsen	2009	Geohelminth infection and re-infection after chemotherapy among slum-dwelling children in Durban, South Africa	X256	C01	A01		996	996	996	no	790	NA	NA	NA	NA		no	use baseline prevalence; states at baseline, 206 were geohelminth free	no		"younger" children - presumably below 2 years - were treated but the study was not on them. They had their 400mg over 3 days.			no	alb	400	mg	1	no	1	1	NA	NA	NA	NA	NA	NA	NA	NA	none
R. Ndyomugyenyi, N. Kabatereine, A. Olsen and P. Magnussen	2008	Efficacy of ivermectin and albendazole alone and in combination for treatment of soil-transmitted helminths in pregnancy and adverse events: A randomized open label controlled intervention trial in Masindi district, western Uganda	X267	C01	A01		198	NA	180	no	180	180	pregnancy		1		no		Al or Tt or HW				iv	no	ivm	150	ug/kg	1	no	1	1	NA	NA	NA	NA	NA	NA	NA	NA	none
R. Ndyomugyenyi, N. Kabatereine, A. Olsen and P. Magnussen	2008	Efficacy of ivermectin and albendazole alone and in combination for treatment of soil-transmitted helminths in pregnancy and adverse events: A randomized open label controlled intervention trial in Masindi district, western Uganda	X267	C01	A02		194	NA	178	no	178	178	pregnancy		1		no		Al or Tt or HW				alb	no	alb	400	mg	1	no	1	1	NA	NA	NA	NA	NA	NA	NA	NA	none
R. Ndyomugyenyi, N. Kabatereine, A. Olsen and P. Magnussen	2008	Efficacy of ivermectin and albendazole alone and in combination for treatment of soil-transmitted helminths in pregnancy and adverse events: A randomized open label controlled intervention trial in Masindi district, western Uganda	X267	C01	A03		199	NA	188	no	188	188	pregnancy		1		no		Al or Tt or HW				iv+alb	no	ivm	150	ug/kg	1	no	1	1	NA	NA	NA	NA	NA	NA	NA	NA	alb	400	mg	1	no	1	1	0
R. Ndyomugyenyi, N. Kabatereine, A. Olsen and P. Magnussen	2008	Efficacy of ivermectin and albendazole alone and in combination for treatment of soil-transmitted helminths in pregnancy and adverse events: A randomized open label controlled intervention trial in Masindi district, western Uganda	X267	C01	A04		241	NA	0	no	0	0	pregnancy		1		no		NA		Al or Tt or HW-ve arm				untreated															none
M. Hesham Al-Mekhlafi, J. Surin, A. S. Atiya, W. A. Ariffin, A. K. Mohammed Mahdy and H. Che Abdullah	2008	Pattern and predictors of soil-transmitted helminth reinfection among aboriginal schoolchildren in rural Peninsular Malaysia	X270	C01	A01		120	120	NA	no	118.32	60	J0_treated	120	0.5		yes	assume reported are treated and followed	no	yes	98.6% given as any Al or Tt or HW+			no	alb	400	mg	1	yes	1	3	NA	NA	NA	NA	NA	NA	NA	NA	none
M. L. Galvan-Ramirez, N. Rivera, M. E. Loeza, X. Avila, J. Acero, R. Troyo and R. Bernal	2007	Nitazoxanide in the treatment of Ascaris lumbricoides in a rural zone of Colima, Mexico	X290	C01	A01	280	86	86	86	NA	86	167	J0_examined_wholeStudy	280	0.596429		no		Al		children, teenagers, adults reported separately and together. Dose different for children. The one case of Tt is also reported as being associated with Al			yes	nitazoxanide	500	mg	NA	yes	1	3	56	13	200	NA	yes	1	3	30	none
C. Flohr, L. N. Tuyen, R. J. Quinnell, S. Lewis, T. T. Minh, J. Campbell, C. Simmons, G. Telford, A. Brown, T. T. Hien, J. Farrar, H. Williams, D. I. Pritchard and J. Britton	2010	Reduced helminth burden increases allergen skin sensitization but not clinical allergy: A randomized, double-blind, placebo-controlled trial in Vietnam	X217	C01	A01				137	no	88.913	72	J1_followed_60	137	0.525547		yes	use prevalence of most common (HW) ; the number followed up comes from reference X291	no		meb was given as first of 4 treatments; the efficacy of this is detailed in X291; it was found ineffective (no difference from placebo) so 3 treatments of alb given instead for the rest of the study		meb	no	meb	500	mg	1	no	1	1	NA	NA	NA	NA	NA	NA	NA	NA	none
C. Flohr, L. N. Tuyen, R. J. Quinnell, S. Lewis, T. T. Minh, J. Campbell, C. Simmons, G. Telford, A. Brown, T. T. Hien, J. Farrar, H. Williams, D. I. Pritchard and J. Britton	2010	Reduced helminth burden increases allergen skin sensitization but not clinical allergy: A randomized, double-blind, placebo-controlled trial in Vietnam	X217	C01	A02				134	no	78	77	J1_followed_60	134	0.574627		yes	use prevalence of most common (HW) ; the number followed up comes from reference X291	no		meb was given as first of 4 treatments; the efficacy of this is detailed in X291; it was found ineffective (no difference from placebo) so 3 treatments of alb given instead for the rest of the study		pl	no	placebo															none
C. Flohr, L. N. Tuyen, S. Lewis, T. T. Minh, J. Campbell, J. Britton, H. Williams, T. T. Hien, J. Farrar and R. J. Quinnell	2007	Low efficacy of mebendazole against hookworm in Vietnam: Two randomized controlled trials	X291	C01	A01			54	54	no	51	29	J0_treated	54	0.537037		yes	use prevalence of most common (HW)	no				adults - placebo	no	placebo			1	no	1	1	NA	NA	NA	NA	NA	NA	NA	NA	none
C. Flohr, L. N. Tuyen, S. Lewis, T. T. Minh, J. Campbell, J. Britton, H. Williams, T. T. Hien, J. Farrar and R. J. Quinnell	2007	Low efficacy of mebendazole against hookworm in Vietnam: Two randomized controlled trials	X291	C01	A02			54	54	no	50	29	J0_treated	54	0.537037		yes	use prevalence of most common (HW)	no				adults - meb3	no	meb	500	mg	1	yes	1	3	NA	NA	NA	NA	NA	NA	NA	NA	none
C. Flohr, L. N. Tuyen, S. Lewis, T. T. Minh, J. Campbell, J. Britton, H. Williams, T. T. Hien, J. Farrar and R. J. Quinnell	2007	Low efficacy of mebendazole against hookworm in Vietnam: Two randomized controlled trials	X291	C01	A03			54	54	no	47	29	J0_treated	54	0.537037		yes	use prevalence of most common (HW)	no				adults - alb	no	alb	400	mg	1	no	1	1	NA	NA	NA	NA	NA	NA	NA	NA	none
C. Flohr, L. N. Tuyen, S. Lewis, T. T. Minh, J. Campbell, J. Britton, H. Williams, T. T. Hien, J. Farrar and R. J. Quinnell	2007	Low efficacy of mebendazole against hookworm in Vietnam: Two randomized controlled trials	X291	C01	A04			54	54	no	43	19	J0_treated	54	0.351852		yes	use prevalence of most common (HW)	no				adults - alb3	no	alb	400	mg	1	yes	1	3	NA	NA	NA	NA	NA	NA	NA	NA	none
A. A. Cruz, F. Lima, E. Sarinho, G. Ayre, C. Martin, H. Fox and P. J. Cooper	2007	Safety of anti-immunoglobulin E therapy with omalizumab in allergic patients at risk of geohelminth infection	X292	C01	A01	137	68	68	68	yes	23	35	J1_followed_60	68	0.514706		yes	estimated the number of subjects with relevant infection throughout the year as the number of subjects on whom efficacy can be estimated. Total geohelminths - (Ev+Ss)	no	yes	there is an unknown baseline number of infected, who are treated successfully (all ppts are infected) but also those infected throughout the year are treated.		omalizumab	no	alb	400	mg	1	yes	14	2	NA	NA	NA	NA	NA	NA	NA	NA	ivm	150	ug/kg	NA	no	1	1	14	yes	oxamniquine
A. A. Cruz, F. Lima, E. Sarinho, G. Ayre, C. Martin, H. Fox and P. J. Cooper	2007	Safety of anti-immunoglobulin E therapy with omalizumab in allergic patients at risk of geohelminth infection	X292	C01	A02		69	69	69	yes	20	44	J1_followed_60	69	0.637681		yes	estimated the number of subjects with relevant infection throughout the year as the number of subjects on whom efficacy can be estimated. Total geohelminths - (Ev+Ss)	no	yes	there is a baseline number of infected, who are treated successfully but also those infected throughout the year are treated.		intervention-placebo	no	alb	400	mg	1	yes	14	2	NA	NA	NA	NA	NA	NA	NA	NA	ivm	150	ug/kg	NA	no	1	1	14	yes	oxamniquine
M. T. Anantaphruti, S. Nuamtanong, D. Watthanakulpanich, W. Maipanich, S. Pubampen, S. Sanguankiat, T. Kusolsuk, C. Muennoo and J. Waikagul	2007	Responses to albendazole treatment for hookworm infection in ethnic Thai and immigrant in west-central Thailand	X296	C01	A01	162	NA	NA	NA	NA	6	92	examined in cohort	162	0.567901	setting, ethnic group, infection	no		HW		it is stated that only HW-infected, single-dose albendazole treated, were followed up, so only 4 eligible cohorts. In the whole study, all STH (inc Taenia) were treated, but not uninfected, probably		school - alb x1 - most Al or Tt or HW - Thai	no	alb	400	mg	1	no	1	1	NA	NA	NA	NA	NA	NA	NA	NA	none
M. T. Anantaphruti, S. Nuamtanong, D. Watthanakulpanich, W. Maipanich, S. Pubampen, S. Sanguankiat, T. Kusolsuk, C. Muennoo and J. Waikagul	2007	Responses to albendazole treatment for hookworm infection in ethnic Thai and immigrant in west-central Thailand	X296	C02	A01		NA	NA	NA	NA	24	92	examined in cohort	162	0.567901	setting, ethnic group, infection	no		HW		it is stated that only HW-infected, single-dose albendazole treated, were followed up, so only 4 eligible cohorts. In the whole study, all STH (inc Taenia) were treated, but not uninfected, probably		school - alb x1 - most Al or Tt or HW - immigrant	no	alb	400	mg	1	no	1	1	NA	NA	NA	NA	NA	NA	NA	NA	none
M. T. Anantaphruti, S. Nuamtanong, D. Watthanakulpanich, W. Maipanich, S. Pubampen, S. Sanguankiat, T. Kusolsuk, C. Muennoo and J. Waikagul	2007	Responses to albendazole treatment for hookworm infection in ethnic Thai and immigrant in west-central Thailand	X296	C03	A01	183	NA	16	NA	NA	16	87	examined in cohort	183	0.47541	setting, ethnic group, infection	no		HW		it is stated that only HW-infected, single-dose albendazole treated, were followed up, so only 4 eligible cohorts. In the whole study, all STH (inc Taenia) were treated, but not uninfected, probably		village - alb x1 - most Al or Tt or HW - Thai	no	alb	400	mg	1	no	1	1	NA	NA	NA	NA	NA	NA	NA	NA	none
M. T. Anantaphruti, S. Nuamtanong, D. Watthanakulpanich, W. Maipanich, S. Pubampen, S. Sanguankiat, T. Kusolsuk, C. Muennoo and J. Waikagul	2007	Responses to albendazole treatment for hookworm infection in ethnic Thai and immigrant in west-central Thailand	X296	C04	A01		NA	36	NA	NA	36	87	examined in cohort	183	0.47541	setting, ethnic group, infection	no		HW		it is stated that only HW-infected, single-dose albendazole treated, were followed up, so only 4 eligible cohorts. In the whole study, all STH (inc Taenia) were treated, but not uninfected, probably		village - alb x1 - most Al or Tt or HW - immigrant	no	alb	400	mg	1	no	1	1	NA	NA	NA	NA	NA	NA	NA	NA	none
M. Albonico, P. Mathema, A. Montresor, B. Khakurel, V. Reggi, S. Pandey and L. Savioli	2007	Comparative study of the quality and efficacy of originator and generic albendazole for mass treatment of soil-transmitted nematode infections in Nepal	X297	C01	A01		NA	NA	429	no	429	NA	NA	NA	NA		no		no		only those positive at baseline are reported, but all were treated		GSK	no	alb	400	mg	1	no	1	1	NA	NA	NA	NA	NA	NA	NA	NA	none
M. Albonico, P. Mathema, A. Montresor, B. Khakurel, V. Reggi, S. Pandey and L. Savioli	2007	Comparative study of the quality and efficacy of originator and generic albendazole for mass treatment of soil-transmitted nematode infections in Nepal	X297	C01	A02		NA	NA	419	no	419	NA	NA	NA	NA		no		no		only those positive at baseline are reported, but all were treated		Royal Drug	no	alb	400	mg	1	no	1	1	NA	NA	NA	NA	NA	NA	NA	NA	none
M. Albonico, P. Mathema, A. Montresor, B. Khakurel, V. Reggi, S. Pandey and L. Savioli	2007	Comparative study of the quality and efficacy of originator and generic albendazole for mass treatment of soil-transmitted nematode infections in Nepal	X297	C01	A03		NA	NA	429	no	429	NA	NA	NA	NA		no		no		only those positive at baseline are reported, but all were treated		Curex	no	alb	400	mg	1	no	1	1	NA	NA	NA	NA	NA	NA	NA	NA	none
S. Adugna, Y. Kebede, F. Moges and M. Tiruneh	2007	Efficacy of mebendazole and albendazole for Ascaris lumbricoides and hookworm infections in an area with long time exposure for antihelminthes, Northwest Ethiopia	X298	C01	A01		162	162	162	NA	157	76	J0_treated	162	0.469136		no		Al or HW					no	alb	400	mg	1	no	1	1	NA	NA	NA	NA	NA	NA	NA	NA	none
S. Adugna, Y. Kebede, F. Moges and M. Tiruneh	2007	Efficacy of mebendazole and albendazole for Ascaris lumbricoides and hookworm infections in an area with long time exposure for antihelminthes, Northwest Ethiopia	X298	C01	A02		136	136	136	NA	131	71	J0_treated	136	0.522059		no		Al or HW					no	meb	200	mg	2	yes	1	3	NA	NA	NA	NA	NA	NA	NA	NA	none
S. Shyale, K. P. R. Chowdary, Y. S. R. Krishnaiah and N. K. Bhat	2006	Pharmacokinetic evaluation and studies on the clinical efficacy of guar gum-based oral drug delivery systems of albendazole and albendazole-beta- cyclodextrin for colon-targeting in human volunteers	X305	C01	A01		3	3	3	no	3	3	total	9	0.333333		no		Al or Ss or Tt				alb - regular	no	alb	400	mg	1	yes	1	3	NA	NA	NA	NA	NA	NA	NA	NA	none
S. Shyale, K. P. R. Chowdary, Y. S. R. Krishnaiah and N. K. Bhat	2006	Pharmacokinetic evaluation and studies on the clinical efficacy of guar gum-based oral drug delivery systems of albendazole and albendazole-beta- cyclodextrin for colon-targeting in human volunteers	X305	C01	A02		3	3	3	no	3	3	total	9	0.333333		no		Al or Ss or Tt				alb - colon-targeted matrix	no	alb	400	mg	1	yes	1	3	NA	NA	NA	NA	NA	NA	NA	NA	none
S. Shyale, K. P. R. Chowdary, Y. S. R. Krishnaiah and N. K. Bhat	2006	Pharmacokinetic evaluation and studies on the clinical efficacy of guar gum-based oral drug delivery systems of albendazole and albendazole-beta- cyclodextrin for colon-targeting in human volunteers	X305	C01	A03		3	3	3	no	3	3	total	9	0.333333		no		Al or Ss or Tt				alb - colon-targeted alb-beta-CD complex	no	alb	400	mg	1	yes	1	3	NA	NA	NA	NA	NA	NA	NA	NA	none
R. Larocque, M. Casapia, E. Gotuzzo, J. D. MacLean, J. C. Soto, E. Rahme and T. W. Gyorkos	2006	A double-blind randomized controlled trial of antenatal mebendazole to reduce low birthweight in a hookworm-endemic area of Peru	X311	C01	A01		522	522	479	no	NA		pregnancy		1		NA	NA	no		variable follow up		mebendazole and iron	no	meb	500	mg	1	no	1	1	NA	NA	NA	NA	NA	NA	NA	NA	none
R. Larocque, M. Casapia, E. Gotuzzo, J. D. MacLean, J. C. Soto, E. Rahme and T. W. Gyorkos	2006	A double-blind randomized controlled trial of antenatal mebendazole to reduce low birthweight in a hookworm-endemic area of Peru	X311	C01	A02		520	520	471	no	NA		pregnancy		1		NA	NA	no		variable follow up		placebo and iron		placebo
A. I. Luoba, P. W. Geissler, B. Estambale, J. H. Ouma, D. Alusala, R. Ayah, D. Mwaniki, P. Magnussen and H. Friis	2005	Earth-eating and reinfection with intestinal helminths among pregnant and lactating women in western Kenya	X339	C01	A01		824	824	NA	no	NA		pregnancy		1		NA	NA	no		variable follow up			no	meb	500	mg	1	no	1	1	NA	NA	NA	NA	NA	NA	NA	NA	none
G. S. A. Gunawardena, N. D. Karunaweera and M. M. Ismail	2005	Effects of climatic, socio-economic and behavioural factors on the transmission of hookworm (Necator americanus) on two low-country plantations in Sri Lanka	X343	C01	A01		477	477	477	NA	250.998	250	J1_followed_60	477	0.524109		yes	use baseline prevalence of Al; assume reported are treated and followed	no		this is the same 477 sample as X376, which reports the Al results. Hence that prevalence is used			no	meb	500	mg	1	no	1	1	NA	NA	NA	NA	NA	NA	NA	NA	none
J. B. Ziem, I. M. J. Kettenis, A. Bayita, E. A. T. Brienen, S. Dittoh, J. Horton, A. Olsen, P. Magnussen and A. M. Polderman	2004	The short-term impact of albendazole treatment on Oesophagostomum bifurcum and hookworm infections in northern Ghana	X355	C01	A01		190	190	146	no	113.004	NA	NA	NA	NA		yes	use baseline prevalence of HW	no		study focuses on HW			no	alb	400	mg	1	no	1	1	NA	NA	NA	NA	NA	NA	NA	NA	none
L. C. Zani, T. C. Favre, O. S. Pieri and C. S. Barbosa	2004	Impact of antihelminthic treatment on infection by Ascaris lumbricoides, Trichuris trichiura and hookworms in Covas, a rural community of Pernambuco, Brazil	X356	C01	A01		NA	62	62	no	62	NA	NA	NA	NA		no		Al or Tt or HW		Sm infected are excluded from the study itself (but are treated separately)		alb	no	alb	400	mg	1	no	1	1	NA	NA	NA	NA	NA	NA	NA	NA	alb	400	mg	1	no	1	1	20
L. C. Zani, T. C. Favre, O. S. Pieri and C. S. Barbosa	2004	Impact of antihelminthic treatment on infection by Ascaris lumbricoides, Trichuris trichiura and hookworms in Covas, a rural community of Pernambuco, Brazil	X356	C01	A02		NA	57	57	no	57	NA	NA	NA	NA		no		Al or Tt or HW		Sm infected are excluded from the study itself (but are treated separately)		meb	no	meb	200	mg	2	yes	1	3	NA	NA	NA	NA	NA	NA	NA	NA	meb	200	mg	2	yes	1	3	20
K. Narain, G. K. Medhi, S. K. Rajguru and J. Mahanta	2004	Cure and reinfection patterns of geohelminthic infections after treatment in communities inhabiting the tropical rainforest of Assam, India	X366	C01	A01	265	NA	NA	NA	no	99	49	J2_efficacy_n	99	0.494949		yes	number Tt+ on which efficacy is calculated	unclear		unclear if only infected were treated, but infected are reported			no	alb	400	mg	1	no	1	1	NA	NA	NA	NA	NA	NA	NA	NA	none
M. Legesse, B. Erko and G. Medhin	2004	Comparative efficacy of albendazole and three brands of mebendazole in the treatment of ascariasis and trichuriasis	X372	C01	A01		NA	197	130	no	130	75	J2_efficacy_n	130	0.576923		no		Al or Tt				alb	no	alb	400	mg	1	no	1	1	NA	NA	NA	NA	NA	NA	NA	NA	none
M. Legesse, B. Erko and G. Medhin	2004	Comparative efficacy of albendazole and three brands of mebendazole in the treatment of ascariasis and trichuriasis	X372	C01	A02		NA	144	123	no	123	76	J2_efficacy_n	123	0.617886		no		Al or Tt				Unibios (Indian) meb	no	meb	200	mg	2	yes	1	3	NA	NA	NA	NA	NA	NA	NA	NA	none
M. Legesse, B. Erko and G. Medhin	2004	Comparative efficacy of albendazole and three brands of mebendazole in the treatment of ascariasis and trichuriasis	X372	C01	A03		NA	166	138	no	138	84	J2_efficacy_n	138	0.608696		no		Al or Tt				Janssen meb - Vermox	no	meb	200	mg	2	yes	1	3	NA	NA	NA	NA	NA	NA	NA	NA	none
M. Legesse, B. Erko and G. Medhin	2004	Comparative efficacy of albendazole and three brands of mebendazole in the treatment of ascariasis and trichuriasis	X372	C01	A04		NA	154	143	no	143	90	J2_efficacy_n	143	0.629371		no		Al or Tt				East African Pharmaceuticals meb	no	meb	200	mg	2	yes	1	3	NA	NA	NA	NA	NA	NA	NA	NA	none
J. Heukelbach, T. Wilcke, B. Winter, F. A. Sales De Oliveira, R. C. Saboia Moura, G. Harms, O. Liesenfeld and H. Feldmeier	2004	Efficacy of ivermectin in a patient population concomitantly infected with intestinal helminths and ectoparasites	X375	C01	A01		277	277	251	no	150	129	J1_followed_60	251	0.513944		yes	total intestinal helminths - (Ss + Ev + Hn)	Al or Tt or HW or Ss or Ev or Hn or ectoparasite					no	ivm	200	ug/kg	1	yes	10	2	NA	NA	NA	NA	NA	NA	NA	NA	none
S. M. Geiger, C. L. Massara, J. Bethony, P. T. Soboslay and R. Correa-Oliveira	2004	Cellular responses and cytokine production in post-treatment hookworm patients from an endemic area in Brazil	X377	C01	A01	305	NA	NA	23	no	23	NA	NA	NA	NA		no		Al or Tt or HW or Ev or Hn		only 23 HW+ patients were given as treated and followed at the 7 weeks		0	no	meb	200	mg	2	yes	1	3	NA	NA	NA	NA	NA	NA	NA	NA	none								yes
V. J. Adams, C. J. Lombard, M. A. Dhansay, M. B. Markus and J. E. Fincham	2004	Efficacy of albendazole against the whipworm Trichuris trichiura - A randomised, controlled trial	X385	C01	A01		50	NA	NA	no	0	25	J0_assigned	50	0.5		no		uninfected		the placebo arm is uninfected here		placebo		placebo															none
V. J. Adams, C. J. Lombard, M. A. Dhansay, M. B. Markus and J. E. Fincham	2004	Efficacy of albendazole against the whipworm Trichuris trichiura - A randomised, controlled trial	X385	C01	A02		50	NA	NA	no	31	25	J0_assigned	50	0.5		yes	n after 4 4-monthly treatments (intermediate follow up numbers not given)	Tt				400 alb	no	alb	400	mg	1	no	1	1	NA	NA	NA	NA	NA	NA	NA	NA	none
V. J. Adams, C. J. Lombard, M. A. Dhansay, M. B. Markus and J. E. Fincham	2004	Efficacy of albendazole against the whipworm Trichuris trichiura - A randomised, controlled trial	X385	C01	A03		50	NA	NA	no	43	25	J0_assigned	50	0.5		yes	n after 4 4-monthly treatments (intermediate follow up numbers not given)	Tt				800 alb	no	alb	400	mg	1	yes	1	2	NA	NA	NA	NA	NA	NA	NA	NA	none
V. J. Adams, C. J. Lombard, M. A. Dhansay, M. B. Markus and J. E. Fincham	2004	Efficacy of albendazole against the whipworm Trichuris trichiura - A randomised, controlled trial	X385	C01	A04		50	NA	NA	no	39	25	J0_assigned	50	0.5		yes	n after 4 4-monthly treatments (intermediate follow up numbers not given)	Tt				1200 alb	no	alb	400	mg	1	yes	1	3	NA	NA	NA	NA	NA	NA	NA	NA	none
C. Sirivichayakul, C. Pojjaroen-Anant, P. Wisetsing, R. Praevanit, P. Chanthavanich and K. Limkittikul	2003	The effectiveness of 3, 5 or 7 days of albendazole for the treatment of Trichuris trichiura infection	X392	C01	A01		56	NA	45	no	45	12	J0_assigned	56	0.214286		no		Tt				alb3	no	alb	400	mg	1	yes	1	3	NA	NA	NA	NA	NA	NA	NA	NA	none
C. Sirivichayakul, C. Pojjaroen-Anant, P. Wisetsing, R. Praevanit, P. Chanthavanich and K. Limkittikul	2003	The effectiveness of 3, 5 or 7 days of albendazole for the treatment of Trichuris trichiura infection	X392	C01	A02		56	NA	46	no	46	13	J0_assigned	56	0.232143		no		Tt				alb5	no	alb	400	mg	1	yes	1	5	NA	NA	NA	NA	NA	NA	NA	NA	none
C. Sirivichayakul, C. Pojjaroen-Anant, P. Wisetsing, R. Praevanit, P. Chanthavanich and K. Limkittikul	2003	The effectiveness of 3, 5 or 7 days of albendazole for the treatment of Trichuris trichiura infection	X392	C01	A03		56	NA	51	no	51	13	J0_assigned	56	0.232143		no		Tt				alb7	no	alb	400	mg	1	yes	1	7	NA	NA	NA	NA	NA	NA	NA	NA	none
I. A. Mir, N. A. Wani and R. Patnaik	2003	Albendazole therapy in ascariasis	X397	C01	A01	2400	NA	NA	928	yes	928	950.88	J0_examined_wholeStudy	2400	0.3962		no		Al				alb	yes	alb	400	mg	1	no	1	1	NA	2	200	1	no	1	1	NA	none
I. A. Mir, N. A. Wani and R. Patnaik	2003	Albendazole therapy in ascariasis	X397	C01	A02		NA	NA	584	yes	584	950.88	J0_examined_wholeStudy	2400	0.3962		no		Al				pyrantel pamoate	no	pyrantel pamoate	10	mg/kg	1	no	1	1	NA	NA	NA	NA	NA	NA	NA	NA	none
I. A. Mir, N. A. Wani and R. Patnaik	2003	Albendazole therapy in ascariasis	X397	C01	A03		NA	NA	323	yes	323	950.88	J0_examined_wholeStudy	2400	0.3962		no		Al				levamisole	no	levamisole	4	mg/kg	1	no	1	1	NA	NA	NA	NA	NA	NA	NA	NA	none
F. Oyewole, F. Ariyo, A. Sanyaolu, W. A. Oyibo, T. Faweya, P. Monye, M. Ukpong and C. Okoro	2002	Intestinal helminthiases and their control with albendazole among primary schoolchildren in riverine communities of Ondo State, Nigeria	X415	C01	A01	1076	NA	NA	NA	NA	1009	NA	NA	NA	NA		yes	assume reported are treated and followed	no					no	alb	200	mg	1	no	1	1	NA	NA	NA	NA	NA	NA	NA	NA	none
J. J. Ortiz, N. L. Chegne, G. Gargala and L. Favennec	2002	Comparative clinical studies of nitazoxanide, albendazole and praziquantel in the treatment of ascariasis, trichuriasis and hymenolepiasis in children from Peru	X416	C01	A01	NA	35	28	NA	no	28	110	enrollment	210	0.52381	infection	no		Al		only two in whole study were aged 2-3, but which cohort and arm they are in is not given		Al - nit	yes	nitazoxanide	400	mg	2	yes	1	3	NA	4	200	2	yes	1	3	NA	none
J. J. Ortiz, N. L. Chegne, G. Gargala and L. Favennec	2002	Comparative clinical studies of nitazoxanide, albendazole and praziquantel in the treatment of ascariasis, trichuriasis and hymenolepiasis in children from Peru	X416	C01	A02	NA	35	NA	35	no	35	110	enrollment	210	0.52381	infection	no		Al				Al - alb	no	alb	400	mg	1	no	1	1	NA	NA	NA	NA	NA	NA	NA	NA	none
J. J. Ortiz, N. L. Chegne, G. Gargala and L. Favennec	2002	Comparative clinical studies of nitazoxanide, albendazole and praziquantel in the treatment of ascariasis, trichuriasis and hymenolepiasis in children from Peru	X416	C02	A01	NA	20	18	NA	no	18	110	enrollment	210	0.52381	infection	no		Tt		only two in whole study were aged 2-3, but which cohort and arm they are in is not given		Tt - nit	yes	nitazoxanide	400	mg	2	yes	1	3	NA	4	200	2	yes	1	3	NA	none
J. J. Ortiz, N. L. Chegne, G. Gargala and L. Favennec	2002	Comparative clinical studies of nitazoxanide, albendazole and praziquantel in the treatment of ascariasis, trichuriasis and hymenolepiasis in children from Peru	X416	C02	A02	NA	20	NA	19	no	19	110	enrollment	210	0.52381	infection	no		Tt				Tt - alb	no	alb	400	mg	1	no	1	1	NA	NA	NA	NA	NA	NA	NA	NA	none
J. J. Ortiz, N. L. Chegne, G. Gargala and L. Favennec	2002	Comparative clinical studies of nitazoxanide, albendazole and praziquantel in the treatment of ascariasis, trichuriasis and hymenolepiasis in children from Peru	X416	C03	A01	NA	50	39	NA	no	0	110	enrollment	210	0.52381	infection	yes	assumed at minimum, the concomitant Al or Tt or HW infections could be with the other Al or Tt or HWs	Hn		only two in whole study were aged 2-3, but which cohort and arm they are in is not given		Hn - nit	yes	nitazoxanide	400	mg	2	yes	1	3	NA	4	200	2	yes	1	3	NA	none
J. J. Ortiz, N. L. Chegne, G. Gargala and L. Favennec	2002	Comparative clinical studies of nitazoxanide, albendazole and praziquantel in the treatment of ascariasis, trichuriasis and hymenolepiasis in children from Peru	X416	C03	A02	NA	50	NA	49	no	5	110	enrollment	210	0.52381	infection	yes	use prevalence of most common (Tt)	Hn		Tt is the most common secondary infection in this Hn group		Hn - pzq	no	praziquantel	25	mg/kg	1	no	1	1	NA	NA	NA	NA	NA	NA	NA	NA	none
L. Ndenecho, K. J. N. Ndamukong and M. M. Matute	2002	Soil transmitted nematodes in children in buea health district of Cameroon	X417	C01	A01	126	NA	NA	53	NA	26.076	NA	NA	NA	NA	setting (urban/rural/suburban)	yes	use baseline prevalence	Al or Tt or HW		prevalence of all Al/Tt/HW in relevant cohort, multiplied by numbers given as followed for up to 2 months		urban - chemo - he	no	meb	200	mg	2	yes	1	3	NA	NA	NA	NA	NA	NA	NA	NA	none
L. Ndenecho, K. J. N. Ndamukong and M. M. Matute	2002	Soil transmitted nematodes in children in buea health district of Cameroon	X417	C01	A02		NA	NA	27	NA	13.284	NA	NA	NA	NA	setting (urban/rural/suburban)	yes	use baseline prevalence	Al or Tt or HW		prevalence of all Al/Tt/HW in relevant cohort, multiplied by numbers given as followed for up to 2 months		urban - chemo only	no	meb	200	mg	2	yes	1	3	NA	NA	NA	NA	NA	NA	NA	NA	none
L. Ndenecho, K. J. N. Ndamukong and M. M. Matute	2002	Soil transmitted nematodes in children in buea health district of Cameroon	X417	C02	A01	129	NA	NA	33	NA	20.196	NA	NA	NA	NA	setting (urban/rural/suburban)	yes	use baseline prevalence	Al or Tt or HW		prevalence of all Al/Tt/HW in relevant cohort, multiplied by numbers given as followed for up to 2 months		suburban - chemo - he	no	meb	200	mg	2	yes	1	3	NA	NA	NA	NA	NA	NA	NA	NA	none
L. Ndenecho, K. J. N. Ndamukong and M. M. Matute	2002	Soil transmitted nematodes in children in buea health district of Cameroon	X417	C02	A02		NA	NA	35	NA	21.42	NA	NA	NA	NA	setting (urban/rural/suburban)	yes	use baseline prevalence	Al or Tt or HW		prevalence of all Al/Tt/HW in relevant cohort, multiplied by numbers given as followed for up to 2 months		suburban - chemo only	no	meb	200	mg	2	yes	1	3	NA	NA	NA	NA	NA	NA	NA	NA	none
L. Ndenecho, K. J. N. Ndamukong and M. M. Matute	2002	Soil transmitted nematodes in children in buea health district of Cameroon	X417	C03	A01	85	60.01	NA	NA	NA	60	NA	NA	NA	NA	setting (urban/rural/suburban)	yes	assume reported are treated and followed	Al or Tt or HW				rural	no	meb	200	mg	2	yes	1	3	NA	NA	NA	NA	NA	NA	NA	NA	none
C. E. Davila-Gutierrez, C. Vasquez, B. Trujillo-Hernandez and M. Huerta	2002	Nitazoxanide compared with quinfamide and mebendazole in the treatment of helminthic infections and intestinal protozoa in children	X423	C01	A01		143	NA	NA	NA	43	70	total in arm	143	0.48951		yes	single infections Al, single Tt, + Al mixed (assume all Tt mixed could be with Al)	Al or Tt or HW or Hn or Gl or Eh/Ed or En				nit	no	nitazoxanide	200	mg	2	yes	1	3	NA	NA	NA	NA	NA	NA	NA	NA	none
C. E. Davila-Gutierrez, C. Vasquez, B. Trujillo-Hernandez and M. Huerta	2002	Nitazoxanide compared with quinfamide and mebendazole in the treatment of helminthic infections and intestinal protozoa in children	X423	C01	A02		123	NA	NA	NA	42	56	total in arm	132	0.424242		yes	single infections Al, single Tt, + Al mixed (assume all Tt mixed could be with Al)	Al or Tt or HW or Hn or Gl or Eh/Ed or En		9 more from this arm were given quinfamide only for a single Eh/Ed infection		mebendazole, with quinfamide if mixed parasitosis	no	meb	200	mg	2	yes	1	3	NA	NA	NA	NA	NA	NA	NA	NA	none
M. Albonico, M. Ramsan, V. Wright, K. Jape, H. J. Haji, M. Taylor, L. Savioli and Q. Bickle	2002	Soil-transmitted nematode infections and mebendazole treatment in Mafia Island schoolchildren	X424	C01	A01		403	NA	369	no	294.831	201	J0_assigned	403	0.498759		yes	use baseline prevalence	Al or Tt or HW				meb	no	meb	500	mg	1	no	1	1	NA	NA	NA	NA	NA	NA	NA	NA	none
C. Sirivichayakul, C. Pojjaroen-anant, P. Wisetsing, P. Chanthavanich, R. Praevanit, K. Limkittikul and K. Pengsaa	2001	A comparative trial of albendazole alone versus combination of albendazole and praziquantel for treatment of Trichuris trichiura infection	X432	C01	A01		34	34	34	NA	34	4	J2_efficacy_n	34	0.117647		no		Tt				alb1	no	alb	400	mg	1	no	1	1	NA	NA	NA	NA	NA	NA	NA	NA	none
C. Sirivichayakul, C. Pojjaroen-anant, P. Wisetsing, P. Chanthavanich, R. Praevanit, K. Limkittikul and K. Pengsaa	2001	A comparative trial of albendazole alone versus combination of albendazole and praziquantel for treatment of Trichuris trichiura infection	X432	C01	A02		34	34	34	NA	34	5	J2_efficacy_n	34	0.147059		no		Tt				alb3	no	alb	400	mg	1	yes	1	3	NA	NA	NA	NA	NA	NA	NA	NA	none
C. Sirivichayakul, C. Pojjaroen-anant, P. Wisetsing, P. Chanthavanich, R. Praevanit, K. Limkittikul and K. Pengsaa	2001	A comparative trial of albendazole alone versus combination of albendazole and praziquantel for treatment of Trichuris trichiura infection	X432	C01	A03		35	35	35	NA	35	4	J2_efficacy_n	35	0.114286		no		Tt				alb5	no	alb	400	mg	1	yes	1	5	NA	NA	NA	NA	NA	NA	NA	NA	none
C. Sirivichayakul, C. Pojjaroen-anant, P. Wisetsing, P. Chanthavanich, R. Praevanit, K. Limkittikul and K. Pengsaa	2001	A comparative trial of albendazole alone versus combination of albendazole and praziquantel for treatment of Trichuris trichiura infection	X432	C01	A04		34	34	34	NA	34	5	J2_efficacy_n	34	0.147059		no		Tt				alb1pzq1	no	alb	400	mg	1	no	1	1	NA	NA	NA	NA	NA	NA	NA	NA	pzq	40	mg/kg					0
C. Sirivichayakul, C. Pojjaroen-anant, P. Wisetsing, P. Chanthavanich, R. Praevanit, K. Limkittikul and K. Pengsaa	2001	A comparative trial of albendazole alone versus combination of albendazole and praziquantel for treatment of Trichuris trichiura infection	X432	C01	A05		36	36	36	NA	36	6	J2_efficacy_n	36	0.166667		no		Tt				alb3pzq3	no	alb	400	mg	1	yes	1	3	NA	NA	NA	NA	NA	NA	NA	NA	pzq	40	mg/kg		yes	1	3	0
S. M. Sadjjadi, A. W. Alborzi and H. Mostovfi	2001	Comparative clinical trial of mebendazole and metronidazole in Giardiasis of children	X434	C01	A01	307	50	50	50	no	0.35	30	total assigned	100	0.3		yes	use baseline prevalence; prevalence is within all examined, not just Giardia+	Giardia		prevalence of Al/Tt/HW is so low that estimate of J2_efficacy_n is 0.4; the study only treats and reports Giardia+, and there may not have been any Al positive in those.		meb	no	meb	600	mg	3	yes	1	5	NA	NA	NA	NA	NA	NA	NA	NA	none
S. M. Sadjjadi, A. W. Alborzi and H. Mostovfi	2001	Comparative clinical trial of mebendazole and metronidazole in Giardiasis of children	X434	C01	A02		50	50	50	no	0.35	30	total assigned	100	0.3		yes	use baseline prevalence; prevalence is within all examined, not just Giardia+	Giardia		prevalence of Al/Tt/HW is so low that estimate of J2_efficacy_n is 0.4; the study only treats and reports Giardia+, and there may not have been any Al positive in those.		metronidazole	no	metronidazole	15	mg/kg	3	yes	1	7	NA	NA	NA	NA	NA	NA	NA	NA	none
C. C. Jinabhai, M. Taylor, A. Coutsoudis, H. M. Coovadia, A. M. Tomkins and K. R. Sullivan	2001	Epidemiology of helminth infections: Implications for parasite control programmes, a South African perspective	X444	C01	A01		129	129	66	no	35	84	J0_treated	129	0.651163		yes	use prevalence of most common (Tt)	no		you can get a cure rate but actually the IPD for this does not comprise egg counts, just intensity categories; about 50% of the patients were sampled at the <60day fu		alb+pzq	no	alb	400	mg	1	no	1	1	NA	NA	NA	NA	NA	NA	NA	NA	none								yes
C. C. Jinabhai, M. Taylor, A. Coutsoudis, H. M. Coovadia, A. M. Tomkins and K. R. Sullivan	2001	Epidemiology of helminth infections: Implications for parasite control programmes, a South African perspective	X444	C01	A02		139	139	58	no	36	81	J0_treated	139	0.582734		yes	use prevalence of most common (Tt)	no		you can get a cure rate but actually the IPD for this does not comprise egg counts, just intensity categories; about 50% of the patients were sampled at the <60day fu		placebo		placebo															none
D. Huggins, L. B. De Medeiros, E. Tavares, L. B. L. Malta and T. C. Aguiar	2001	Treatment of human strongyloidiasis and other intestinal parasitosis with a single dose of ivermectin. [Portuguese]	X447	C01	A01	NA	NA	70	NA	NA	70	NA	NA	NA	NA		yes	assume reported are treated and followed - authors only state "70 treated"	Al or Tt or HW and Ss		unclear as to whether this is 70 patients whose results are reported; this MUST be ug/kg, not mg/kg		ivm	no	ivm	200	ug/kg	1	no	1	1	NA	NA	NA	NA	NA	NA	NA	NA	none
D. Elias, D. Wolday, H. Akuffo, B. Petros, U. Bronner and S. Britton	2001	Effect of deworming on human T cell responses to mycobacterial antigens in helminth-exposed individuals before and after bacille Calmette-Guérin (BCG) vaccination	X451	C01	A01	240	NA	NA	29	no	24.476	NA	NA	NA	NA		yes	assume same prevalence across arms; lower bound worked out, see notes	Al or Tt or HW or Ss or Taenia or Hn		lower bound of Al/Tt/HW prevalence worked out: 26.7% of 240 were intestinal helminth positive. Of these, assume all Ss, Hn, Taenia (2.3+2.3+1%) could be single infections. The rest - 21.1% - must be Al and/or Tt and/or HW. Assume prevalence is same across arms.		alb	no	alb	400	mg	1	yes	30	2	NA	NA	NA	NA	NA	NA	NA	NA	none
D. Elias, D. Wolday, H. Akuffo, B. Petros, U. Bronner and S. Britton	2001	Effect of deworming on human T cell responses to mycobacterial antigens in helminth-exposed individuals before and after bacille Calmette-Guérin (BCG) vaccination	X451	C01	A02		NA	NA	31	no	26.164	NA	NA	NA	NA		yes	assume same prevalence across arms; lower bound worked out, see notes	Al or Tt or HW or Ss or Taenia or Hn		lower bound of Al/Tt/HW prevalence worked out: 26.7% of 240 were intestinal helminth positive. Of these, assume all Ss, Hn, Taenia (2.3+2.3+1%) could be single infections. The rest - 21.1% - must be Al and/or Tt and/or HW. Assume prevalence is same across arms.		pl		placebo															none
R. A. M. Dossa, E. A. D. Ategbo, F. L. H. A. De Koning, J. M. A. Van Raaij and J. G. A. J. Hautvast	2001	Impact of iron supplementation and deworming on growth performance in preschool Beninese children	X452	C01	A01	177	NA	34	34	yes	12.92	NA	NA	NA	NA		yes	use prevalence of most common (Tt); assume same Tt prevalence across albendazole arms	no		The overall percentage does match that given for the whole sample		Fe+alb	no	alb	200	mg	1	yes	1	3	NA	NA	NA	NA	NA	NA	NA	NA	none
R. A. M. Dossa, E. A. D. Ategbo, F. L. H. A. De Koning, J. M. A. Van Raaij and J. G. A. J. Hautvast	2001	Impact of iron supplementation and deworming on growth performance in preschool Beninese children	X452	C01	A02		NA	38	38	yes	14.44	NA	NA	NA	NA		yes	use prevalence of most common (Tt); assume same Tt prevalence across albendazole arms	no		The overall percentage does match that given for the whole sample		alb + Fe placebo	no	alb	200	mg	1	yes	1	3	NA	NA	NA	NA	NA	NA	NA	NA	none
R. A. M. Dossa, E. A. D. Ategbo, F. L. H. A. De Koning, J. M. A. Van Raaij and J. G. A. J. Hautvast	2001	Impact of iron supplementation and deworming on growth performance in preschool Beninese children	X452	C01	A03		NA	36	36	yes	21.24	NA	NA	NA	NA		yes	use prevalence of most common (Tt); assume same Tt prevalence across placebo arms	no		The overall percentage does match that given for the whole sample		Fe+alb placebo	no	placebo															none
R. A. M. Dossa, E. A. D. Ategbo, F. L. H. A. De Koning, J. M. A. Van Raaij and J. G. A. J. Hautvast	2001	Impact of iron supplementation and deworming on growth performance in preschool Beninese children	X452	C01	A04		NA	32	32	yes	18.88	NA	NA	NA	NA		yes	use prevalence of most common (Tt); assume same Tt prevalence across placebo arms	no		The overall percentage does match that given for the whole sample		pl both placebo	no	placebo															none
J. Carmona-Fonseca, R. M. U. Penuela and A. M. C. Botero	2009	Intestinal parasitoses in children living in malarious zones of colombia. [Spanish]	X253	C01	A01	93	NA	NA	36	no	28.8	21	total followed	70	0.3		yes	use baseline prevalence	no		it should be noted that the D1_followed_60 is the number given as having samples at day 0, 8, and 30. More may have been available if just considering day 1 and either 8 or 30.		untreated		untreated															none
J. Carmona-Fonseca, R. M. U. Penuela and A. M. C. Botero	2009	Intestinal parasitoses in children living in malarious zones of colombia. [Spanish]	X253	C01	A02		NA	NA	34	no	27.2	21	total followed	70	0.3		yes	use baseline prevalence	no		it should be noted that the D1_followed_60 is the number given as having samples at day 0, 8, and 30. More may have been available if just considering day 1 and either 8 or 30.		alb+secnidazole	no	alb	400	mg	1	no	1	1	NA	NA	NA	NA	NA	NA	NA	NA	secnidazole	500	mg	1	no	1	1
E. Michelli, M. Leon, M. De Donato and H. Rodulfo	2007	Antiparasite effect of oxantel/pyrantel pamoate and metronidazol on haematological parameters in school children from"Ascanio Jose Velasquez" School in Cumana, Sucre State, Venezuela. [Spanish]	X283	C01	A01		54	54	54	NA	46	78	total examined	166	0.46988		yes	n with Tt in this treated group	2x (Al or Tt or HW and/or protozoans)		there were no mono-infected with Al or Tt or HW only		oxantel/pyrantel - Dualid	no	oxantel pamoate	10	mg/kg	1	no	1	1	NA	NA	NA	NA	NA	NA	NA	NA	pyrantel pamoate	10	mg/kg	1	no	1	1
E. Michelli, M. Leon, M. De Donato and H. Rodulfo	2007	Antiparasite effect of oxantel/pyrantel pamoate and metronidazol on haematological parameters in school children from"Ascanio Jose Velasquez" School in Cumana, Sucre State, Venezuela. [Spanish]	X283	C01	A02		49	49	49	NA	37	78	total examined	166	0.46988		yes	n with Tt in this treated group (calculated from total with Tt - Tt in other group)	2x (Al or Tt or HW and/or protozoans)		there were no mono-infected with Al or Tt or HW only		metronidazole	yes	metronidazole															none
U. Belkind-Valdovinos, J. Belkind-Gerson, D. Sanchez-Francia, M. M. Espinoza-Ruiz and E. Lazcano-Ponce	2004	Nitazoxanide vs albendazole against intestinal parasites in a single dose and for three days. [Spanish]	X381	C01	A01		30	NA	27	no	3	12	J1_followed_60	27	0.444444		no		intestinal parasites (Al or Tt or HW, Hn, protozoans)				alb	no	alb	400	mg	1	no	1	1	NA	NA	NA	NA	NA	NA	NA	NA	none
U. Belkind-Valdovinos, J. Belkind-Gerson, D. Sanchez-Francia, M. M. Espinoza-Ruiz and E. Lazcano-Ponce	2004	Nitazoxanide vs albendazole against intestinal parasites in a single dose and for three days. [Spanish]	X381	C01	A02		37	NA	34	no	1	12	J1_followed_60	34	0.352941		no		intestinal parasites (Al or Tt or HW, Hn, protozoans)				3 days nit	no	nitazoxanide	15	mg/kg	1	yes	1	3	NA	NA	NA	NA	NA	NA	NA	NA	none
U. Belkind-Valdovinos, J. Belkind-Gerson, D. Sanchez-Francia, M. M. Espinoza-Ruiz and E. Lazcano-Ponce	2004	Nitazoxanide vs albendazole against intestinal parasites in a single dose and for three days. [Spanish]	X381	C01	A03		35	NA	31	no	1	10	J1_followed_60	31	0.322581		no		intestinal parasites (Al or Tt or HW, Hn, protozoans)				single nit	no	nitazoxanide	1.2	g	1	no	1	1	NA	NA	NA	NA	NA	NA	NA	NA	none
D. Beltramino, M. C. Lura and E. Carrera	2003	Selective vs. mass treatment with antihelminthic drugs: Experience in two hyperendemic communities. [Spanish]	X408	C01	A01		55	NA	45	no	27	25.3	J0_assigned	55	0.46		yes	use baseline prevalence of Al or Tt	yes		these were assigned to be treated if they were infected; discussion states 30		selective	no	meb	500	mg	1	no	1	1	NA	NA	NA	NA	NA	NA	NA	NA	none									thiabendazole for S. stercoralis
D. Beltramino, M. C. Lura and E. Carrera	2003	Selective vs. mass treatment with antihelminthic drugs: Experience in two hyperendemic communities. [Spanish]	X408	C01	A02		50	NA	42	no	34.356	24	J0_assigned	50	0.48		yes	use baseline prevalence of Al or Tt	no				mass	no	meb	500	mg	1	no	1	1	NA	NA	NA	NA	NA	NA	NA	NA	none									thiabendazole for S. stercoralis
D. Lopez De Guimaraes, R. S. Neyra Llanos and J. H. Romero Acevedo	2001	Ascariasis: comparison of the therapeutic efficacy between paico and albendazole in children from Huaraz. [Spanish]	X443	C01	A01		30	30	30	yes	30	16	J2_efficacy_n	30	0.533333		no		Al				alb	yes	alb	400	mg	1	no	1	1	19	6	200	1	no	1	1	11	none
D. Lopez De Guimaraes, R. S. Neyra Llanos and J. H. Romero Acevedo	2001	Ascariasis: comparison of the therapeutic efficacy between paico and albendazole in children from Huaraz. [Spanish]	X443	C01	A02		30	30	30	yes	30	13	J2_efficacy_n	30	0.433333		no		Al		obscure dose regime for Paico		Paico	no	paico		mg/kg	1	yes	1	3									none
L. L. Xu, B. Jiang, J. H. Duan, S. F. Zhuang, Y. C. Liu, S. Q. Zhu, L. P. Zhang, H. B. Zhang, S. H. Xiao and X. N. Zhou	2014	Efficacy and safety of praziquantel, tribendimidine and mebendazole in patients with co-infection of Clonorchis sinensis and other helminths	X048	C01	A01	867	39	NA	37	no	37	20	J0_assigned	39	0.512821		no		Al or Tt or HW and Clonorchis		any Al or Tt or HW coinfection with clonorchiasis appears to be inclusion criterion		pzq	no	praziquantel	37.5	mg/kg	2	yes	1	2	NA	NA	NA	NA	NA	NA	NA	NA	none
L. L. Xu, B. Jiang, J. H. Duan, S. F. Zhuang, Y. C. Liu, S. Q. Zhu, L. P. Zhang, H. B. Zhang, S. H. Xiao and X. N. Zhou	2014	Efficacy and safety of praziquantel, tribendimidine and mebendazole in patients with co-infection of Clonorchis sinensis and other helminths	X048	C01	A02		39	NA	34	no	34	22	J0_assigned	39	0.564103		no		Al or Tt or HW and Clonorchis		any Al or Tt or HW coinfection with clonorchiasis appears to be inclusion criterion		tribendimidine 400 x 1	no	tribendimidine	400	mg	1	no	1	1	NA	NA	NA	NA	NA	NA	NA	NA	none
L. L. Xu, B. Jiang, J. H. Duan, S. F. Zhuang, Y. C. Liu, S. Q. Zhu, L. P. Zhang, H. B. Zhang, S. H. Xiao and X. N. Zhou	2014	Efficacy and safety of praziquantel, tribendimidine and mebendazole in patients with co-infection of Clonorchis sinensis and other helminths	X048	C01	A03		39	NA	33	no	33	23	J0_assigned	39	0.589744		no		Al or Tt or HW and Clonorchis		any Al or Tt or HW coinfection with clonorchiasis appears to be inclusion criterion		tri 200 x 2	no	tribendimidine	400	mg	2	no	1	1	NA	NA	NA	NA	NA	NA	NA	NA	none
L. L. Xu, B. Jiang, J. H. Duan, S. F. Zhuang, Y. C. Liu, S. Q. Zhu, L. P. Zhang, H. B. Zhang, S. H. Xiao and X. N. Zhou	2014	Efficacy and safety of praziquantel, tribendimidine and mebendazole in patients with co-infection of Clonorchis sinensis and other helminths	X048	C01	A04		39	NA	30	no	30	17	J0_assigned	39	0.435897		no		Al or Tt or HW and Clonorchis		any Al or Tt or HW coinfection with clonorchiasis appears to be inclusion criterion		meb	no	meb	400	mg	1	no	1	1	NA	NA	NA	NA	NA	NA	NA	NA	none
O. Staudacher, J. Heimer, F. Steiner, Y. Kayonga, J. M. Havugimana, R. Ignatius, A. Musemakweri, F. Ngabo, G. Harms, J. B. Gahutu and F. P. Mockenhaupt	2014	Soil-transmitted helminths in southern highland Rwanda: associated factors and effectiveness of school-based preventive chemotherapy	X050	C01	A01		301			no	97	155	J0_assigned	301	0.51495	setting - rural vs urban	no		no		rural		meb - rural	no	meb	500	mg	1	no	1	1	NA	NA	NA	NA	NA	NA	NA	NA	none
O. Staudacher, J. Heimer, F. Steiner, Y. Kayonga, J. M. Havugimana, R. Ignatius, A. Musemakweri, F. Ngabo, G. Harms, J. B. Gahutu and F. P. Mockenhaupt	2014	Soil-transmitted helminths in southern highland Rwanda: associated factors and effectiveness of school-based preventive chemotherapy	X050	C02	A01		321			no	35	170		320	0.53125	setting - rural vs urban	no		no		urban		meb - urban	no	meb	500	mg	1	no	1	1	NA	NA	NA	NA	NA	NA	NA	NA	none
M. Legesse, B. Erko and G. Medhin	2002	Efficacy of alebendazole and mebendazole in the treatment of Ascaris and Trichuris infections	X420	C01	A01		NA	294	268	no	268	130	J0_treated	294	0.442177		no		Al or Tt				alb	no	alb	400	mg	1	no	1	1	NA	NA	NA	NA	NA	NA	NA	NA	none
M. Legesse, B. Erko and G. Medhin	2002	Efficacy of alebendazole and mebendazole in the treatment of Ascaris and Trichuris infections	X420	C01	A02		NA	226	200	no	200	91	J0_treated	226	0.402655		no		Al or Tt				meb	no	meb	200	mg	2	yes	1	3	NA	NA	NA	NA	NA	NA	NA	NA	none
B. Erko, A. Degarege, K. Tadesse, A. Mathiwos and M. Legesse	2012	Efficacy and side effects of praziquantel in the treatment of Schistosomiasis mansoni in schoolchildren in Shesha Kekele Elementary School, Wondo Genet, Southern Ethiopia	X458	C01	A01	299	NA	NA	NA	no	NA	120	J0_examined_wholeStudy	299	0.401338		NA		Al or Tt or HW		only "STH positive" treated - assumed to be the 3 most common			no	alb	400	mg	1	no	1	1	NA	NA	NA	NA	NA	NA	NA	NA	none								yes
C. O. Obonyo, E. M. Muok and P. N. Mwinzi	2010	Efficacy of artesunate with sulfalene plus pyrimethamine versus praziquantel for treatment of Schistosoma mansoni in Kenyan children: an open-label randomised controlled trial	X459	C01	A01	212	NA	NA	NA	no	NA	51		106	0.481132		NA		Al or Tt or HW				pzq	no	alb	400	mg	1	no	1	1	NA	NA	NA	NA	NA	NA	NA	NA	none								yes
C. O. Obonyo, E. M. Muok and P. N. Mwinzi	2010	Efficacy of artesunate with sulfalene plus pyrimethamine versus praziquantel for treatment of Schistosoma mansoni in Kenyan children: an open-label randomised controlled trial	X459	C01	A02		NA	NA	NA	no	NA	55		106	0.518868		NA		Al or Tt or HW				artesunate w sulfalene plus pyrimethamine	no	alb	400	mg	1	no	1	1	NA	NA	NA	NA	NA	NA	NA	NA	none									Artesunate with sulfalene plus pyrimethamine
B. Reta and B. Erko	2013	Efficacy and side effects of praziquantel in the treatment for Schistosoma mansoni infection in school children in Senbete Town, northeastern Ethiopia	X460	C01	A01	342	NA	NA	NA	NA	NA	135	J0_examined_wholeStudy	342	0.394737		NA		Al or Tt or HW		no Al or Tt or HW numbers are reported		"standard regimen of anthelmintics"	NA	not stated															none
G. Raso, E. K. N'Goran, A. Toty, A. Luginbuhl, C. A. Adjoua, N. T. Tian-Bi, Bogoch, II, P. Vounatsou, M. Tanner and J. Utzinger	2004	Efficacy and side effects of praziquantel against Schistosoma mansoni in a community of western Cote d'Ivoire	X461	C01	A01	561	NA	NA	NA	NA	NA	267	J0_examined_wholeStudy	545	0.489908		NA		Al or Tt or HW		infected were treated accordingly; S. mansoni with PZQ (focus of study), Al or Tt or HW with albendazole			no	alb	400	mg	1	no	1	1	NA	NA	NA	NA	NA	NA	NA	NA	none								yes
E. Roy, K. Z. Hasan, R. Haque, A. K. M. Fazlul Haque, A. K. Siddique and R. B. Sack	2011	Patterns and risk factors for helminthiasis in rural children aged under 2 in Bangladesh	X456	C01	A01	288		178	178	no	178	109	total followed	252	0.43254		no		Al or Tt or HW		the numbers here are of all those which are followed up for 2 years. The treatment was when infection was found, so there is no particular number for "assigned" as all 252 were assigned to be followed but not treated until infection was found.		pyrantel pamoate	no	pyrantel pamoate	10	mg/kg	1	no	1	1	NA	NA	NA	NA	NA	NA	NA	NA	none
N. A. Davis, K. Z. Giiasov, Z. I. Islamova, L. N. Tuichiev, N. N. Parpieva, V. G. Belotserkovets, Z. B. Dzhuraeva, V. N. Syrov, D. B. Faizullaeva, E. S. Papina, B. N. Baimbetov and S. O. Osipova	2013	[Evaluation of the efficacy of antiparasitic drugs in the treatment of concurrent parasitic diseases in patients with HIV infection and in those with pulmonary tuberculosis]. [Russian]	X118	not eligible													NA								NA
S. K. Attah, K. Kataliko, M. M. Nigo, M. Kpawor, N. O. Opoku, E. Kanza, D. Bakajika, H. Howard, G. Mambandu, K. Kasonia, M. Vaillant, C. Halleux, P. L. Olliaro and A. C. Kuesel	2014	Effect of a single dose of 8 mg moxidectin or 150 mug/kg ivermectin on intestinal helminths in participants of a clinical trial conducted in Northeast DRC, Liberia and Ghana	X079	C01	A01	1465	NA	NA	NA	NA	142.889	531	no. examined for O. volvulus	1472	0.360734	countries	yes	country breakdown of participants is not given - assumed equal (not likely). Basline prevalence of any intestinal helminth - prevalence of S. mansoni used.	no		F4_female_reportLevel is the number examined for O.volvulus		DRC - moxidectin	no	moxidectin	8	mg	1	no	1	1	NA	NA	NA	NA	NA	NA	NA	NA	none
S. K. Attah, K. Kataliko, M. M. Nigo, M. Kpawor, N. O. Opoku, E. Kanza, D. Bakajika, H. Howard, G. Mambandu, K. Kasonia, M. Vaillant, C. Halleux, P. L. Olliaro and A. C. Kuesel	2014	Effect of a single dose of 8 mg moxidectin or 150 mug/kg ivermectin on intestinal helminths in participants of a clinical trial conducted in Northeast DRC, Liberia and Ghana	X079	C01	A02		NA	NA	NA	NA	71.4444	531	no. examined for O. volvulus	1472	0.360734	countries	yes	country breakdown of participants is not given - assumed equal (not likely). Basline prevalence of any intestinal helminth - prevalence of S. mansoni used.	no				DRC - ivermectin	no	ivermectin	150	ug/kg	1	no	1	1	NA	NA	NA	NA	NA	NA	NA	NA	none
S. K. Attah, K. Kataliko, M. M. Nigo, M. Kpawor, N. O. Opoku, E. Kanza, D. Bakajika, H. Howard, G. Mambandu, K. Kasonia, M. Vaillant, C. Halleux, P. L. Olliaro and A. C. Kuesel	2014	Effect of a single dose of 8 mg moxidectin or 150 mug/kg ivermectin on intestinal helminths in participants of a clinical trial conducted in Northeast DRC, Liberia and Ghana	X079	C02	A01		NA	NA	NA	NA	142.889	531	no. examined for O. volvulus	1472	0.360734	countries	yes	country breakdown of participants is not given - assumed equal (not likely). Basline prevalence of any intestinal helminth - prevalence of S. mansoni used.	no				Ghana - moxidectin	no	moxidectin	8	mg	1	no	1	1	NA	NA	NA	NA	NA	NA	NA	NA	none
S. K. Attah, K. Kataliko, M. M. Nigo, M. Kpawor, N. O. Opoku, E. Kanza, D. Bakajika, H. Howard, G. Mambandu, K. Kasonia, M. Vaillant, C. Halleux, P. L. Olliaro and A. C. Kuesel	2014	Effect of a single dose of 8 mg moxidectin or 150 mug/kg ivermectin on intestinal helminths in participants of a clinical trial conducted in Northeast DRC, Liberia and Ghana	X079	C02	A02		NA	NA	NA	NA	71.4444	531	no. examined for O. volvulus	1472	0.360734	countries	yes	country breakdown of participants is not given - assumed equal (not likely). Basline prevalence of any intestinal helminth - prevalence of S. mansoni used.	no				Ghana - ivermectin	no	ivermectin	150	ug/kg	1	no	1	1	NA	NA	NA	NA	NA	NA	NA	NA	none
S. K. Attah, K. Kataliko, M. M. Nigo, M. Kpawor, N. O. Opoku, E. Kanza, D. Bakajika, H. Howard, G. Mambandu, K. Kasonia, M. Vaillant, C. Halleux, P. L. Olliaro and A. C. Kuesel	2014	Effect of a single dose of 8 mg moxidectin or 150 mug/kg ivermectin on intestinal helminths in participants of a clinical trial conducted in Northeast DRC, Liberia and Ghana	X079	C03	A01		NA	NA	NA	NA	142.889	531	no. examined for O. volvulus	1472	0.360734	countries	yes	country breakdown of participants is not given - assumed equal (not likely). Basline prevalence of any intestinal helminth - prevalence of S. mansoni used.	no				Liberia - moxidectin	no	moxidectin	8	mg	1	no	1	1	NA	NA	NA	NA	NA	NA	NA	NA	none
S. K. Attah, K. Kataliko, M. M. Nigo, M. Kpawor, N. O. Opoku, E. Kanza, D. Bakajika, H. Howard, G. Mambandu, K. Kasonia, M. Vaillant, C. Halleux, P. L. Olliaro and A. C. Kuesel	2014	Effect of a single dose of 8 mg moxidectin or 150 mug/kg ivermectin on intestinal helminths in participants of a clinical trial conducted in Northeast DRC, Liberia and Ghana	X079	C03	A02		NA	NA	NA	NA	71.4444	531	no. examined for O. volvulus	1472	0.360734	countries	yes	country breakdown of participants is not given - assumed equal (not likely). Basline prevalence of any intestinal helminth - prevalence of S. mansoni used.	no				Liberia - ivermectin	no	ivermectin	150	ug/kg	1	no	1	1	NA	NA	NA	NA	NA	NA	NA	NA	none
C. N. Ogbuagu, O. Nwaorgu, E. N. Ogbuagu and U. Amazigo	2016	Moringa oleifera leaf powder role in reinfection pattern of soil-transmitted helminth infection amongst children in Nigeria	X005	C01	A01	420	NA	NA	NA	NA	120	63	J2_efficacy_n	120	0.525		yes	use baseline prevalence	no	yes				no	alb	400	mg	1	no	1	1	NA	NA	NA	NA	NA	NA	NA	NA	none
M. Nisha	2016	Molecular approach to detect Albendazole resistance in Trichuris trichiura among Orang Asli in Malaysia	X006	C01	A01	NA	NA	NA	NA	NA	NA	NA	NA	NA	NA		NA	NA	NA		there are no details in the abstract			NA	alb	NA	NA	NA	NA	NA	NA	NA	NA	NA	NA	NA	NA	NA	NA	none
B. B. Hamidu, E. J. Tettevi, J. A. Larbi and M. Y. Osei-Atweneboana	2014	The efficacy of albendazole and levamisole drug combination in individuals with reduced efficacy for single-dose albendazole treatment against hookworm infections	X068	C01	A01	421	26	NA	NA	NA	25	NA	NA	NA	NA		yes	total given as 103, unknown which group has 25. Also assumed that all mentioned are followed	HW				control - unknown whether placebo or untreated		not stated							NA	NA	NA	NA	NA	NA	NA	NA	none
B. B. Hamidu, E. J. Tettevi, J. A. Larbi and M. Y. Osei-Atweneboana	2014	The efficacy of albendazole and levamisole drug combination in individuals with reduced efficacy for single-dose albendazole treatment against hookworm infections	X068	C01	A02		26	NA	NA	NA	25	NA	NA	NA	NA		yes	total given as 103, unknown which group has 25. Also assumed that all mentioned are followed	HW				alb	NA	alb	NA	NA	1	no	1	1	NA	NA	NA	NA	NA	NA	NA	NA	none
B. B. Hamidu, E. J. Tettevi, J. A. Larbi and M. Y. Osei-Atweneboana	2014	The efficacy of albendazole and levamisole drug combination in individuals with reduced efficacy for single-dose albendazole treatment against hookworm infections	X068	C01	A03		26	NA	NA	NA	25	NA	NA	NA	NA		yes	total given as 103, unknown which group has 25. Also assumed that all mentioned are followed	HW				lev	NA	lev	NA	NA	1	no	1	1	NA	NA	NA	NA	NA	NA	NA	NA	none
B. B. Hamidu, E. J. Tettevi, J. A. Larbi and M. Y. Osei-Atweneboana	2014	The efficacy of albendazole and levamisole drug combination in individuals with reduced efficacy for single-dose albendazole treatment against hookworm infections	X068	C01	A04		26	NA	NA	NA	25	NA	NA	NA	NA		yes	total given as 103, unknown which group has 25. Also assumed that all mentioned are followed	HW				alb + lev	NA	alb	NA	NA	1	no	1	1	NA	NA	NA	NA	NA	NA	NA	NA	lev			1	no	1	1	NA
J. H. Kihara, N. Muhoho, D. Njomo, I. K. Mwobobia, K. Josyline, Y. Mitsui, T. Awazawa, T. Amano and C. Mwandawiro	2007	Drug efficacy of praziquantel and albendazole in school children in Mwea Division, Central Province, Kenya	X287	C01	A01	2300	2300	NA	1942	no	372.864	NA	NA	NA	NA		yes	baseline prevalence given	no					no	alb	400	mg	1	no	1	1	NA	NA	NA	NA	NA	NA	NA	NA	pzq	40	mg/kg	1	no	1	1	NA	yes
D. M. Hamm, A. Agossou, R. G. Gantin, L. Kocherscheidt, M. Banla, K. Dietz and P. T. Soboslay	2009	Coinfections with Schistosoma haematobium, Necator americanus and Entamoeba histolytica/Entamoeba dispar in children: Chemokine and cytokine responses and changes after antiparasite treatment	X246	C01	A01	729	729	729	62	no	36	NA	NA	NA	NA		no		no		all were treated (alb), but only particular groups were followed. In G3+ group, all were positive at baseline for Na. Table 1 gives follow-up numbers for each group at each point; these are assumed to be the same for each pathogen except where stated. Hence 36 of the 45 in group G3+ were followed.		alb	no	alb	400	mg	1	no	1	1	NA	NA	NA	NA	NA	NA	NA	NA	none								yes
M. C. Hosseinipour, S. Napravnik, G. Joaki, S. Gama, N. Mbeye, B. Banda, F. Martinson, I. Hoffman and M. S. Cohen	2007	HIV and parasitic infection and the effect of treatment among adult outpatients in Malawi	X289	C01	A01	389	76	NA	NA	NA	65.589	NA	NA	NA	NA		yes	dropout of HIV patients taken to be overall dropout	Al or Tt or HW, Ev, Trichostrongylus		there were two patients who has Ss and were treated with 3x albendazole, however it is not known if these were coinfeted with other Al or Tt or HW		alb	no	alb	400	mg	1	no	1	1	NA	NA	NA	NA	NA	NA	NA	NA	none								yes	metronidazole
S. S. O. Agbaya, W. Yavo, E. I. H. Menan, M. A. Attey, L. P. Kouadio and M. Kone	2004	Intestinal helminthiasis among school children: Preliminary results of a prospective study in Agboville in Southern Cote d'Ivoire. [French]	X384	C01	A01	360	360	360	360	no	73.08	NA	NA	NA	NA		yes	37.5 said to be infected; minus the total of those not infected with Al, Tt, HW.	Al or Tt or HW, Ev, Ss		the sex ratio is given, but not which way round it it is…		alb	no	alb	400	mg	1	no	1	1	NA	NA	NA	NA	NA	NA	NA	NA	none								yes
K. Zevallos, K. C. Vergara, A. Vergara, C. Vidal, H. H. Garcia and C. A. Evans	2010	Tuberculin skin-test reactions are unaffected by the severity of hyperendemic intestinal helminth infections and co-infections	X198	C01	A01	195	95	NA	43	no	40.42	69	J0_assigned	95	0.726316		yes	baseline prevalence of all Al or Tt or HW - prev of Ss used	no				alb	no	alb	400	mg	1	yes	1	3	NA	NA	NA	NA	NA	NA	NA	NA	none
K. Zevallos, K. C. Vergara, A. Vergara, C. Vidal, H. H. Garcia and C. A. Evans	2010	Tuberculin skin-test reactions are unaffected by the severity of hyperendemic intestinal helminth infections and co-infections	X198	C01	A02		100	NA	58	no	54.52	59	J0_assigned	100	0.59		yes	baseline prevalence of all Al or Tt or HW - prev of Ss used	no				placebo	no	placebo
H. Mpairwe, E. L. Webb, L. Muhangi, J. Ndibazza, D. Akishule, M. Nampijja, S. Ngom-wegi, J. Tumusime, F. M. Jones, C. Fitzsimmons, D. W. Dunne, M. Muwanga, L. C. Rodrigues and A. M. Elliott	2011	Anthelminthic treatment during pregnancy is associated with increased risk of infantile eczema: Randomised-controlled trial results	X180	C01	A01		628	NA	NA	no	NA		women		1		NA		no				alb+pzq	no	alb	400	mg	1	no	1	1	NA	NA	NA	NA	NA	NA	NA	NA	pzq								yes
H. Mpairwe, E. L. Webb, L. Muhangi, J. Ndibazza, D. Akishule, M. Nampijja, S. Ngom-wegi, J. Tumusime, F. M. Jones, C. Fitzsimmons, D. W. Dunne, M. Muwanga, L. C. Rodrigues and A. M. Elliott	2011	Anthelminthic treatment during pregnancy is associated with increased risk of infantile eczema: Randomised-controlled trial results	X180	C01	A02		629	NA	NA	no	NA		women		1		NA		no				alb+placebo	no	alb	400	mg	1	no	1	1	NA	NA	NA	NA	NA	NA	NA	NA	placebo
H. Mpairwe, E. L. Webb, L. Muhangi, J. Ndibazza, D. Akishule, M. Nampijja, S. Ngom-wegi, J. Tumusime, F. M. Jones, C. Fitzsimmons, D. W. Dunne, M. Muwanga, L. C. Rodrigues and A. M. Elliott	2011	Anthelminthic treatment during pregnancy is associated with increased risk of infantile eczema: Randomised-controlled trial results	X180	C01	A03		628	NA	NA	no	NA		women		1		NA		no				pzq+placebo	no	pzq	40	mg/kg													placebo								yes
H. Mpairwe, E. L. Webb, L. Muhangi, J. Ndibazza, D. Akishule, M. Nampijja, S. Ngom-wegi, J. Tumusime, F. M. Jones, C. Fitzsimmons, D. W. Dunne, M. Muwanga, L. C. Rodrigues and A. M. Elliott	2011	Anthelminthic treatment during pregnancy is associated with increased risk of infantile eczema: Randomised-controlled trial results	X180	C01	A04		630	NA	NA	no	NA		women		1		NA		no				placebo x2	no	pl															placebo
[truncated: 1 more columns]

## Sheet: Sheet1
	no estimate made
